# Supplementary material for: Uncovering SNP and indel variations of tetraploid cottons by SLAF-seq
Source: BMC Genomics. 2017 Mar 23;18:247. doi: 10.1186/s12864-017-3643-4 (PMC5363057; doi:10.1186/s12864-017-3643-4)
Supplement: Supplementary file 1 — Distribution statistics of SLAFs and polymorphic SLAFs on each chromosome. (XLS 25 kb) [file 12864_2017_3643_MOESM1_ESM.xls]

## Sheet: Sheet1
Table S1 Distribution statistics of SLAFs and polymorphic SLAFs on each chromosome
Chromosome ID	SLAF number	Polymorphic SLAF
A01	20033	11086
A02	17077	10175
A03	19933	11663
A04	12363	7295
A05	16964	9148
A06	20874	12364
A07	15177	8749
A08	20628	11996
A09	14350	8039
A10	19660	11136
A11	17715	10119
A12	17043	9675
A13	15865	9279
D01	11367	6815
D02	12348	7335
D03	8643	5072
D04	9453	5552
D05	10288	5339
D06	11613	6985
D07	9764	5652
D08	12309	7356
D09	8866	4947
D10	11085	6436
D11	11504	6458
D12	10855	6335
D13	10906	6462
Scaffold	101052	48324
Total	467735	259792
