# Supplementary material for: Uncovering SNP and indel variations of tetraploid cottons by SLAF-seq
Source: BMC Genomics. 2017 Mar 23;18:247. doi: 10.1186/s12864-017-3643-4 (PMC5363057; doi:10.1186/s12864-017-3643-4)
Supplement: Supplementary file 4 — Statistics of SNPs and InDels detected in transposable elements among the five cotton species. (XLS 24 kb) [file 12864_2017_3643_MOESM4_ESM.xls]

## Sheet: Sheet1
Table S2 Statistics of SNPs and InDels detected in transposable elements among the five cotton species
	Gh_E22/Ref_TM-1		Gb/Ref_TM-1		Gt/Ref_TM-1		Gm/Ref_TM-1		Gd/Ref_TM-1
	SNP	InDel	SNP	InDel	SNP	InDel	SNP	InDel	SNP	InDel
DNA/En-Spm	3	1	27	3	8	2	17	2	24	3
DNA/hAT	0	0	23	3	11	1	3	2	17	3
DNA/MuDR	45	0	624	25	286	17	406	24	573	21
DNA/other	0	0	3	0	0	0	1	0	0	0
LINE	1	0	48	0	12	1	20	2	33	2
LTR/Copia	277	17	3567	141	1606	82	2445	94	3224	132
LTR/Gypsy	1863	81	25350	954	11762	474	17780	635	23776	939
LTR/unclassified	825	55	15939	845	6899	379	10774	548	14495	775
MobileElement	1009	45	11773	527	5800	227	8235	337	11288	481
nonLTR	108	8	1183	61	567	28	823	40	1038	59
Satellite	0	0	0	0	3	0	0	0	0	0
UnclassfifiedRetroElement	78	4	1036	60	501	23	730	43	952	51
UnclassifiedDNA	1	1	21	1	15	0	21	0	22	3
