# Supplementary material for: Uncovering SNP and indel variations of tetraploid cottons by SLAF-seq
Source: BMC Genomics. 2017 Mar 23;18:247. doi: 10.1186/s12864-017-3643-4 (PMC5363057; doi:10.1186/s12864-017-3643-4)
Supplement: Supplementary file 5 — Frequency of SNPs and InDels detected among the five cotton species on individual cotton chromosome. (XLS 28 kb) [file 12864_2017_3643_MOESM5_ESM.xls]

## Sheet: Sheet1
Table S3 Frequency of SNPs and InDels detected on individual cotton (TM-1) chromosome
Chromosome	Length (bp)	Total number				Homozygous number
		No.of SNPs	SNPs/1Mb	No.of InDels	InDels/1Mb	No.of SNPs	SNPs/1Mb	No.of InDels	InDels/1Mb
A01	99884700	5707	57.1359	268	2.68309	4965	49.7073	250	2.50289
A02	83447906	7185	86.1016	351	4.20622	6284	75.3045	334	4.0025
A03	100263045	6817	67.9912	300	2.99213	6178	61.6179	282	2.8126
A04	62913772	5638	89.6147	226	3.59222	5001	79.4897	212	3.36969
A05	92047023	5613	60.9797	253	2.7486	4844	52.6253	235	2.55304
A06	103170444	8520	82.5818	357	3.46029	7446	72.1718	341	3.30521
A07	78251018	6290	80.3823	291	3.7188	5551	70.9384	269	3.43765
A08	103626341	8414	81.1956	352	3.39682	7715	74.4502	329	3.17487
A09	74999931	4698	62.6401	224	2.98667	4134	55.1201	208	2.77334
A10	100866604	6955	68.9525	295	2.92465	6171	61.1798	277	2.7462
A11	93316192	7261	77.8107	309	3.31132	6326	67.791	287	3.07556
A12	87484866	6434	73.5441	259	2.96051	5620	64.2397	241	2.75476
A13	79961121	7334	91.7196	329	4.1145	6542	81.8148	307	3.83937
D01	61456009	3156	51.3538	138	2.24551	2746	44.6824	130	2.11533
D02	67284553	3770	56.0307	193	2.86841	3373	50.1304	183	2.71979
D03	46690656	2734	58.5556	152	3.25547	2441	52.2803	146	3.12696
D04	51454130	2856	55.5057	178	3.45939	2567	49.8891	164	3.1873
D05	61933047	2874	46.405	160	2.58343	2440	39.3974	145	2.34124
D06	64294643	3429	53.3326	194	3.01736	3002	46.6913	188	2.92404
D07	55312611	2727	49.3016	177	3.19999	2392	43.2451	175	3.16384
D08	65894135	3641	55.2553	212	3.21728	3238	49.1394	199	3.02
D09	50995436	2776	54.4362	150	2.94144	2278	44.6707	141	2.76495
D10	63374666	3286	51.8504	198	3.12428	2774	43.7714	184	2.90337
D11	66087774	3106	46.9981	169	2.55721	2754	41.6719	159	2.40589
D12	59109837	3143	53.1722	169	2.85908	2784	47.0988	158	2.67299
D13	60534298	3320	54.8449	189	3.1222	2842	46.9486	179	2.957
