# Supplementary material for: Uncovering SNP and indel variations of tetraploid cottons by SLAF-seq
Source: BMC Genomics. 2017 Mar 23;18:247. doi: 10.1186/s12864-017-3643-4 (PMC5363057; doi:10.1186/s12864-017-3643-4)
Supplement: Supplementary file 6 — Non-synonymous SNPs present in the coding region of genes among the five cotton species. (XLS 220 kb) [file 12864_2017_3643_MOESM6_ESM.xls]

## Sheet: Sheet1
Table S4 Non-synonymous coding changes due to SNP in genes
Spaces	Chromosome	Position	Alteration	Codons	Amino_acids	Gene Name	Function
G. hirsutum (AD1)(E22)	A01	24924634	A/G	aAg/aGg	K/R	Gh_A01G0945	GYF domain-containing protein
	A03	85861758	G/C	Cag/Gag	Q/E	Gh_A03G1199	KNOTTED1-like homeobox gene 6
	A03	88764211	T/A	Ttg/Atg	L/M	Gh_A03G1262	formin 8
	A05	43588553	T/C	Act/Gct	T/A	Gh_A05G2670	microtubule-associated proteins 70-2
	A05	855523	A/T	gAg/gTg	E/V	Gh_A05G0067	monogalactosyldiacylglycerol synthase 2
	A05	90371822	T/G	caT/caG	H/Q	Gh_A05G3483
	A05	90371832	G/C	Gca/Cca	A/P	Gh_A05G3483
	A05	90371844	T/A	Tat/Aat	Y/N	Gh_A05G3483
	A06	3748777	T/G	gTa/gGa	V/G	Gh_A06G0292	Leucine-rich repeat receptor-like protein kinase family protein
	A06	97146035	C/G	Gtc/Ctc	V/L	Gh_A06G1439	sequence-specific DNA binding transcription factors;zinc ion binding;sequence-specific DNA binding transcription factors
	A07	15957462	T/C	cAc/cGc	H/R	Gh_A07G0891	HSP20-like chaperones superfamily protein
	A07	19605062	G/A	cGa/cAa	R/Q	Gh_A07G1014
	A07	77413885	C/G	Gct/Cct	A/P	Gh_A07G2083	Malectin/receptor-like protein kinase family protein
	A07	8196659	C/G	gCt/gGt	A/G	Gh_A07G0592	proline-rich family protein
	A08	4977982	C/G	agC/agG	S/R	Gh_A08G0389	Zinc finger C-x8-C-x5-C-x3-H type family protein
	A08	98960626	C/T	Gtg/Atg	V/M	Gh_A08G1825	Peptide chain release factor 2
	A09	31608180	T/C	Ttt/Ctt	F/L	Gh_A09G0425	UDP-glucosyl transferase 78D2
	A09	71434367	A/T	aAg/aTg	K/M	Gh_A09G1811	cellulose synthase-like D1
	A10	100096949	T/G	cTt/cGt	L/R	Gh_A10G2129
	A10	85561443	T/C	Taa/Caa	*/Q	Gh_A10G1569
	A10	96342857	G/T	aaG/aaT	K/N	Gh_A10G1925	Kunitz family trypsin and protease inhibitor protein
	A11	1638736	C/G	gGc/gCc	G/A	Gh_A11G0173	trehalase 1
	A12	66181234	A/C	Act/Cct	T/P	Gh_A12G1213	high-mobility group box 6
	A13	47924121	T/G	Aac/Cac	N/H	Gh_A13G0912	kinesin 4
	A13	53296582	C/G	aCt/aGt	T/S	Gh_A13G0975
	A13	74773327	A/G	Aaa/Gaa	K/E	Gh_A13G1589	HXXXD-type acyl-transferase family protein
	A13	76215906	A/T	Tta/Ata	L/I	Gh_A13G1732	Leucine-rich repeat (LRR) family protein
	D01	10202253	A/C	Tca/Gca	S/A	Gh_D01G0717	cytochrome P450, family 71, subfamily B, polypeptide 34
	D02	1962442	G/C	agC/agG	S/R	Gh_D02G0178	Eukaryotic protein of unknown function (DUF914)
	D02	1962458	G/T	aCg/aAg	T/K	Gh_D02G0178	Eukaryotic protein of unknown function (DUF914)
	D02	53660175	T/A	gaA/gaT	E/D	Gh_D02G1552	Tetratricopeptide repeat (TPR)-like superfamily protein
	D02	53660212	G/A	aCa/aTa	T/I	Gh_D02G1552	Tetratricopeptide repeat (TPR)-like superfamily protein
	D02	55090427	C/T	gCa/gTa	A/V	Gh_D02G1587	cytochrome P450, family 86, subfamily C, polypeptide 1
	D02	55090445	G/T	aGa/aTa	R/I	Gh_D02G1587	cytochrome P450, family 86, subfamily C, polypeptide 1
	D02	55090636	A/G	Aat/Gat	N/D	Gh_D02G1587	cytochrome P450, family 86, subfamily C, polypeptide 1
	D02	55090639	G/A	Gaa/Aaa	E/K	Gh_D02G1587	cytochrome P450, family 86, subfamily C, polypeptide 1
	D02	55090654	A/C	Aaa/Caa	K/Q	Gh_D02G1587	cytochrome P450, family 86, subfamily C, polypeptide 1
	D02	56610931	T/A	tAt/tTt	Y/F	Gh_D02G1633	KNOTTED1-like homeobox gene 6
	D05	52656126	C/G	agC/agG	S/R	Gh_D05G3302	Uroporphyrinogen decarboxylase
	D06	2721835	T/G	gaA/gaC	E/D	Gh_D06G0253	ZIM-like 1
	D06	41024334	C/T	Gca/Aca	A/T	Gh_D06G1338	ARM repeat superfamily protein
	D07	6046526	A/C	aAt/aCt	N/T	Gh_D07G0535	malate synthase
	D08	4641011	C/G	Gtg/Ctg	V/L	Gh_D08G0441	Peroxidase superfamily protein
	D08	65087275	T/A	gTg/gAg	V/E	Gh_D08G2534	Arginyl-tRNA synthetase, class Ic
	D10	6601236	C/G	aGg/aCg	R/T	Gh_D10G0622	Protein phosphatase 2C family protein
	D10	7120582	T/A	cAc/cTc	H/L	Gh_D10G0653	golgin candidate 5
	D10	8295804	G/T	aaG/aaT	K/N	Gh_D10G0717
	D11	53007023	G/A	aGa/aAa	R/K	Gh_D11G2562	ATPase E1-E2 type family protein / haloacid dehalogenase-like hydrolase family protein
	D11	53007037	C/A	Cat/Aat	H/N	Gh_D11G2562	ATPase E1-E2 type family protein / haloacid dehalogenase-like hydrolase family protein
	D11	5927547	C/T	cGg/cAg	R/Q	Gh_D11G0682	Protein kinase superfamily protein
	D11	59895073	A/C	agT/agG	S/R	Gh_D11G2938	Ubiquitin-conjugating enzyme family protein
	D11	6613408	G/C	Caa/Gaa	Q/E	Gh_D11G0768
	D12	41673261	A/C	Tta/Gta	L/V	Gh_D12G1325	Rubber elongation factor protein (REF)
	scaffold3700_A13	62694	T/A	Tgt/Agt	C/S	Gh_A13G2305	ubiquitin-specific protease 26
G. barbadense (AD2)(3-79)	A01	18925500	A/T	cAa/cTa	Q/L	Gh_A01G0827	inositol requiring 1-1
	A01	19617959	G/C	ttG/ttC	L/F	Gh_A01G0853
	A01	27507058	T/C	Ttc/Ctc	F/L	Gh_A01G0995	Leucine-rich repeat (LRR) family protein
	A01	27507253	A/G	Atc/Gtc	I/V	Gh_A01G0995	Leucine-rich repeat (LRR) family protein
	A01	27796090	T/C	Att/Gtt	I/V	Gh_A01G0996	P-loop containing nucleoside triphosphate hydrolases superfamily protein
	A01	3038312	G/A	gGa/gAa	G/E	Gh_A01G0270	2-oxoglutarate (2OG) and Fe(II)-dependent oxygenase superfamily protein
	A01	33821631	T/C	cAg/cGg	Q/R	Gh_A01G1054
	A01	33821676	G/A	aCg/aTg	T/M	Gh_A01G1054
	A01	3769858	A/C	Tct/Gct	S/A	Gh_A01G0300	Protein kinase superfamily protein
	A01	40143320	A/T	tTc/tAc	F/Y	Gh_A01G1085	Insulinase (Peptidase family M16) family protein
	A01	6809704	A/G	Tca/Cca	S/P	Gh_A01G0432
	A01	7399694	C/T	Cgt/Tgt	R/C	Gh_A01G0469	Protein of unknown function (DUF2921)
	A01	86697024	G/C	Gtt/Ctt	V/L	Gh_A01G1375
	A01	92417826	G/A	aGa/aAa	R/K	Gh_A01G1559	Glycinamide ribonucleotide (GAR) synthetase
	A01	99819319	C/G	Cca/Gca	P/A	Gh_A01G1987
	A01	99819605	G/T	gGc/gTc	G/V	Gh_A01G1987
	A02	2765290	A/C	Tct/Gct	S/A	Gh_A02G0226	Protein of unknown function, DUF593
	A02	60874880	C/G	Gca/Cca	A/P	Gh_A02G1122	beta galactosidase 1
	A02	6627015	T/G	cAt/cCt	H/P	Gh_A02G0464	Zinc finger C-x8-C-x5-C-x3-H type family protein
	A02	6627249	A/G	cTt/cCt	L/P	Gh_A02G0464	Zinc finger C-x8-C-x5-C-x3-H type family protein
	A02	6627267	T/C	gAa/gGa	E/G	Gh_A02G0464	Zinc finger C-x8-C-x5-C-x3-H type family protein
	A02	6746719	T/C	tTg/tCg	L/S	Gh_A02G0471	CW-type Zinc Finger
	A02	80972339	T/C	tTt/tCt	F/S	Gh_A02G1482	end binding protein 1C
	A02	897238	A/G	Atg/Gtg	M/V	Gh_A02G0096	Eukaryotic translation initiation factor eIF2A family protein
	A02	968306	T/C	gTt/gCt	V/A	Gh_A02G0104	BED zinc finger ;hAT family dimerisation domain
	A03	15522879	C/T	Gct/Act	A/T	Gh_A03G0589	Vacuolar iron transporter (VIT) family protein
	A03	16214923	G/A	Cgg/Tgg	R/W	Gh_A03G0596	Pentatricopeptide repeat (PPR) superfamily protein
	A03	16492668	T/A	gaA/gaT	E/D	Gh_A03G0599	Protein kinase superfamily protein
	A03	17537445	C/T	aCt/aTt	T/I	Gh_A03G0625	RPA70-kDa subunit B
	A03	81366876	A/G	Tgt/Cgt	C/R	Gh_A03G1130	Ribonuclease inhibitor
	A03	83614309	T/C	tAt/tGt	Y/C	Gh_A03G1165
	A03	85861758	G/C	Cag/Gag	Q/E	Gh_A03G1199	KNOTTED1-like homeobox gene 6
	A03	86091807	C/T	Gtt/Att	V/I	Gh_A03G1204	RNA-binding CRS1 / YhbY (CRM) domain-containing protein
	A03	88671787	G/A	Gcc/Acc	A/T	Gh_A03G1258	NAD(P)-linked oxidoreductase superfamily protein
	A03	88671803	C/T	cCt/cTt	P/L	Gh_A03G1258	NAD(P)-linked oxidoreductase superfamily protein
	A03	92450810	T/C	gTt/gCt	V/A	Gh_A03G1357
	A03	95405247	G/C	Gtc/Ctc	V/L	Gh_A03G1501	Peptidase M20/M25/M40 family protein
	A03	99260154	T/C	Atg/Gtg	M/V	Gh_A03G1820	translation initiation factor 3 (IF-3) family protein
	A03	99280811	C/T	cCc/cTc	P/L	Gh_A03G1822	transportin 1
	A04	3329737	T/A	Aac/Tac	N/Y	Gh_A04G0174	early nodulin-like protein 9
	A04	33519248	A/T	Tat/Aat	Y/N	Gh_A04G0547	Aldolase superfamily protein
	A04	3606077	G/A	gCa/gTa	A/V	Gh_A04G0188	NB-ARC domain-containing disease resistance protein
	A05	12336679	T/C	tTg/tCg	L/S	Gh_A05G1225	auxin response factor 8
	A05	12336700	A/G	aAc/aGc	N/S	Gh_A05G1225	auxin response factor 8
	A05	14018289	G/A	Cct/Tct	P/S	Gh_A05G1366	Eukaryotic translation initiation factor 3 subunit 7 (eIF-3)
	A05	14116124	G/C	gCt/gGt	A/G	Gh_A05G1367	Protein kinase superfamily protein
	A05	15636319	T/G	gAa/gCa	E/A	Gh_A05G1538	Plant regulator RWP-RK family protein
	A05	18214035	T/C	gTg/gCg	V/A	Gh_A05G1726	phospholipase A 2A
	A05	18821999	A/G	gTg/gCg	V/A	Gh_A05G1787	S-locus lectin protein kinase family protein
	A05	19748564	C/T	Gcc/Acc	A/T	Gh_A05G1885	Rho GTPase activation protein (RhoGAP) with PH domain
	A05	19835716	G/A	Ggg/Agg	G/R	Gh_A05G1893	transducin family protein / WD-40 repeat family protein
	A05	20240611	A/C	gaT/gaG	D/E	Gh_A05G1930	Phosphate-responsive 1 family protein
	A05	24277324	A/G	aAt/aGt	N/S	Gh_A05G2132
	A05	26055081	A/G	Agg/Ggg	R/G	Gh_A05G2238
	A05	29364817	A/G	atA/atG	I/M	Gh_A05G2378	Protein kinase family protein with ARM repeat domain
	A05	30991024	C/A	gGt/gTt	G/V	Gh_A05G2437
	A05	41743210	T/C	gAt/gGt	D/G	Gh_A05G2651	Chaperone DnaJ-domain superfamily protein
	A05	43588553	T/C	Act/Gct	T/A	Gh_A05G2670	microtubule-associated proteins 70-2
	A05	54365809	A/C	aaA/aaC	K/N	Gh_A05G2751	zinc ion binding;nucleic acid binding
	A05	54704861	A/G	Aaa/Gaa	K/E	Gh_A05G2758
	A05	65065640	G/A	tCg/tTg	S/L	Gh_A05G2860	cell division cycle protein 48-related / CDC48-related
	A05	70117549	G/A	Gaa/Aaa	E/K	Gh_A05G2905	K+ uptake transporter 3
	A05	7291345	A/G	aAg/aGg	K/R	Gh_A05G0694
	A05	87295164	T/G	aAt/aCt	N/T	Gh_A05G3335	PRLI-interacting factor, putative
	A05	89128453	T/C	aTg/aCg	M/T	Gh_A05G3417
	A05	912669	T/C	Act/Gct	T/A	Gh_A05G0075	Ubiquitin system component Cue protein
	A06	100573460	T/C	Att/Gtt	I/V	Gh_A06G1592	acetyl-CoA synthetase
	A06	13787426	A/G	aAg/aGg	K/R	Gh_A06G0544	Zinc-binding ribosomal protein family protein
	A06	13787442	G/C	agG/agC	R/S	Gh_A06G0544	Zinc-binding ribosomal protein family protein
	A06	22576268	G/C	atG/atC	M/I	Gh_A06G0729	3-ketoacyl-CoA synthase 10
	A06	2817608	G/A	tCa/tTa	S/L	Gh_A06G0235	Galactose oxidase/kelch repeat superfamily protein
	A06	34352649	A/G	Tat/Cat	Y/H	Gh_A06G0890
	A06	3748777	T/G	gTa/gGa	V/G	Gh_A06G0292	Leucine-rich repeat receptor-like protein kinase family protein
	A06	42890927	C/T	tGc/tAc	C/Y	Gh_A06G0953	Polynucleotidyl transferase, ribonuclease H-like superfamily protein
	A06	42891140	A/G	gTa/gCa	V/A	Gh_A06G0953	Polynucleotidyl transferase, ribonuclease H-like superfamily protein
	A06	5451751	G/A	Gat/Aat	D/N	Gh_A06G0353	camphor resistance CrcB family protein
	A06	77287813	A/C	Aag/Cag	K/Q	Gh_A06G1145	dynamin-related protein 3A
	A06	93749273	C/G	Ggt/Cgt	G/R	Gh_A06G1320	SLAC1 homologue 1
	A06	94237329	A/G	gTa/gCa	V/A	Gh_A06G1328	tRNA synthetase class I (I, L, M and V) family protein
	A06	99644229	G/T	tCt/tAt	S/Y	Gh_A06G1545	Protein of unknown function (DUF1278)
	A07	19605062	G/A	cGa/cAa	R/Q	Gh_A07G1014
	A07	32224567	C/T	Gac/Aac	D/N	Gh_A07G1316
	A07	37726790	T/C	tTg/tCg	L/S	Gh_A07G1394
	A07	37726871	T/C	cTa/cCa	L/P	Gh_A07G1394
	A07	37727052	G/T	caG/caT	Q/H	Gh_A07G1394
	A07	37727059	A/G	Aag/Gag	K/E	Gh_A07G1394
	A07	76106380	C/T	aGt/aAt	S/N	Gh_A07G1992	Cation efflux family protein
	A07	77413885	C/G	Gct/Cct	A/P	Gh_A07G2083	Malectin/receptor-like protein kinase family protein
	A08	100883275	A/G	Aat/Gat	N/D	Gh_A08G1976
	A08	101781599	C/A	tGg/tTg	W/L	Gh_A08G2059	LRR and NB-ARC domains-containing disease resistance protein
	A08	103182807	C/T	gCc/gTc	A/V	Gh_A08G2225	Protein of Unknown Function (DUF239)
	A08	1757186	A/T	caA/caT	Q/H	Gh_A08G0177	Protein kinase superfamily protein
	A08	3410818	C/T	cCg/cTg	P/L	Gh_A08G0293	nucleotidyltransferases
	A08	4977993	A/T	aAg/aTg	K/M	Gh_A08G0389	Zinc finger C-x8-C-x5-C-x3-H type family protein
	A08	772111	A/G	Atc/Gtc	I/V	Gh_A08G0088	Ribosomal protein L30/L7 family protein
	A08	8448133	T/C	aAg/aGg	K/R	Gh_A08G0540	ethylene-responsive element binding factor 13
	A08	8448401	T/A	Agc/Tgc	S/C	Gh_A08G0540	ethylene-responsive element binding factor 13
	A08	84900840	A/G	Acc/Gcc	T/A	Gh_A08G1290	phosphoglycerate kinase
	A08	88566890	A/C	atT/atG	I/M	Gh_A08G1384	DNAJ heat shock N-terminal domain-containing protein
	A08	88975492	C/A	tGg/tTg	W/L	Gh_A08G1392	Transcription factor jumonji (jmj) family protein / zinc finger (C5HC2 type) family protein
	A08	96136238	C/T	tCc/tTc	S/F	Gh_A08G1652	receptor-like kinase in in flowers 3
	A08	98960626	C/T	Gtg/Atg	V/M	Gh_A08G1825	Peptide chain release factor 2
	A09	31608180	T/C	Ttt/Ctt	F/L	Gh_A09G0425	UDP-glucosyl transferase 78D2
	A09	33511986	G/A	Gtt/Att	V/I	Gh_A09G0446	zinc ion binding;nucleic acid binding
	A09	34919568	G/A	Gac/Aac	D/N	Gh_A09G0454
	A09	34919806	C/A	agC/agA	S/R	Gh_A09G0454
	A09	51064326	C/A	aCt/aAt	T/N	Gh_A09G0662	Protein of unknown function, DUF584
	A09	63661102	G/A	Cca/Tca	P/S	Gh_A09G1193	DNA-binding bromodomain-containing protein
	A09	63780340	T/A	cTg/cAg	L/Q	Gh_A09G1203	RING/U-box superfamily protein
	A09	64761304	A/C	aTg/aGg	M/R	Gh_A09G1263	BEL1-like homeodomain 1
	A09	67655402	C/T	Gtc/Atc	V/I	Gh_A09G1437	Protein kinase family protein
	A09	71434367	A/T	aAg/aTg	K/M	Gh_A09G1811	cellulose synthase-like D1
	A09	74566938	G/T	ttC/ttA	F/L	Gh_A09G2153	dentin sialophosphoprotein-related
	A09	74932340	T/C	Atg/Gtg	M/V	Gh_A09G2202	DCD (Development and Cell Death) domain protein
	A10	411946	G/T	atG/atT	M/I	Gh_A10G0044	SNF7 family protein
	A10	4676125	G/A	Gtg/Atg	V/M	Gh_A10G0458	autoinhibited H(+)-ATPase isoform 10
	A10	4678347	A/G	gTg/gCg	V/A	Gh_A10G0459	alpha/beta-Hydrolases superfamily protein
	A10	6831592	T/G	tTt/tGt	F/C	Gh_A10G0551	Disease resistance-responsive (dirigent-like protein) family protein
	A10	85561443	T/C	Taa/Caa	*/Q	Gh_A10G1569
	A10	96347313	G/C	aGt/aCt	S/T	Gh_A10G1926	Kunitz family trypsin and protease inhibitor protein
	A10	98113370	T/G	aTt/aGt	I/S	Gh_A10G2025	Subtilisin-like serine endopeptidase family protein
	A10	98363710	C/T	Ctt/Ttt	L/F	Gh_A10G2037	guanylyl cyclase 1
	A11	14260356	G/A	Cgc/Tgc	R/C	Gh_A11G1169	galacturonosyltransferase 6
	A11	14945470	T/A	Tgc/Agc	C/S	Gh_A11G1206	Rho termination factor
	A11	15189941	C/T	cCg/cTg	P/L	Gh_A11G1229	Plant protein of unknown function (DUF946)
	A11	1638736	C/G	gGc/gCc	G/A	Gh_A11G0173	trehalase 1
	A11	3400326	A/T	Att/Ttt	I/F	Gh_A11G0365	Leucine-rich repeat protein kinase family protein
	A11	48257085	T/A	Ttt/Att	F/I	Gh_A11G1880	Zincin-like metalloproteases family protein
	A11	49158607	G/A	Gga/Aga	G/R	Gh_A11G1888
	A11	49529545	C/T	Gtt/Att	V/I	Gh_A11G1890
	A11	49529569	G/A	Ctt/Ttt	L/F	Gh_A11G1890
	A11	50232698	A/T	Aat/Tat	N/Y	Gh_A11G1896
	A11	5147481	T/C	Aag/Gag	K/E	Gh_A11G0543
	A11	56758834	T/A	aaT/aaA	N/K	Gh_A11G2003	Protein kinase superfamily protein
	A11	56758840	G/C	ttG/ttC	L/F	Gh_A11G2003	Protein kinase superfamily protein
	A11	69328715	T/C	Tca/Cca	S/P	Gh_A11G2114	NB-ARC domain-containing disease resistance protein
	A11	71554420	A/G	Aag/Gag	K/E	Gh_A11G2150
	A11	73380958	T/C	gTt/gCt	V/A	Gh_A11G2194
	A11	73533921	G/A	gCg/gTg	A/V	Gh_A11G2197
	A11	73534506	A/G	cTa/cCa	L/P	Gh_A11G2197
	A11	86952767	T/C	Tgt/Cgt	C/R	Gh_A11G2604	Leucine-rich repeat transmembrane protein kinase
	A11	88787258	G/T	Ggt/Tgt	G/C	Gh_A11G2661	Plant protein of unknown function (DUF868)
	A11	88849748	C/G	gaG/gaC	E/D	Gh_A11G2670	Lung seven transmembrane receptor family protein
	A11	92534155	C/T	aGt/aAt	S/N	Gh_A11G2861	LRR and NB-ARC domains-containing disease resistance protein
	A11	92534161	G/A	cCa/cTa	P/L	Gh_A11G2861	LRR and NB-ARC domains-containing disease resistance protein
	A11	92534179	A/C	cTt/cGt	L/R	Gh_A11G2861	LRR and NB-ARC domains-containing disease resistance protein
	A12	11538181	C/T	Gta/Ata	V/I	Gh_A12G0496	cytochrome P450, family 735, subfamily A, polypeptide 1
	A12	61648437	T/A	cTt/cAt	L/H	Gh_A12G1016	auxin response factor 11
	A12	63665328	G/C	Cat/Gat	H/D	Gh_A12G1086	Pectin lyase-like superfamily protein
	A12	64673145	T/A	agT/agA	S/R	Gh_A12G1126	SET domain-containing protein
	A12	67782897	A/C	Aac/Cac	N/H	Gh_A12G1277	switch 2
	A12	69552639	C/G	Ctc/Gtc	L/V	Gh_A12G1313	Sec-independent periplasmic protein translocase
	A12	70471695	A/G	gTt/gCt	V/A	Gh_A12G1338	Phototropic-responsive NPH3 family protein
	A12	70471699	G/A	Cat/Tat	H/Y	Gh_A12G1338	Phototropic-responsive NPH3 family protein
	A12	7347544	G/T	gCt/gAt	A/D	Gh_A12G0384	terminal EAR1-like 1
	A12	73533155	T/G	Agt/Cgt	S/R	Gh_A12G1451	glutamate receptor 3.4
	A12	75627340	C/T	gCg/gTg	A/V	Gh_A12G1556	STT7 homolog STN7
	A12	78624351	C/G	Gaa/Caa	E/Q	Gh_A12G1690
	A12	80670463	T/C	Tct/Cct	S/P	Gh_A12G1806
	A12	84399072	A/C	Atg/Ctg	M/L	Gh_A12G2159	with no lysine (K) kinase 8
	A12	85488379	C/T	Gac/Aac	D/N	Gh_A12G2280	sigma factor E
	A12	85737820	A/C	aaT/aaG	N/K	Gh_A12G2312	C2H2-like zinc finger protein
	A12	85737839	C/T	cGa/cAa	R/Q	Gh_A12G2312	C2H2-like zinc finger protein
	A12	86284404	G/C	cCa/cGa	P/R	Gh_A12G2379	Protein kinase superfamily protein
	A13	45442789	A/G	Act/Gct	T/A	Gh_A13G0875
	A13	45443020	A/C	gAa/gCa	E/A	Gh_A13G0875
	A13	47924121	T/G	Aac/Cac	N/H	Gh_A13G0912	kinesin 4
	A13	64887147	C/G	Gaa/Caa	E/Q	Gh_A13G1192	early nodulin-like protein 9
	A13	73361286	A/C	gAa/gCa	E/A	Gh_A13G1493
	A13	74773327	A/G	Aaa/Gaa	K/E	Gh_A13G1589	HXXXD-type acyl-transferase family protein
	A13	75499557	T/C	Att/Gtt	I/V	Gh_A13G1658	aminopeptidase M1
	A13	76215906	A/T	Tta/Ata	L/I	Gh_A13G1732	Leucine-rich repeat (LRR) family protein
	A13	76847945	G/A	tCa/tTa	S/L	Gh_A13G1787	2-oxoglutarate (2OG) and Fe(II)-dependent oxygenase superfamily protein
	A13	77030269	T/C	tgA/tgG	*/W	Gh_A13G1790	2-oxoglutarate (2OG) and Fe(II)-dependent oxygenase superfamily protein
	A13	77030291	C/T	aGt/aAt	S/N	Gh_A13G1790	2-oxoglutarate (2OG) and Fe(II)-dependent oxygenase superfamily protein
	A13	78741134	C/T	aCt/aTt	T/I	Gh_A13G1910	FAD/NAD(P)-binding oxidoreductase family protein
	A13	8774697	G/A	Gaa/Aaa	E/K	Gh_A13G0457
	D01	1251433	C/T	Gta/Ata	V/I	Gh_D01G0166	epidermal patterning factor 1
	D01	19252953	T/C	Agt/Ggt	S/G	Gh_D01G1044	Granulin repeat cysteine protease family protein
	D01	1929715	T/C	Tcc/Ccc	S/P	Gh_D01G0226	TRAF-like superfamily protein
	D01	1929943	A/G	Atg/Gtg	M/V	Gh_D01G0226	TRAF-like superfamily protein
	D01	25156638	A/C	gTa/gGa	V/G	Gh_D01G1144	DNA binding
	D01	25156903	C/T	Gtc/Atc	V/I	Gh_D01G1144	DNA binding
	D01	2530917	A/C	Ata/Cta	I/L	Gh_D01G0263	S-locus lectin protein kinase family protein
	D01	2922006	C/T	Gct/Act	A/T	Gh_D01G0293	Pectin lyase-like superfamily protein
	D01	4097868	G/A	Gtt/Att	V/I	Gh_D01G0363	Ribosomal protein L13 family protein
	D01	45028406	C/T	Gtc/Atc	V/I	Gh_D01G1481	ARM repeat superfamily protein
	D01	51063453	A/G	Aca/Gca	T/A	Gh_D01G1618
	D01	5210258	A/G	tTa/tCa	L/S	Gh_D01G0439
	D01	53817068	G/T	Cgt/Agt	R/S	Gh_D01G1719	Protein of unknown function (DUF1644)
	D01	5601817	T/A	Ttt/Att	F/I	Gh_D01G0469	S-locus lectin protein kinase family protein
	D01	5627232	G/C	Gag/Cag	E/Q	Gh_D01G0472	Protein of unknown function (DUF616)
	D01	57272609	C/T	aCc/aTc	T/I	Gh_D01G1903	bZIP transcription factor family protein
	D01	59657986	C/T	cGt/cAt	R/H	Gh_D01G2062	Protein phosphatase 2A regulatory B subunit family protein
	D01	6600208	G/T	Cag/Aag	Q/K	Gh_D01G0532	DNA repair and meiosis protein (Mre11)
	D01	6643800	G/C	aGt/aCt	S/T	Gh_D01G0533	cyclic nucleotide-gated cation channel 4
	D01	8970628	G/T	tCt/tAt	S/Y	Gh_D01G0637
	D02	1337787	A/G	cAa/cGa	Q/R	Gh_D02G0143	calreticulin 3
	D02	18292160	C/A	Caa/Aaa	Q/K	Gh_D02G0903	poly(A) binding protein 2
	D02	1962442	G/C	agC/agG	S/R	Gh_D02G0178	Eukaryotic protein of unknown function (DUF914)
	D02	1962458	G/T	aCg/aAg	T/K	Gh_D02G0178	Eukaryotic protein of unknown function (DUF914)
	D02	24783985	T/G	Ata/Cta	I/L	Gh_D02G1010	SET domain protein 25
	D02	38687314	G/C	Gtt/Ctt	V/L	Gh_D02G1224	voltage dependent anion channel 1
	D02	4007391	C/A	cGt/cTt	R/L	Gh_D02G0290	Protein of unknown function, DUF593
	D02	4793514	C/T	gCg/gTg	A/V	Gh_D02G0358	lipoxygenase 1
	D02	4862685	T/A	aTg/aAg	M/K	Gh_D02G0365	UDP-Glycosyltransferase superfamily protein
	D02	4863093	T/C	aTc/aCc	I/T	Gh_D02G0365	UDP-Glycosyltransferase superfamily protein
	D02	50401328	A/T	aAc/aTc	N/I	Gh_D02G1464	Auxin efflux carrier family protein
	D02	55090445	G/T	aGa/aTa	R/I	Gh_D02G1587	cytochrome P450, family 86, subfamily C, polypeptide 1
	D02	55090636	A/G	Aat/Gat	N/D	Gh_D02G1587	cytochrome P450, family 86, subfamily C, polypeptide 1
	D02	55090639	G/A	Gaa/Aaa	E/K	Gh_D02G1587	cytochrome P450, family 86, subfamily C, polypeptide 1
	D02	55090654	A/C	Aaa/Caa	K/Q	Gh_D02G1587	cytochrome P450, family 86, subfamily C, polypeptide 1
	D02	55090681	C/T	Cat/Tat	H/Y	Gh_D02G1587	cytochrome P450, family 86, subfamily C, polypeptide 1
	D02	55090691	G/A	cGt/cAt	R/H	Gh_D02G1587	cytochrome P450, family 86, subfamily C, polypeptide 1
	D02	56610931	T/A	tAt/tTt	Y/F	Gh_D02G1633	KNOTTED1-like homeobox gene 6
	D02	61467893	C/T	tCa/tTa	S/L	Gh_D02G1843
	D02	61467910	G/A	Gat/Aat	D/N	Gh_D02G1843
	D02	63450503	T/C	gAt/gGt	D/G	Gh_D02G1954	Protein of unknown function (DUF3531)
	D02	63611405	C/T	Gat/Aat	D/N	Gh_D02G1966	SEC7-like guanine nucleotide exchange family protein
	D02	66520145	C/T	aGt/aAt	S/N	Gh_D02G2275	SAUR-like auxin-responsive protein family
	D02	67007064	C/A	aCg/aAg	T/K	Gh_D02G2347	armadillo repeat only 4
	D02	67007238	C/T	gCt/gTt	A/V	Gh_D02G2347	armadillo repeat only 4
	D02	8924074	A/T	ttT/ttA	F/L	Gh_D02G0648	ribosomal protein L3 plastid
	D03	24987171	C/T	Gtt/Att	V/I	Gh_D03G0714	cation/H+ exchanger 18
	D03	36947814	A/G	Agc/Ggc	S/G	Gh_D03G1111	UDP-glucosyl transferase 71D1
	D03	6048186	T/C	aTt/aCt	I/T	Gh_D03G0416	SAP domain-containing protein
	D03	632428	T/C	Att/Gtt	I/V	Gh_D03G0089	Phosphatidylinositol 3- and 4-kinase family protein with FAT domain
	D04	2177195	C/T	cGt/cAt	R/H	Gh_D04G0150	Agenet domain-containing protein
	D04	28026123	A/G	Acc/Gcc	T/A	Gh_D04G0931
	D04	30509348	T/A	Att/Ttt	I/F	Gh_D04G0989	IQ calmodulin-binding motif family protein
	D04	36052429	T/A	Tga/Aga	*/F	Gh_D04G1086	Uncharacterised protein family (UPF0497)
	D04	42889709	T/C	aAc/aGc	N/S	Gh_D04G1320	D-alanine--D-alanine ligase family
	D04	4304159	A/G	gAg/gGg	E/G	Gh_D04G0286	F-box family protein
	D04	45656283	C/A	Gtt/Ttt	V/F	Gh_D04G1426	translocon at the inner envelope membrane of chloroplasts 20
	D04	48489768	A/C	gTt/gGt	V/G	Gh_D04G1630	NAD(P)-linked oxidoreductase superfamily protein
	D04	48949558	G/A	aCc/aTc	T/I	Gh_D04G1678	acyl activating enzyme 1
	D04	51097158	A/G	tTg/tCg	L/S	Gh_D04G1875	RNA-dependent RNA polymerase 1
	D04	51097203	T/C	aAg/aGg	K/R	Gh_D04G1875	RNA-dependent RNA polymerase 1
	D05	11435048	G/A	cCa/cTa	P/L	Gh_D05G1295	Root hair defective 3 GTP-binding protein (RHD3)
	D05	13514609	A/T	cTt/cAt	L/H	Gh_D05G1501	ethylene response factor 1
	D05	13514616	G/A	Cat/Tat	H/Y	Gh_D05G1501	ethylene response factor 1
	D05	13679070	T/C	Ata/Gta	I/V	Gh_D05G1517	MAC/Perforin domain-containing protein
	D05	14412837	A/G	gAa/gGa	E/G	Gh_D05G1593	S-locus lectin protein kinase family protein
	D05	14663778	G/T	Gtt/Ttt	V/F	Gh_D05G1629	starch synthase 3
	D05	161862	C/A	Caa/Aaa	Q/K	Gh_D05G0014	Leucine-rich repeat protein kinase family protein
	D05	19029138	A/T	gTg/gAg	V/E	Gh_D05G2058	glycosyl hydrolase family 10 protein / carbohydrate-binding domain-containing protein
	D05	23430295	G/T	Gct/Tct	A/S	Gh_D05G2359	ENTH/ANTH/VHS superfamily protein
	D05	24655757	T/A	Ttg/Atg	L/M	Gh_D05G2458	NAD(P)-binding Rossmann-fold superfamily protein
	D05	25503723	G/T	atG/atT	M/I	Gh_D05G2525	ubiquitin-protein ligase 2
	D05	2783104	A/T	Atg/Ttg	M/L	Gh_D05G0327	UDP-glucosyl transferase 73D1
	D05	31045588	G/T	Ctt/Att	L/I	Gh_D05G2795	cytochrome P450, family 71, subfamily B, polypeptide 34
	D05	32502247	G/T	cCa/cAa	P/Q	Gh_D05G2875	Ankyrin repeat family protein
	D05	33699452	T/C	tTt/tCt	F/S	Gh_D05G2905	photosystem II reaction center protein K precursor
	D05	33699508	A/G	Acc/Gcc	T/A	Gh_D05G2905	photosystem II reaction center protein K precursor
	D05	40520028	C/T	Gag/Aag	E/K	Gh_D05G3041	Ubiquitin-like superfamily protein
	D05	43641014	A/G	Tcg/Ccg	S/P	Gh_D05G3092	TRICHOME BIREFRINGENCE-LIKE 27
	D05	43641025	A/G	tTg/tCg	L/S	Gh_D05G3092	TRICHOME BIREFRINGENCE-LIKE 27
	D05	52656126	C/G	agC/agG	S/R	Gh_D05G3302	Uroporphyrinogen decarboxylase
	D05	54231676	C/T	gGg/gAg	G/E	Gh_D05G3346	ATP binding;nucleic acid binding;helicases
	D05	58005328	G/C	Cgg/Ggg	R/G	Gh_D05G3509	GRAS family transcription factor
	D05	58309724	C/A	Ggg/Tgg	G/W	Gh_D05G3537	cytochrome P450, family 706, subfamily A, polypeptide 6
	D05	58597576	C/A	tGg/tTg	W/L	Gh_D05G3547	NB-ARC domain-containing disease resistance protein
	D05	8024993	T/C	Att/Gtt	I/V	Gh_D05G0958	LA RNA-binding protein
	D05	8049196	A/G	aAt/aGt	N/S	Gh_D05G0962	5\'-AMP-activated protein kinase beta-2 subunit protein
	D05	809677	C/T	Gat/Aat	D/N	Gh_D05G0075	RNA binding (RRM/RBD/RNP motifs) family protein
	D06	11438987	T/C	cAt/cGt	H/R	Gh_D06G0659	Polynucleotidyl transferase, ribonuclease H-like superfamily protein
	D06	11439000	C/T	Gcg/Acg	A/T	Gh_D06G0659	Polynucleotidyl transferase, ribonuclease H-like superfamily protein
	D06	11973402	C/A	Gtt/Ttt	V/F	Gh_D06G0692	root hair specific 16
	D06	13398750	G/T	cCa/cAa	P/Q	Gh_D06G0761	nuclear factor Y, subunit A3
	D06	18359909	G/A	Ggg/Agg	G/R	Gh_D06G0915	iron regulated transporter 3
	D06	22000347	C/A	aCt/aAt	T/N	Gh_D06G1032	Endomembrane protein 70 protein family
	D06	22593541	T/C	aAa/aGa	K/R	Gh_D06G1051	glutathione S-transferase tau 7
	D06	3378477	C/T	aGc/aAc	S/N	Gh_D06G0299	F-BOX WITH WD-40 2
	D06	41413007	T/C	gTg/gCg	V/A	Gh_D06G1350	SNF2 domain-containing protein / helicase domain-containing protein / zinc finger protein-related
	D06	4766791	T/C	gAt/gGt	D/G	Gh_D06G0351
	D06	5267789	A/G	cAg/cGg	Q/R	Gh_D06G0384	camphor resistance CrcB family protein
	D06	54282644	T/A	cAg/cTg	Q/L	Gh_D06G1611	pectinesterase 11
	D06	59272485	T/G	aAt/aCt	N/T	Gh_D06G1873	zinc ion binding
	D06	59458815	T/G	agT/agG	S/R	Gh_D06G1886	myb domain protein 33
	D06	60445776	G/T	aCc/aAc	T/N	Gh_D06G1932	cytochrome P450, family 716, subfamily A, polypeptide 1
	D06	884243	C/G	Gta/Cta	V/L	Gh_D06G0078	inositol polyphosphate 5-phosphatase 11
	D06	9021111	G/A	gCa/gTa	A/V	Gh_D06G0574	O-Glycosyl hydrolases family 17 protein
	D07	13825117	A/G	atA/atG	I/M	Gh_D07G1009	ribonuclease P family protein / Rpp14 family protein
	D07	15753594	T/A	cAc/cTc	H/L	Gh_D07G1085	Late embryogenesis abundant (LEA) hydroxyproline-rich glycoprotein family
	D07	15753627	G/A	cCg/cTg	P/L	Gh_D07G1085	Late embryogenesis abundant (LEA) hydroxyproline-rich glycoprotein family
	D07	22298499	T/G	Tgt/Ggt	C/G	Gh_D07G1378	P-loop containing nucleoside triphosphate hydrolases superfamily protein
	D07	29474384	G/C	tGt/tCt	C/S	Gh_D07G1567	Leucine-rich repeat protein kinase family protein
	D07	33649429	T/G	gaA/gaC	E/D	Gh_D07G1653	Protein kinase superfamily protein
	D07	46161151	C/T	gGt/gAt	G/D	Gh_D07G1884	RNAse II-like 1
	D07	49260397	A/G	atA/atG	I/M	Gh_D07G1977	UDP-glucosyltransferase 74F2
	D07	49717307	C/G	cCt/cGt	P/R	Gh_D07G2007	O-Glycosyl hydrolases family 17 protein
	D07	50353350	G/C	Ctc/Gtc	L/V	Gh_D07G2050	phytochrome interacting factor 3-like 5
	D07	51413905	A/C	Atg/Ctg	M/L	Gh_D07G2114
	D07	51414139	C/G	Cgg/Ggg	R/G	Gh_D07G2114
	D07	53741716	T/C	Agc/Ggc	S/G	Gh_D07G2259	Transducin/WD40 repeat-like superfamily protein
	D07	53818480	G/T	Cag/Aag	Q/K	Gh_D07G2264	high mobility group A5
	D07	54294365	C/A	aaG/aaT	K/N	Gh_D07G2301	Malectin/receptor-like protein kinase family protein
	D07	6046526	A/C	aAt/aCt	N/T	Gh_D07G0535	malate synthase
	D07	7895950	G/A	Cgg/Tgg	R/W	Gh_D07G0670	Adenine nucleotide alpha hydrolases-like superfamily protein
	D08	12078159	G/A	Gtg/Atg	V/M	Gh_D08G0772	CW-type Zinc Finger
	D08	15330749	A/G	Acc/Gcc	T/A	Gh_D08G0853	Protein of unknown function (DUF567)
	D08	15330750	C/T	aCc/aTc	T/I	Gh_D08G0853	Protein of unknown function (DUF567)
	D08	30963129	A/T	Tgt/Agt	C/S	Gh_D08G1085	Leucine-rich repeat transmembrane protein kinase
	D08	3958800	G/T	Gca/Tca	A/S	Gh_D08G0387	nucleotidyltransferases
	D08	47760238	C/G	ttG/ttC	L/F	Gh_D08G1464	transmembrane protein-related
	D08	48683508	T/C	Aca/Gca	T/A	Gh_D08G1517	cyclin p3
	D08	4934918	G/A	aCc/aTc	T/I	Gh_D08G0461	ethylene-responsive element binding protein
	D08	52429399	T/G	Acg/Ccg	T/P	Gh_D08G1671	Protein of unknown function (DUF594)
	D08	62513880	G/A	aGa/aAa	R/K	Gh_D08G2290	alpha/beta-Hydrolases superfamily protein
	D08	62534913	G/A	Gtc/Atc	V/I	Gh_D08G2291	Ankyrin repeat family protein
	D08	62535140	T/A	aaT/aaA	N/K	Gh_D08G2291	Ankyrin repeat family protein
	D08	63960609	G/A	Cgt/Tgt	R/C	Gh_D08G2405	P-loop containing nucleoside triphosphate hydrolases superfamily protein
	D08	64293651	A/T	ttT/ttA	F/L	Gh_D08G2439	Protein kinase family protein with ARM repeat domain
	D08	64952805	G/A	gGt/gAt	G/D	Gh_D08G2521	glyoxal oxidase-related protein
	D08	65087275	T/A	gTg/gAg	V/E	Gh_D08G2534	Arginyl-tRNA synthetase, class Ic
	D08	65383048	A/G	gAg/gGg	E/G	Gh_D08G2572	Integrase-type DNA-binding superfamily protein
	D08	65383051	A/G	aAt/aGt	N/S	Gh_D08G2572	Integrase-type DNA-binding superfamily protein
	D08	65672572	C/T	gCt/gTt	A/V	Gh_D08G2608	Major facilitator superfamily protein
	D08	65812307	A/G	Tgc/Cgc	C/R	Gh_D08G2634	sucrose phosphate synthase 1F
	D08	7319132	T/C	Aca/Gca	T/A	Gh_D08G0598	NB-ARC domain-containing disease resistance protein
	D08	9537597	G/A	cGt/cAt	R/H	Gh_D08G0693	DNAse I-like superfamily protein
	D09	2478910	A/C	atT/atG	I/M	Gh_D09G0095	TPX2 (targeting protein for Xklp2) protein family
	D09	2478937	T/G	gaA/gaC	E/D	Gh_D09G0095	TPX2 (targeting protein for Xklp2) protein family
	D09	33660511	A/G	Atc/Gtc	I/V	Gh_D09G0861	glutamine-dependent asparagine synthase 1
	D09	42110790	C/T	aCc/aTc	T/I	Gh_D09G1450	zinc finger (C3HC4-type RING finger) family protein
	D09	42248560	A/G	gAc/gGc	D/G	Gh_D09G1466	proteolysis 6
	D09	43449357	C/G	gGc/gCc	G/A	Gh_D09G1587	Integrase-type DNA-binding superfamily protein
	D09	46025355	C/T	gGt/gAt	G/D	Gh_D09G1846	Predicted AT-hook DNA-binding family protein
	D09	47926324	C/T	aCc/aTc	T/I	Gh_D09G2057	Malectin/receptor-like protein kinase family protein
	D09	48524255	C/G	ttG/ttC	L/F	Gh_D09G2134	Plant invertase/pectin methylesterase inhibitor superfamily protein
	D09	4973268	T/C	cTa/cCa	L/P	Gh_D09G0159	Leucine-rich repeat receptor-like protein kinase family protein
	D10	1021626	A/G	Tca/Cca	S/P	Gh_D10G0128	Homeodomain-like superfamily protein
	D10	1823138	C/A	Gca/Tca	A/S	Gh_D10G0206	alpha-galactosidase 2
	D10	1823162	C/T	Gcc/Acc	A/T	Gh_D10G0206	alpha-galactosidase 2
	D10	23894793	C/A	aCa/aAa	T/K	Gh_D10G1291	ENTH/VHS family protein
	D10	23894816	T/G	Tct/Gct	S/A	Gh_D10G1291	ENTH/VHS family protein
	D10	27256296	C/G	Gtt/Ctt	V/L	Gh_D10G1373	Ycf1 protein
	D10	35651121	G/A	tCc/tTc	S/F	Gh_D10G1501
	D10	3592935	G/A	Cgc/Tgc	R/C	Gh_D10G0401
	D10	51698571	C/T	tCg/tTg	S/L	Gh_D10G1849	Melibiase family protein
	D10	54371526	A/C	caT/caG	H/Q	Gh_D10G1942	wall-associated kinase 2
	D10	54409716	T/C	Aat/Gat	N/D	Gh_D10G1944	wall-associated kinase 2
	D10	54409719	T/C	Att/Gtt	I/V	Gh_D10G1944	wall-associated kinase 2
	D10	54409749	G/T	Ctt/Att	L/I	Gh_D10G1944	wall-associated kinase 2
	D10	54525302	A/G	gTt/gCt	V/A	Gh_D10G1949	Wall-associated kinase family protein
	D10	54525509	T/C	aAt/aGt	N/S	Gh_D10G1949	Wall-associated kinase family protein
	D10	6163191	A/C	Aaa/Caa	K/Q	Gh_D10G0591	Disease resistance-responsive (dirigent-like protein) family protein
	D10	61824466	A/T	gTg/gAg	V/E	Gh_D10G2339	UDP-glucosyl transferase 85A3
	D10	62752643	T/G	cAg/cCg	Q/P	Gh_D10G2374	Leucine-rich repeat protein kinase family protein
	D10	6601236	C/G	aGg/aCg	R/T	Gh_D10G0622	Protein phosphatase 2C family protein
	D10	7120582	T/A	cAc/cTc	H/L	Gh_D10G0653	golgin candidate 5
	D10	8925508	A/G	tAt/tGt	Y/C	Gh_D10G0752	Major facilitator superfamily protein
	D10	8925762	C/A	Ctc/Atc	L/I	Gh_D10G0752	Major facilitator superfamily protein
	D11	10979506	A/T	Agc/Tgc	S/C	Gh_D11G1183	Pollen Ole e 1 allergen and extensin family protein
	D11	14749720	G/T	gGg/gTg	G/V	Gh_D11G1475	FAD-dependent oxidoreductase family protein
	D11	18791051	T/C	Aga/Gga	R/G	Gh_D11G1718	Endomembrane protein 70 protein family
	D11	31287782	C/T	aCg/aTg	T/M	Gh_D11G2128
	D11	41078939	C/T	Gcg/Acg	A/T	Gh_D11G2262	Nucleotide/sugar transporter family protein
	D11	43571011	G/C	Caa/Gaa	Q/E	Gh_D11G2305	non-specific phospholipase C4
	D11	53007023	G/A	aGa/aAa	R/K	Gh_D11G2562	ATPase E1-E2 type family protein / haloacid dehalogenase-like hydrolase family protein
	D11	53007037	C/A	Cat/Aat	H/N	Gh_D11G2562	ATPase E1-E2 type family protein / haloacid dehalogenase-like hydrolase family protein
	D11	58334487	G/A	aGg/aAg	R/K	Gh_D11G2839	phytochrome interacting factor 3
	D11	59201625	T/C	Att/Gtt	I/V	Gh_D11G2900	receptor like protein 6
	D11	59337315	T/C	Att/Gtt	I/V	Gh_D11G2903	disease resistance protein (TIR-NBS-LRR class), putative
	D11	6039424	A/G	cTt/cCt	L/P	Gh_D11G0701	D6 protein kinase like 2
	D11	65532559	C/A	Cac/Aac	H/N	Gh_D11G3250	ubiquitin-protein ligases
	D11	65809685	G/C	gGt/gCt	G/A	Gh_D11G3288	pseudo-response regulator 7
	D11	6613408	G/C	Caa/Gaa	Q/E	Gh_D11G0768
	D11	6613642	A/C	cTg/cGg	L/R	Gh_D11G0768
	D11	6743076	G/T	aGt/aTt	S/I	Gh_D11G0782
	D11	6821955	G/A	Gga/Aga	G/R	Gh_D11G0792	RNA-binding (RRM/RBD/RNP motifs) family protein
	D11	7386787	C/A	tCc/tAc	S/Y	Gh_D11G0860
	D11	8586758	C/T	gGa/gAa	G/E	Gh_D11G0984	glycosyl transferase family 1 protein
	D11	9655919	G/A	Ggt/Agt	G/S	Gh_D11G1065
	D12	28818617	A/G	cAt/cGt	H/R	Gh_D12G0872	bZIP transcription factor family protein
	D12	2998140	C/A	tgG/tgT	W/C	Gh_D12G0225	Cupredoxin superfamily protein
	D12	34808466	C/G	cGt/cCt	R/P	Gh_D12G0950	carotenoid cleavage dioxygenase 7
	D12	36962532	C/T	Cca/Tca	P/S	Gh_D12G1077	UDP-Glycosyltransferase superfamily protein
	D12	41673261	A/C	Tta/Gta	L/V	Gh_D12G1325	Rubber elongation factor protein (REF)
	D12	47150016	C/A	tGc/tTc	C/F	Gh_D12G1592	RNA helicase family protein
	D12	48636572	T/C	cTg/cCg	L/P	Gh_D12G1683	Metallo-hydrolase/oxidoreductase superfamily protein
	D12	53680383	C/T	gCt/gTt	A/V	Gh_D12G2068	RING/U-box superfamily protein
	D12	53680407	T/A	aTt/aAt	I/N	Gh_D12G2068	RING/U-box superfamily protein
	D12	57356172	C/T	Gca/Aca	A/T	Gh_D12G2432	DNA primases
	D12	58959789	G/A	Ggt/Agt	G/S	Gh_D12G2615
	D13	13668100	G/C	Cct/Gct	P/A	Gh_D13G0787	RING/U-box superfamily protein
	D13	1394502	C/G	Cct/Gct	P/A	Gh_D13G0140	Plant Tudor-like protein
	D13	1394518	A/C	cAg/cCg	Q/P	Gh_D13G0140	Plant Tudor-like protein
	D13	1568363	C/A	aCg/aAg	T/K	Gh_D13G0167	Thiamine pyrophosphate dependent pyruvate decarboxylase family protein
	D13	15805170	T/C	cAa/cGa	Q/R	Gh_D13G0854	ureide permease 2
	D13	23944064	G/A	Gga/Aga	G/R	Gh_D13G0987
	D13	33214700	C/T	aGa/aAa	R/K	Gh_D13G1126	glycoside hydrolase family 2 protein
	D13	4087604	C/T	cCg/cTg	P/L	Gh_D13G0379	CDPK-related kinase
	D13	48584601	G/C	gGc/gCc	G/A	Gh_D13G1591	zinc finger (C3HC4-type RING finger) family protein / BRCT domain-containing protein
	D13	49551174	C/T	gGc/gAc	G/D	Gh_D13G1633	Protein of unknown function (DUF789)
	D13	50017250	G/A	aGg/aAg	R/K	Gh_D13G1654	2-oxoglutarate (2OG) and Fe(II)-dependent oxygenase superfamily protein
	D13	50176533	C/T	aCa/aTa	T/I	Gh_D13G1661	Plant protein of unknown function (DUF247)
	D13	50176601	G/A	Gtt/Att	V/I	Gh_D13G1661	Plant protein of unknown function (DUF247)
	D13	52777514	A/C	Aat/Cat	N/H	Gh_D13G1784	Protein of Unknown Function (DUF239)
	D13	53450896	T/C	aTt/aCt	I/T	Gh_D13G1834	dsRNA-binding protein 3
	D13	53757084	C/G	Caa/Gaa	Q/E	Gh_D13G1863	lipoxygenase 1
	D13	54591455	A/T	Tgt/Agt	C/S	Gh_D13G1924	ubiquitin-specific protease 26
	D13	54875774	G/T	caC/caA	H/Q	Gh_D13G1951	response regulator 12
	D13	57047975	G/A	aCc/aTc	T/I	Gh_D13G2145	Enhancer of polycomb-like transcription factor protein
	D13	8105576	A/C	aaT/aaG	N/K	Gh_D13G0587
	scaffold1011_A04	45419	T/C	aTt/aCt	I/T	Gh_A04G1419	Nucleotide-sugar transporter family protein
	scaffold1215_A05	57458	G/A	gGa/gAa	G/E	Gh_A05G3747
	scaffold1215_A05	57524	T/C	gTg/gCg	V/A	Gh_A05G3747
	scaffold1232_A05	91434	A/G	cAt/cGt	H/R	Gh_A05G3846	golgin candidate 5
	scaffold1235_A05	60631	G/T	Gtg/Ttg	V/L	Gh_A05G3880
	scaffold1240_A05	33942	A/G	cAc/cGc	H/R	Gh_A05G3936	alpha/beta-Hydrolases superfamily protein
	scaffold1245_A05	66561	G/A	aCc/aTc	T/I	Gh_A05G3964	MIF4G domain-containing protein / MA3 domain-containing protein
	scaffold1328_A06	402279	C/T	Gaa/Aaa	E/K	Gh_A06G1986	O-fucosyltransferase family protein
	scaffold1927_A08	254544	T/C	Aac/Gac	N/D	Gh_A08G2342	C2 calcium/lipid-binding plant phosphoribosyltransferase family protein
	scaffold1927_A08	254784	T/G	Agc/Cgc	S/R	Gh_A08G2342	C2 calcium/lipid-binding plant phosphoribosyltransferase family protein
	scaffold2085_A08	118508	G/C	tGt/tCt	C/S	Gh_A08G2446
	scaffold2273_A08	90317	G/T	cGa/cTa	R/L	Gh_A08G2565	RNA binding (RRM/RBD/RNP motifs) family protein
	scaffold2298_A09	34985	T/A	Ttc/Atc	F/I	Gh_A09G2383	Surfeit locus 1 cytochrome c oxidase biogenesis protein
	scaffold2451_A10	15106	T/C	aTg/aCg	M/T	Gh_A10G2230
	scaffold2455_A10	99163	T/C	cAa/cGa	Q/R	Gh_A10G2249	ATPases;nucleotide binding;ATP binding;nucleoside-triphosphatases;transcription factor binding
	scaffold2723_A11	72773	C/G	ttG/ttC	L/F	Gh_A11G2957	P-loop nucleoside triphosphate hydrolases superfamily protein with CH (Calponin Homology) domain
	scaffold2723_A11	72775	A/T	Ttg/Atg	L/M	Gh_A11G2957	P-loop nucleoside triphosphate hydrolases superfamily protein with CH (Calponin Homology) domain
	scaffold2723_A11	72805	C/T	Gtc/Atc	V/I	Gh_A11G2957	P-loop nucleoside triphosphate hydrolases superfamily protein with CH (Calponin Homology) domain
	scaffold2725_A11	11404	A/T	cTc/cAc	L/H	Gh_A11G2969	Tetratricopeptide repeat (TPR)-like superfamily protein
	scaffold2728_A11	50711	C/T	Gaa/Aaa	E/K	Gh_A11G3004	IQ-domain 30
	scaffold2755_A11	28605	G/C	Ctt/Gtt	L/V	Gh_A11G3093	ARM repeat superfamily protein
	scaffold2902_A11	504373	C/A	gaG/gaT	E/D	Gh_A11G3159	Leucine-rich receptor-like protein kinase family protein
	scaffold2902_A11	504377	G/A	aCt/aTt	T/I	Gh_A11G3159	Leucine-rich receptor-like protein kinase family protein
	scaffold2905_A11	206931	A/G	Tag/Cag	*/Q	Gh_A11G3164	with no lysine (K) kinase 6
	scaffold3405_A12	209796	C/A	cCg/cAg	P/Q	Gh_A12G2691
	scaffold3414_A13	67072	C/T	tCa/tTa	S/L	Gh_A13G2083	S-domain-2 5
	scaffold3974_D04	456915	T/A	Aca/Tca	T/S	Gh_D04G1984
	scaffold3974_D04	835020	T/G	gTg/gGg	V/G	Gh_D04G1993	DNA/RNA polymerases superfamily protein
	scaffold3974_D04	835022	G/A	Gaa/Aaa	E/K	Gh_D04G1993	DNA/RNA polymerases superfamily protein
	scaffold3974_D04	835068	T/C	aTa/aCa	I/T	Gh_D04G1993	DNA/RNA polymerases superfamily protein
	scaffold402_A02	78281	T/C	Aaa/Gaa	K/E	Gh_A02G1788	Plant stearoyl-acyl-carrier-protein desaturase family protein
	scaffold4169_D07	102819	G/A	Cgt/Tgt	R/C	Gh_D07G2390	nuclear factor Y, subunit A3
	scaffold4562_D11	113169	G/A	Ggc/Agc	G/S	Gh_D11G3513	isopentenyltransferase 3
	scaffold4562_D11	113181	C/T	Ccg/Tcg	P/S	Gh_D11G3513	isopentenyltransferase 3
	scaffold4591_D12	24095	A/G	Tat/Cat	Y/H	Gh_D12G2762	Tetratricopeptide repeat (TPR)-like superfamily protein
	scaffold4635_D12	152400	C/T	gGa/gAa	G/E	Gh_D12G2802	farnesylcysteine lyase
	scaffold4635_D12	152409	C/G	gGa/gCa	G/A	Gh_D12G2802	farnesylcysteine lyase
	scaffold4656_D13	132784	T/C	Aaa/Gaa	K/E	Gh_D13G2480	Malectin/receptor-like protein kinase family protein
	scaffold4713_D13	4582	C/T	Gct/Act	A/T	Gh_D13G2545	ribosomal protein S12A
	scaffold4818	8339	G/A	aCg/aTg	T/M	Gh_Sca004818G01	Subtilisin-like serine endopeptidase family protein
	scaffold4916	11832	A/G	cAt/cGt	H/R	Gh_Sca004916G02	S-adenosyl-L-methionine-dependent methyltransferases superfamily protein
	scaffold496_A03	56833	C/T	gGt/gAt	G/D	Gh_A03G1949	Protein of unknown function (DUF760)
	scaffold5257	4324	T/A	gTg/gAg	V/E	Gh_Sca005257G01
	scaffold7070	1581	C/T	Cca/Tca	P/S	Gh_Sca007070G01	S-locus lectin protein kinase family protein
	scaffold729_A03	101082	C/G	Gtg/Ctg	V/L	Gh_A03G2140	Clathrin light chain protein
	scaffold829_A04	94817	C/A	atG/atT	M/I	Gh_A04G1341	P-loop containing nucleoside triphosphate hydrolases superfamily protein
	scaffold8309	1608	C/A	caC/caA	H/Q	Gh_Sca008309G01	basic helix-loop-helix (bHLH) DNA-binding superfamily protein
G. tomentosum (AD3)	A01	2308638	C/A	tGg/tTg	W/L	Gh_A01G0239	Protein kinase superfamily protein
	A01	24924634	A/G	aAg/aGg	K/R	Gh_A01G0945	GYF domain-containing protein
	A01	40143320	A/T	tTc/tAc	F/Y	Gh_A01G1085	Insulinase (Peptidase family M16) family protein
	A01	79082080	G/T	Caa/Aaa	Q/K	Gh_A01G1307
	A01	86697024	G/C	Gtt/Ctt	V/L	Gh_A01G1375
	A01	97896328	A/T	agA/agT	R/S	Gh_A01G1811	ubiquitin-protein ligase 7
	A01	97896329	A/T	Aca/Tca	T/S	Gh_A01G1811	ubiquitin-protein ligase 7
	A02	2765290	A/C	Tct/Gct	S/A	Gh_A02G0226	Protein of unknown function, DUF593
	A02	6627015	T/A	cAt/cTt	H/L	Gh_A02G0464	Zinc finger C-x8-C-x5-C-x3-H type family protein
	A02	6627249	A/G	cTt/cCt	L/P	Gh_A02G0464	Zinc finger C-x8-C-x5-C-x3-H type family protein
	A02	82968819	A/G	Tca/Cca	S/P	Gh_A02G1661	winged-helix DNA-binding transcription factor family protein
	A02	83144981	G/A	Gtc/Atc	V/I	Gh_A02G1692	Calcium-dependent phosphotriesterase superfamily protein
	A03	15522879	C/T	Gct/Act	A/T	Gh_A03G0589	Vacuolar iron transporter (VIT) family protein
	A03	2027443	G/A	Gtg/Atg	V/M	Gh_A03G0131	bromo-adjacent homology (BAH) domain-containing protein
	A03	45355127	G/C	gaG/gaC	E/D	Gh_A03G0838	polygalacturonase 2
	A03	92450746	G/A	Gtg/Atg	V/M	Gh_A03G1357
	A03	92450810	T/C	gTt/gCt	V/A	Gh_A03G1357
	A03	97026562	T/C	tAc/tGc	Y/C	Gh_A03G1583	Inositol 1,3,4-trisphosphate 5/6-kinase family protein
	A03	99260154	T/C	Atg/Gtg	M/V	Gh_A03G1820	translation initiation factor 3 (IF-3) family protein
	A04	3606077	G/A	gCa/gTa	A/V	Gh_A04G0188	NB-ARC domain-containing disease resistance protein
	A04	5336589	G/A	tGt/tAt	C/Y	Gh_A04G0250	terpene synthase-like sequence-1,8-cineole
	A05	11925039	T/A	tAt/tTt	Y/F	Gh_A05G1183	RING/U-box superfamily protein
	A05	12336679	T/C	tTg/tCg	L/S	Gh_A05G1225	auxin response factor 8
	A05	12336700	A/G	aAc/aGc	N/S	Gh_A05G1225	auxin response factor 8
	A05	12447514	T/C	Tct/Cct	S/P	Gh_A05G1234	inositol transporter 2
	A05	18214262	G/A	Gta/Ata	V/I	Gh_A05G1726	phospholipase A 2A
	A05	19835716	G/A	Ggg/Agg	G/R	Gh_A05G1893	transducin family protein / WD-40 repeat family protein
	A05	41743210	T/C	gAt/gGt	D/G	Gh_A05G2651	Chaperone DnaJ-domain superfamily protein
	A05	51696352	T/C	aAt/aGt	N/S	Gh_A05G2737	Ubiquitin-like superfamily protein
	A05	54365760	G/T	gGg/gTg	G/V	Gh_A05G2751	zinc ion binding;nucleic acid binding
	A05	65065640	G/A	tCg/tTg	S/L	Gh_A05G2860	cell division cycle protein 48-related / CDC48-related
	A05	87295164	T/G	aAt/aCt	N/T	Gh_A05G3335	PRLI-interacting factor, putative
	A06	101727488	G/A	Gtc/Atc	V/I	Gh_A06G1657	Pectin lyase-like superfamily protein
	A06	101727503	G/A	Gtc/Atc	V/I	Gh_A06G1657	Pectin lyase-like superfamily protein
	A06	103042933	A/G	aAt/aGt	N/S	Gh_A06G1812	MAC/Perforin domain-containing protein
	A06	30241339	G/A	Cgg/Tgg	R/W	Gh_A06G0824	Protein kinase family protein with leucine-rich repeat domain
	A06	3139825	T/A	Atg/Ttg	M/L	Gh_A06G0254	binding
	A06	31857	G/A	tCc/tTc	S/F	Gh_A06G0007	Excinuclease ABC, C subunit, N-terminal
	A06	34352649	A/G	Tat/Cat	Y/H	Gh_A06G0890
	A06	5451751	G/A	Gat/Aat	D/N	Gh_A06G0353	camphor resistance CrcB family protein
	A06	74204	A/T	Tcc/Acc	S/T	Gh_A06G0016	Pentatricopeptide repeat (PPR) superfamily protein
	A07	15957462	T/C	cAc/cGc	H/R	Gh_A07G0891	HSP20-like chaperones superfamily protein
	A07	73506833	A/T	cTg/cAg	L/Q	Gh_A07G1847	CLIP-associated protein
	A07	73752664	C/G	gCa/gGa	A/G	Gh_A07G1863	Leucine-rich repeat transmembrane protein kinase family protein
	A07	73752716	A/C	agA/agC	R/S	Gh_A07G1863	Leucine-rich repeat transmembrane protein kinase family protein
	A07	73752943	C/T	tCg/tTg	S/L	Gh_A07G1863	Leucine-rich repeat transmembrane protein kinase family protein
	A08	100905655	C/T	tCa/tTa	S/L	Gh_A08G1980	Alpha-1,4-glucan-protein synthase family protein
	A08	103182807	C/T	gCc/gTc	A/V	Gh_A08G2225	Protein of Unknown Function (DUF239)
	A08	103295958	C/T	tCg/tTg	S/L	Gh_A08G2242	Major facilitator superfamily protein
	A08	103296167	G/A	Gaa/Aaa	E/K	Gh_A08G2242	Major facilitator superfamily protein
	A08	5536266	C/T	tGt/tAt	C/Y	Gh_A08G0420	phospholipid sterol acyl transferase 1
	A08	8448181	G/C	aCt/aGt	T/S	Gh_A08G0540	ethylene-responsive element binding factor 13
	A09	32147701	G/T	aCg/aAg	T/K	Gh_A09G0426	cleavage and polyadenylation specificity factor 160
	A09	34919568	G/A	Gac/Aac	D/N	Gh_A09G0454
	A09	34919574	G/A	Gct/Act	A/T	Gh_A09G0454
	A09	34919612	T/A	gaT/gaA	D/E	Gh_A09G0454
	A09	34919806	C/A	agC/agA	S/R	Gh_A09G0454
	A09	5835807	T/C	Ata/Gta	I/V	Gh_A09G0197	Leucine-rich repeat receptor-like protein kinase family protein
	A09	67655402	C/T	Gtc/Atc	V/I	Gh_A09G1437	Protein kinase family protein
	A09	71434367	A/T	aAg/aTg	K/M	Gh_A09G1811	cellulose synthase-like D1
	A09	72143013	C/G	aaC/aaG	N/K	Gh_A09G1891	O-acetylserine (thiol) lyase (OAS-TL) isoform A1
	A09	72674598	T/C	Aga/Gga	R/G	Gh_A09G1960	TRAF-like superfamily protein
	A10	12090560	A/G	aTt/aCt	I/T	Gh_A10G0710	Coatomer, beta\' subunit
	A10	21045815	T/A	aTa/aAa	I/K	Gh_A10G0936	transducin family protein / WD-40 repeat family protein
	A10	3437020	T/C	tTc/tCc	F/S	Gh_A10G0377	prefoldin 6
	A10	377893	G/A	Ggg/Agg	G/R	Gh_A10G0040	VPS54
	A10	4676125	G/A	Gtg/Atg	V/M	Gh_A10G0458	autoinhibited H(+)-ATPase isoform 10
	A10	48772897	G/A	tCc/tTc	S/F	Gh_A10G1074	Leucine-rich repeat receptor-like protein kinase family protein
	A10	83901933	C/T	Ggg/Agg	G/R	Gh_A10G1532	homolog of yeast FIP1 [V]
	A10	85561437	G/A	Gac/Aac	D/N	Gh_A10G1569
	A10	85561443	T/C	Taa/Caa	*/Q	Gh_A10G1569
	A10	98444402	G/A	gCc/gTc	A/V	Gh_A10G2042	UDP-glucosyl transferase 85A3
	A11	12242234	C/A	aCt/aAt	T/N	Gh_A11G1062	indeterminate(ID)-domain 2
	A11	1638736	C/G	gGc/gCc	G/A	Gh_A11G0173	trehalase 1
	A11	20431714	C/T	tCc/tTc	S/F	Gh_A11G1476	C2H2-type zinc finger family protein
	A11	49158607	G/A	Gga/Aga	G/R	Gh_A11G1888
	A11	49292380	A/C	gAt/gCt	D/A	Gh_A11G1889
	A11	49529569	G/A	Ctt/Ttt	L/F	Gh_A11G1890
	A11	50232933	C/T	tCa/tTa	S/L	Gh_A11G1896
	A11	56758608	T/A	gTt/gAt	V/D	Gh_A11G2003	Protein kinase superfamily protein
	A11	8010424	G/A	Cgc/Tgc	R/C	Gh_A11G0807	origin recognition complex protein 5
	A11	80330503	C/A	tCt/tAt	S/Y	Gh_A11G2335	transcription regulator NOT2/NOT3/NOT5 family protein
	A11	8418646	C/T	Cgg/Tgg	R/W	Gh_A11G0834	alpha/beta-Hydrolases superfamily protein
	A12	11206469	T/C	aAt/aGt	N/S	Gh_A12G0495	LOB domain-containing protein 41
	A12	63665328	G/C	Cat/Gat	H/D	Gh_A12G1086	Pectin lyase-like superfamily protein
	A12	64673145	T/A	agT/agA	S/R	Gh_A12G1126	SET domain-containing protein
	A12	75627340	C/T	gCg/gTg	A/V	Gh_A12G1556	STT7 homolog STN7
	A12	85721459	A/G	Agg/Ggg	R/G	Gh_A12G2310	Calcium-dependent lipid-binding (CaLB domain) family protein
	A13	45442789	A/G	Act/Gct	T/A	Gh_A13G0875
	A13	45442827	T/A	gaT/gaA	D/E	Gh_A13G0875
	A13	47924121	T/G	Aac/Cac	N/H	Gh_A13G0912	kinesin 4
	A13	65030636	G/C	Ccc/Gcc	P/A	Gh_A13G1197
	A13	71194597	G/T	Cat/Aat	H/N	Gh_A13G1410	Leucine-rich repeat protein kinase family protein
	A13	74773327	A/G	Aaa/Gaa	K/E	Gh_A13G1589	HXXXD-type acyl-transferase family protein
	A13	76215906	A/T	Tta/Ata	L/I	Gh_A13G1732	Leucine-rich repeat (LRR) family protein
	A13	8774491	C/A	cCt/cAt	P/H	Gh_A13G0457
	D01	18865082	C/T	gGc/gAc	G/D	Gh_D01G1030	alpha-amylase-like
	D01	1929943	A/G	Atg/Gtg	M/V	Gh_D01G0226	TRAF-like superfamily protein
	D01	25156638	A/C	gTa/gGa	V/G	Gh_D01G1144	DNA binding
	D01	25156903	C/T	Gtc/Atc	V/I	Gh_D01G1144	DNA binding
	D01	2530917	A/C	Ata/Cta	I/L	Gh_D01G0263	S-locus lectin protein kinase family protein
	D02	24783985	T/G	Ata/Cta	I/L	Gh_D02G1010	SET domain protein 25
	D02	52996760	G/A	Cca/Tca	P/S	Gh_D02G1527	microtubule-associated protein 65-8
	D02	56610931	T/A	tAt/tTt	Y/F	Gh_D02G1633	KNOTTED1-like homeobox gene 6
	D02	60050574	C/T	Gta/Ata	V/I	Gh_D02G1763	DEA(D/H)-box RNA helicase family protein
	D02	61467893	C/T	tCa/tTa	S/L	Gh_D02G1843
	D02	65898515	C/T	aCg/aTg	T/M	Gh_D02G2184	squalene synthase 1
	D03	15927595	T/C	aAt/aGt	N/S	Gh_D03G0612
	D03	24814564	T/G	Atg/Ctg	M/L	Gh_D03G0711
	D03	31280179	C/T	Gag/Aag	E/K	Gh_D03G0920	Squamosa promoter-binding protein-like (SBP domain) transcription factor family protein
	D03	31280198	C/A	atG/atT	M/I	Gh_D03G0920	Squamosa promoter-binding protein-like (SBP domain) transcription factor family protein
	D03	35458651	C/T	aCa/aTa	T/I	Gh_D03G1048	Pentatricopeptide repeat (PPR) superfamily protein
	D03	44707002	G/A	gGt/gAt	G/D	Gh_D03G1549	heat shock protein 70B
	D03	632428	T/C	Att/Gtt	I/V	Gh_D03G0089	Phosphatidylinositol 3- and 4-kinase family protein with FAT domain
	D04	50688554	G/C	Gga/Cga	G/R	Gh_D04G1834	Ankyrin repeat family protein
	D04	5627202	A/T	tAt/tTt	Y/F	Gh_D04G0366	calcium-dependent protein kinase 2
	D05	32502247	G/T	cCa/cAa	P/Q	Gh_D05G2875	Ankyrin repeat family protein
	D05	43641014	A/G	Tcg/Ccg	S/P	Gh_D05G3092	TRICHOME BIREFRINGENCE-LIKE 27
	D05	43641025	A/G	tTg/tCg	L/S	Gh_D05G3092	TRICHOME BIREFRINGENCE-LIKE 27
	D05	52656126	C/G	agC/agG	S/R	Gh_D05G3302	Uroporphyrinogen decarboxylase
	D05	54231676	C/T	gGg/gAg	G/E	Gh_D05G3346	ATP binding;nucleic acid binding;helicases
	D05	58636804	T/C	gAt/gGt	D/G	Gh_D05G3548	NB-ARC domain-containing disease resistance protein
	D05	58761168	A/G	cAg/cGg	Q/R	Gh_D05G3552	Leucine-rich repeat protein kinase family protein
	D06	11438987	T/C	cAt/cGt	H/R	Gh_D06G0659	Polynucleotidyl transferase, ribonuclease H-like superfamily protein
	D06	11439047	C/T	tGc/tAc	C/Y	Gh_D06G0659	Polynucleotidyl transferase, ribonuclease H-like superfamily protein
	D06	11439236	G/T	cCt/cAt	P/H	Gh_D06G0659	Polynucleotidyl transferase, ribonuclease H-like superfamily protein
	D06	11439240	C/T	Gag/Aag	E/K	Gh_D06G0659	Polynucleotidyl transferase, ribonuclease H-like superfamily protein
	D06	41413007	T/C	gTg/gCg	V/A	Gh_D06G1350	SNF2 domain-containing protein / helicase domain-containing protein / zinc finger protein-related
	D06	50438521	G/T	aGa/aTa	R/I	Gh_D06G1517	IAP-like protein 1
	D06	51196137	A/G	gAg/gGg	E/G	Gh_D06G1535	structural maintenance of chromosome 3
	D06	51196169	G/C	Gag/Cag	E/Q	Gh_D06G1535	structural maintenance of chromosome 3
	D06	5267789	A/G	cAg/cGg	Q/R	Gh_D06G0384	camphor resistance CrcB family protein
	D06	55613528	G/T	Ggt/Tgt	G/C	Gh_D06G1678
	D06	60445776	G/T	aCc/aAc	T/N	Gh_D06G1932	cytochrome P450, family 716, subfamily A, polypeptide 1
	D06	63381313	G/T	Cta/Ata	L/I	Gh_D06G2157	UDP-Glycosyltransferase superfamily protein
	D07	22298259	G/A	Gga/Aga	G/R	Gh_D07G1378	P-loop containing nucleoside triphosphate hydrolases superfamily protein
	D07	22298499	T/G	Tgt/Ggt	C/G	Gh_D07G1378	P-loop containing nucleoside triphosphate hydrolases superfamily protein
	D07	50681799	T/A	aaA/aaT	K/N	Gh_D07G2074	Transducin/WD40 repeat-like superfamily protein
	D07	50691654	G/A	aGc/aAc	S/N	Gh_D07G2075	Leucine-rich repeat transmembrane protein kinase family protein
	D07	52104158	G/A	Gaa/Aaa	E/K	Gh_D07G2163	ARM repeat superfamily protein
	D07	52934466	A/C	gAg/gCg	E/A	Gh_D07G2207	ABC transporter family protein
	D07	53741727	C/T	gGa/gAa	G/E	Gh_D07G2259	Transducin/WD40 repeat-like superfamily protein
	D07	53818480	G/T	Cag/Aag	Q/K	Gh_D07G2264	high mobility group A5
	D08	10131270	C/A	gCt/gAt	A/D	Gh_D08G0720	Photosystem I, PsaA/PsaB protein
	D08	1636063	C/T	cGt/cAt	R/H	Gh_D08G0177	ribosome biogenesis regulatory protein (RRS1) family protein
	D08	4934918	G/A	aCc/aTc	T/I	Gh_D08G0461	ethylene-responsive element binding protein
	D08	59255992	G/A	Gat/Aat	D/N	Gh_D08G2057	Leucine-rich repeat receptor-like protein kinase family protein
	D08	63603738	G/A	cGa/cAa	R/Q	Gh_D08G2371
	D08	64293651	A/T	ttT/ttA	F/L	Gh_D08G2439	Protein kinase family protein with ARM repeat domain
	D08	65087275	T/A	gTg/gAg	V/E	Gh_D08G2534	Arginyl-tRNA synthetase, class Ic
	D08	65812307	A/G	Tgc/Cgc	C/R	Gh_D08G2634	sucrose phosphate synthase 1F
	D09	29321219	C/A	atG/atT	M/I	Gh_D09G0633	WD40/YVTN repeat-like-containing domain;Bromodomain
	D09	36813880	T/A	Agc/Tgc	S/C	Gh_D09G1066	Protein of unknown function (DUF3411)
	D09	42248526	G/C	Gca/Cca	A/P	Gh_D09G1466	proteolysis 6
	D09	42248560	A/G	gAc/gGc	D/G	Gh_D09G1466	proteolysis 6
	D10	26147376	A/G	Ata/Gta	I/V	Gh_D10G1349	Exostosin family protein
	D10	29397381	G/T	tCt/tAt	S/Y	Gh_D10G1412	LEUNIG_homolog
	D10	408016	A/G	Ttt/Ctt	F/L	Gh_D10G0051	terpene synthase 21
	D10	51032643	C/T	atG/atA	M/I	Gh_D10G1816	Plant neutral invertase family protein
	D10	54945950	T/A	Aat/Tat	N/Y	Gh_D10G1965
	D10	6163191	A/C	Aaa/Caa	K/Q	Gh_D10G0591	Disease resistance-responsive (dirigent-like protein) family protein
	D10	61824466	A/T	gTg/gAg	V/E	Gh_D10G2339	UDP-glucosyl transferase 85A3
	D10	62752611	A/T	Tta/Ata	L/I	Gh_D10G2374	Leucine-rich repeat protein kinase family protein
	D10	62752643	T/G	cAg/cCg	Q/P	Gh_D10G2374	Leucine-rich repeat protein kinase family protein
	D10	62780246	C/T	Gac/Aac	D/N	Gh_D10G2378	Leucine-rich repeat protein kinase family protein
	D10	6601236	C/G	aGg/aCg	R/T	Gh_D10G0622	Protein phosphatase 2C family protein
	D10	7120582	T/A	cAc/cTc	H/L	Gh_D10G0653	golgin candidate 5
	D11	10979506	A/T	Agc/Tgc	S/C	Gh_D11G1183	Pollen Ole e 1 allergen and extensin family protein
	D11	43571011	G/C	Caa/Gaa	Q/E	Gh_D11G2305	non-specific phospholipase C4
	D11	46845815	G/A	gGa/gAa	G/E	Gh_D11G2382	protein kinases;ubiquitin-protein ligases
	D11	53007023	G/A	aGa/aAa	R/K	Gh_D11G2562	ATPase E1-E2 type family protein / haloacid dehalogenase-like hydrolase family protein
	D11	53410104	T/C	Tgc/Cgc	C/R	Gh_D11G2576	Myosin family protein with Dil domain
	D12	28818622	A/G	Att/Gtt	I/V	Gh_D12G0872	bZIP transcription factor family protein
	D12	39156790	A/G	Tgc/Cgc	C/R	Gh_D12G1181	RING/U-box superfamily protein
	D12	41673261	A/C	Tta/Gta	L/V	Gh_D12G1325	Rubber elongation factor protein (REF)
	D12	44638192	C/T	aCa/aTa	T/I	Gh_D12G1464	Integrase-type DNA-binding superfamily protein
	D12	48636572	T/C	cTg/cCg	L/P	Gh_D12G1683	Metallo-hydrolase/oxidoreductase superfamily protein
	D12	53680383	C/T	gCt/gTt	A/V	Gh_D12G2068	RING/U-box superfamily protein
	D13	1568363	C/A	aCg/aAg	T/K	Gh_D13G0167	Thiamine pyrophosphate dependent pyruvate decarboxylase family protein
	D13	3476237	C/T	gGt/gAt	G/D	Gh_D13G0341	Protein kinase superfamily protein
	D13	44537428	G/C	Gtt/Ctt	V/L	Gh_D13G1408
	scaffold1215_A05	57524	T/C	gTg/gCg	V/A	Gh_A05G3747
	scaffold1216_A05	73852	G/A	gCa/gTa	A/V	Gh_A05G3761	Phosphoglycerate mutase family protein
	scaffold1225_A05	27733	T/A	Atc/Ttc	I/F	Gh_A05G3793	Sec14p-like phosphatidylinositol transfer family protein
	scaffold1328_A06	402273	C/T	Gtg/Atg	V/M	Gh_A06G1986	O-fucosyltransferase family protein
	scaffold2902_A11	504373	C/A	gaG/gaT	E/D	Gh_A11G3159	Leucine-rich receptor-like protein kinase family protein
	scaffold2905_A11	206931	A/G	Tag/Cag	*/Q	Gh_A11G3164	with no lysine (K) kinase 6
	scaffold3399_A12	9682	G/A	aCt/aTt	T/I	Gh_A12G2659	Pectin lyase-like superfamily protein
	scaffold3414_A13	67072	C/T	tCa/tTa	S/L	Gh_A13G2083	S-domain-2 5
	scaffold3717_D01	72220	T/G	aTc/aGc	I/S	Gh_D01G2332	receptor like protein 52
	scaffold3974_D04	835068	T/C	aTa/aCa	I/T	Gh_D04G1993	DNA/RNA polymerases superfamily protein
	scaffold3975_D04	56199	C/T	gCc/gTc	A/V	Gh_D04G1997
	scaffold3975_D04	56230	C/A	gaC/gaA	D/E	Gh_D04G1997
	scaffold3975_D04	56258	C/T	Cat/Tat	H/Y	Gh_D04G1997
	scaffold4319_D09	49775	T/C	gAc/gGc	D/G	Gh_D09G2429	catalytics;carbohydrate kinases;phosphoglucan, water dikinases
	scaffold4426_D10	48665	C/G	Ctt/Gtt	L/V	Gh_D10G2569	casein kinase I
	scaffold4497_D11	13586	C/T	cCt/cTt	P/L	Gh_D11G3384	2-oxoglutarate (2OG) and Fe(II)-dependent oxygenase superfamily protein
	scaffold4713_D13	4582	C/T	Gct/Act	A/T	Gh_D13G2545	ribosomal protein S12A
	scaffold4717	207744	C/A	aaG/aaT	K/N	Gh_Sca004717G07	Disease resistance protein (TIR-NBS-LRR class) family
	scaffold4717	207953	G/T	Ctc/Atc	L/I	Gh_Sca004717G07	Disease resistance protein (TIR-NBS-LRR class) family
	scaffold4916	11832	A/G	cAt/cGt	H/R	Gh_Sca004916G02	S-adenosyl-L-methionine-dependent methyltransferases superfamily protein
	scaffold496_A03	31609	T/C	Tat/Cat	Y/H	Gh_A03G1945	Transcription factor jumonji (jmj) family protein / zinc finger (C5HC2 type) family protein
	scaffold720_A03	69676	C/T	Gct/Act	A/T	Gh_A03G2130
	scaffold8309	1608	C/A	caC/caA	H/Q	Gh_Sca008309G01	basic helix-loop-helix (bHLH) DNA-binding superfamily protein
G. mustelinum (AD4)	A01	1067064	G/A	aGt/aAt	S/N	Gh_A01G0124	Disease resistance protein (CC-NBS-LRR class) family
	A01	40143320	A/T	tTc/tAc	F/Y	Gh_A01G1085	Insulinase (Peptidase family M16) family protein
	A01	86697024	G/C	Gtt/Ctt	V/L	Gh_A01G1375
	A01	99667029	G/A	gCt/gTt	A/V	Gh_A01G1967	Aldolase-type TIM barrel family protein
	A02	30684291	A/T	Tta/Ata	L/I	Gh_A02G0890	Tetratricopeptide repeat (TPR)-like superfamily protein
	A02	3303719	A/T	gAa/gTa	E/V	Gh_A02G0275	Protein of unknown function (DUF594)
	A02	6627015	T/G	cAt/cCt	H/P	Gh_A02G0464	Zinc finger C-x8-C-x5-C-x3-H type family protein
	A02	6627249	A/G	cTt/cCt	L/P	Gh_A02G0464	Zinc finger C-x8-C-x5-C-x3-H type family protein
	A02	6627267	T/C	gAa/gGa	E/G	Gh_A02G0464	Zinc finger C-x8-C-x5-C-x3-H type family protein
	A02	80972339	T/C	tTt/tCt	F/S	Gh_A02G1482	end binding protein 1C
	A02	82534425	C/G	Cac/Gac	H/D	Gh_A02G1601	P-loop containing nucleoside triphosphate hydrolases superfamily protein
	A02	82786726	G/A	Gca/Aca	A/T	Gh_A02G1633	Phosphatidylinositol 3- and 4-kinase family protein with FAT domain
	A02	8337165	C/A	aGc/aTc	S/I	Gh_A02G0556	calcium-dependent lipid-binding family protein
	A03	11453689	A/G	aAc/aGc	N/S	Gh_A03G0491	CLPC homologue 1
	A03	15373945	T/A	aTa/aAa	I/K	Gh_A03G0583	laccase 11
	A03	15522879	C/T	Gct/Act	A/T	Gh_A03G0589	Vacuolar iron transporter (VIT) family protein
	A03	19453648	C/T	Gtc/Atc	V/I	Gh_A03G0649	enolase 1
	A03	25993346	G/A	Cac/Tac	H/Y	Gh_A03G0699
	A03	30956480	G/A	gCt/gTt	A/V	Gh_A03G0740	Leucine-rich repeat protein kinase family protein
	A03	36619384	T/A	gaT/gaA	D/E	Gh_A03G0773	Leucine-rich repeat transmembrane protein kinase
	A03	3730222	T/G	aTc/aGc	I/S	Gh_A03G0240	DNA ligase 1
	A03	4524096	A/G	aTg/aCg	M/T	Gh_A03G0276	Homeobox-leucine zipper family protein / lipid-binding START domain-containing protein
	A03	92450810	T/C	gTt/gCt	V/A	Gh_A03G1357
	A03	99260154	T/C	Atg/Gtg	M/V	Gh_A03G1820	translation initiation factor 3 (IF-3) family protein
	A04	25354002	A/G	gAt/gGt	D/G	Gh_A04G0487	LETM1-like protein
	A04	34842594	T/C	Agc/Ggc	S/G	Gh_A04G0553	ENTH/VHS family protein
	A04	34842648	A/C	Tct/Gct	S/A	Gh_A04G0553	ENTH/VHS family protein
	A04	5336589	G/A	tGt/tAt	C/Y	Gh_A04G0250	terpene synthase-like sequence-1,8-cineole
	A04	53416412	C/T	Ctt/Ttt	L/F	Gh_A04G0801	receptor like protein 7
	A04	55817936	C/A	ttC/ttA	F/L	Gh_A04G0856	phytochrome interacting factor 3
	A05	1224663	C/A	Gta/Tta	V/L	Gh_A05G0103	binding
	A05	19835716	G/A	Ggg/Agg	G/R	Gh_A05G1893	transducin family protein / WD-40 repeat family protein
	A05	19835776	G/T	Gat/Tat	D/Y	Gh_A05G1893	transducin family protein / WD-40 repeat family protein
	A05	41743210	T/C	gAt/gGt	D/G	Gh_A05G2651	Chaperone DnaJ-domain superfamily protein
	A05	43588553	T/C	Act/Gct	T/A	Gh_A05G2670	microtubule-associated proteins 70-2
	A05	65065640	G/A	tCg/tTg	S/L	Gh_A05G2860	cell division cycle protein 48-related / CDC48-related
	A05	89705483	G/T	Cat/Aat	H/N	Gh_A05G3447
	A05	90880110	C/A	Cta/Ata	L/I	Gh_A05G3521	CTC-interacting domain 4
	A06	101727488	G/A	Gtc/Atc	V/I	Gh_A06G1657	Pectin lyase-like superfamily protein
	A06	101727503	G/A	Gtc/Atc	V/I	Gh_A06G1657	Pectin lyase-like superfamily protein
	A06	34352649	A/G	Tat/Cat	Y/H	Gh_A06G0890
	A06	401339	C/A	cGg/cTg	R/L	Gh_A06G0054	SAUR-like auxin-responsive protein family
	A06	86892145	C/T	cCg/cTg	P/L	Gh_A06G1207	Protein of unknown function (DUF630 and DUF632)
	A06	94237329	A/G	gTa/gCa	V/A	Gh_A06G1328	tRNA synthetase class I (I, L, M and V) family protein
	A07	14468141	G/T	gaG/gaT	E/D	Gh_A07G0841	cytochrome P450, family 82, subfamily G, polypeptide 1
	A07	1659287	G/T	aCt/aAt	T/N	Gh_A07G0129	nuclear factor Y, subunit A3
	A07	19605062	G/A	cGa/cAa	R/Q	Gh_A07G1014
	A07	31884362	G/C	Ggc/Cgc	G/R	Gh_A07G1309
	A07	37726511	C/G	tCg/tGg	S/W	Gh_A07G1394
	A07	37726537	G/T	Gct/Tct	A/S	Gh_A07G1394
	A07	37726790	T/C	tTg/tCg	L/S	Gh_A07G1394
	A07	37727059	A/G	Aag/Gag	K/E	Gh_A07G1394
	A07	64319447	A/G	gTt/gCt	V/A	Gh_A07G1628
	A07	77413885	C/G	Gct/Cct	A/P	Gh_A07G2083	Malectin/receptor-like protein kinase family protein
	A07	9684622	A/C	Tac/Gac	Y/D	Gh_A07G0665	sucrose synthase 5
	A08	1135112	C/T	Ggg/Agg	G/R	Gh_A08G0124	CRM family member 3A
	A08	60275878	A/G	Tac/Cac	Y/H	Gh_A08G0938	response to low sulfur 2
	A08	79120036	C/T	aCt/aTt	T/I	Gh_A08G1113	cytochrome c oxidase assembly protein CtaG / Cox11 family
	A08	796015	G/A	Cca/Tca	P/S	Gh_A08G0092	dgd1 suppressor 1
	A08	8448133	T/C	aAg/aGg	K/R	Gh_A08G0540	ethylene-responsive element binding factor 13
	A08	8448398	G/A	Ctc/Ttc	L/F	Gh_A08G0540	ethylene-responsive element binding factor 13
	A08	94091509	T/C	Tgg/Cgg	W/R	Gh_A08G1577
	A09	34920239	G/T	Gcc/Tcc	A/S	Gh_A09G0454
	A09	37853056	G/C	Gat/Cat	D/H	Gh_A09G0472	P-loop nucleoside triphosphate hydrolases superfamily protein with CH (Calponin Homology) domain
	A09	67655402	C/T	Gtc/Atc	V/I	Gh_A09G1437	Protein kinase family protein
	A09	74932340	T/C	Atg/Gtg	M/V	Gh_A09G2202	DCD (Development and Cell Death) domain protein
	A10	3437020	T/C	tTc/tCc	F/S	Gh_A10G0377	prefoldin 6
	A10	85561443	T/C	Taa/Caa	*/Q	Gh_A10G1569
	A10	893655	T/C	aTg/aCg	M/T	Gh_A10G0109	ERD (early-responsive to dehydration stress) family protein
	A10	91970250	C/T	Gaa/Aaa	E/K	Gh_A10G1756	calcium dependent protein kinase 1
	A10	96347244	G/A	gGa/gAa	G/E	Gh_A10G1926	Kunitz family trypsin and protease inhibitor protein
	A11	1638736	C/G	gGc/gCc	G/A	Gh_A11G0173	trehalase 1
	A11	49292380	A/C	gAt/gCt	D/A	Gh_A11G1889
	A11	58968531	T/G	Tgt/Ggt	C/G	Gh_A11G2022	HXXXD-type acyl-transferase family protein
	A11	6624292	C/T	Cgc/Tgc	R/C	Gh_A11G0676	RNA-binding (RRM/RBD/RNP motifs) family protein
	A11	69328527	G/C	cGt/cCt	R/P	Gh_A11G2114	NB-ARC domain-containing disease resistance protein
	A11	69328715	T/C	Tca/Cca	S/P	Gh_A11G2114	NB-ARC domain-containing disease resistance protein
	A11	70020316	G/T	gCt/gAt	A/D	Gh_A11G2127	ATP binding;leucine-tRNA ligases;aminoacyl-tRNA ligases;nucleotide binding;ATP binding;aminoacyl-tRNA ligases
	A11	70085867	A/C	gaA/gaC	E/D	Gh_A11G2128	beta-hexosaminidase 2
	A11	73380958	T/C	gTt/gCt	V/A	Gh_A11G2194
	A11	73533894	G/A	tCg/tTg	S/L	Gh_A11G2197
	A11	78138152	G/T	gCt/gAt	A/D	Gh_A11G2276	AT-hook motif nuclear-localized protein 20
	A11	85634146	T/C	aAt/aGt	N/S	Gh_A11G2565	Ubiquitin-conjugating enzyme family protein
	A11	86460581	T/C	Tgt/Cgt	C/R	Gh_A11G2589	RING/U-box superfamily protein
	A12	59532290	C/T	gGa/gAa	G/E	Gh_A12G0930	SMAD/FHA domain-containing protein
	A12	63665328	G/C	Cat/Gat	H/D	Gh_A12G1086	Pectin lyase-like superfamily protein
	A12	64673145	T/A	agT/agA	S/R	Gh_A12G1126	SET domain-containing protein
	A12	75627340	C/T	gCg/gTg	A/V	Gh_A12G1556	STT7 homolog STN7
	A12	84399072	A/C	Atg/Ctg	M/L	Gh_A12G2159	with no lysine (K) kinase 8
	A12	86284404	G/C	cCa/cGa	P/R	Gh_A12G2379	Protein kinase superfamily protein
	A12	9729766	C/T	Ggt/Agt	G/S	Gh_A12G0451	Pentatricopeptide repeat (PPR) superfamily protein
	A13	47924121	T/G	Aac/Cac	N/H	Gh_A13G0912	kinesin 4
	A13	74773327	A/G	Aaa/Gaa	K/E	Gh_A13G1589	HXXXD-type acyl-transferase family protein
	A13	76215906	A/T	Tta/Ata	L/I	Gh_A13G1732	Leucine-rich repeat (LRR) family protein
	D01	10576415	T/G	cTt/cGt	L/R	Gh_D01G0740	ubiquitin-protein ligase 1
	D01	1099382	C/T	Gag/Aag	E/K	Gh_D01G0151	EXS (ERD1/XPR1/SYG1) family protein
	D01	14630265	T/C	gTt/gCt	V/A	Gh_D01G0886
	D01	1929943	A/G	Atg/Gtg	M/V	Gh_D01G0226	TRAF-like superfamily protein
	D01	2642190	G/A	Gca/Aca	A/T	Gh_D01G0276
	D01	31464740	T/C	Tgt/Cgt	C/R	Gh_D01G1256
	D01	3311581	G/C	Ctt/Gtt	L/V	Gh_D01G0318	PR5-like receptor kinase
	D01	41699392	T/C	aAg/aGg	K/R	Gh_D01G1408	Ribonuclease H-like superfamily protein
	D01	4688044	G/A	Gga/Aga	G/R	Gh_D01G0393	receptor like protein 34
	D01	59657986	C/T	cGt/cAt	R/H	Gh_D01G2062	Protein phosphatase 2A regulatory B subunit family protein
	D01	60056052	C/A	aaG/aaT	K/N	Gh_D01G2104	Tudor/PWWP/MBT superfamily protein
	D01	6247181	A/T	gaT/gaA	D/E	Gh_D01G0508	Transducin/WD40 repeat-like superfamily protein
	D01	6247190	C/A	gaG/gaT	E/D	Gh_D01G0508	Transducin/WD40 repeat-like superfamily protein
	D01	949415	T/C	Aca/Gca	T/A	Gh_D01G0124
	D02	14631368	G/C	Cat/Gat	H/D	Gh_D02G0840
	D02	14631380	T/A	Ata/Tta	I/L	Gh_D02G0840
	D02	1499022	A/G	cAa/cGa	Q/R	Gh_D02G0162	Cysteine/Histidine-rich C1 domain family protein
	D02	16069105	A/C	cAt/cCt	H/P	Gh_D02G0861	binding
	D02	4863093	T/C	aTc/aCc	I/T	Gh_D02G0365	UDP-Glycosyltransferase superfamily protein
	D02	50401134	G/C	gaG/gaC	E/D	Gh_D02G1464	Auxin efflux carrier family protein
	D02	52996760	G/A	Cca/Tca	P/S	Gh_D02G1527	microtubule-associated protein 65-8
	D02	56610931	T/A	tAt/tTt	Y/F	Gh_D02G1633	KNOTTED1-like homeobox gene 6
	D02	56956176	A/G	gTc/gCc	V/A	Gh_D02G1651	peroxin 14
	D02	60050574	C/T	Gta/Ata	V/I	Gh_D02G1763	DEA(D/H)-box RNA helicase family protein
	D02	60704901	G/A	cGa/cAa	R/Q	Gh_D02G1796	ARM repeat superfamily protein
	D02	61467893	C/T	tCa/tTa	S/L	Gh_D02G1843
	D02	67007064	C/A	aCg/aAg	T/K	Gh_D02G2347	armadillo repeat only 4
	D02	8087122	G/A	Ctt/Ttt	L/F	Gh_D02G0595	sucrose-proton symporter 2
	D03	24814564	T/G	Atg/Ctg	M/L	Gh_D03G0711
	D03	24814571	C/A	aaG/aaT	K/N	Gh_D03G0711
	D03	26422696	G/A	tGt/tAt	C/Y	Gh_D03G0769	Polynucleotidyl transferase, ribonuclease H-like superfamily protein
	D03	632428	T/C	Att/Gtt	I/V	Gh_D03G0089	Phosphatidylinositol 3- and 4-kinase family protein with FAT domain
	D04	1466742	A/G	Aag/Gag	K/E	Gh_D04G0106	Pentatricopeptide repeat (PPR) superfamily protein
	D04	2253514	C/A	tGt/tTt	C/F	Gh_D04G0154	cytochrome P450, family 96, subfamily A, polypeptide 5
	D04	2253536	G/T	Cat/Aat	H/N	Gh_D04G0154	cytochrome P450, family 96, subfamily A, polypeptide 5
	D05	13514609	A/T	cTt/cAt	L/H	Gh_D05G1501	ethylene response factor 1
	D05	27624132	G/A	Ctc/Ttc	L/F	Gh_D05G2655	cytochrome p450 79a2
	D05	32290442	T/C	tAc/tGc	Y/C	Gh_D05G2867
	D05	33699508	A/G	Acc/Gcc	T/A	Gh_D05G2905	photosystem II reaction center protein K precursor
	D05	43641014	A/G	Tcg/Ccg	S/P	Gh_D05G3092	TRICHOME BIREFRINGENCE-LIKE 27
	D05	43641025	A/G	tTg/tCg	L/S	Gh_D05G3092	TRICHOME BIREFRINGENCE-LIKE 27
	D05	43641266	A/C	Tgg/Ggg	W/G	Gh_D05G3092	TRICHOME BIREFRINGENCE-LIKE 27
	D05	4933330	T/C	Aaa/Gaa	K/E	Gh_D05G0610	Sas10/Utp3/C1D family
	D05	52656126	C/G	agC/agG	S/R	Gh_D05G3302	Uroporphyrinogen decarboxylase
	D06	11438987	T/C	cAt/cGt	H/R	Gh_D06G0659	Polynucleotidyl transferase, ribonuclease H-like superfamily protein
	D06	1442699	G/A	aGg/aAg	R/K	Gh_D06G0143	Plant protein of unknown function (DUF827)
	D06	21165957	G/A	gGg/gAg	G/E	Gh_D06G1002	Homeodomain-like protein
	D06	22593541	T/C	aAa/aGa	K/R	Gh_D06G1051	glutathione S-transferase tau 7
	D07	13825117	A/G	atA/atG	I/M	Gh_D07G1009	ribonuclease P family protein / Rpp14 family protein
	D07	21002998	T/A	Tgg/Agg	W/R	Gh_D07G1320	NAC domain containing protein 62
	D07	22298499	T/G	Tgt/Ggt	C/G	Gh_D07G1378	P-loop containing nucleoside triphosphate hydrolases superfamily protein
	D07	38091893	A/G	aAc/aGc	N/S	Gh_D07G1728	Expressed protein
	D07	51167734	T/G	Tta/Gta	L/V	Gh_D07G2099	Pyridoxal phosphate (PLP)-dependent transferases superfamily protein
	D07	53818480	G/T	Cag/Aag	Q/K	Gh_D07G2264	high mobility group A5
	D08	2535520	T/G	Tgt/Ggt	C/G	Gh_D08G0263	P-loop containing nucleoside triphosphate hydrolases superfamily protein
	D08	4934918	G/A	aCc/aTc	T/I	Gh_D08G0461	ethylene-responsive element binding protein
	D08	58395739	G/C	aaC/aaG	N/K	Gh_D08G1995
	D08	59255992	G/A	Gat/Aat	D/N	Gh_D08G2057	Leucine-rich repeat receptor-like protein kinase family protein
	D08	62955385	C/T	Gtt/Att	V/I	Gh_D08G2327	C2 calcium/lipid-binding plant phosphoribosyltransferase family protein
	D08	64293651	A/T	ttT/ttA	F/L	Gh_D08G2439	Protein kinase family protein with ARM repeat domain
	D08	65087275	T/A	gTg/gAg	V/E	Gh_D08G2534	Arginyl-tRNA synthetase, class Ic
	D09	37986959	T/C	aTg/aCg	M/T	Gh_D09G1138	INO80 ortholog
	D09	42836486	G/C	Ggt/Cgt	G/R	Gh_D09G1522
	D09	46754419	A/T	aAg/aTg	K/M	Gh_D09G1933	cellulose synthase-like D1
	D09	48524255	C/G	ttG/ttC	L/F	Gh_D09G2134	Plant invertase/pectin methylesterase inhibitor superfamily protein
	D10	26197896	G/A	Cat/Tat	H/Y	Gh_D10G1353	selenium-binding protein 2
	D10	3375282	C/T	cCa/cTa	P/L	Gh_D10G0385	prefoldin 6
	D10	5218649	C/T	gGt/gAt	G/D	Gh_D10G0536	ATPases;nucleotide binding;ATP binding;nucleoside-triphosphatases;transcription factor binding
	D10	6163191	A/C	Aaa/Caa	K/Q	Gh_D10G0591	Disease resistance-responsive (dirigent-like protein) family protein
	D10	61824466	A/T	gTg/gAg	V/E	Gh_D10G2339	UDP-glucosyl transferase 85A3
	D10	62495885	G/C	tCc/tGc	S/C	Gh_D10G2362	Tetratricopeptide repeat (TPR)-like superfamily protein
	D10	62752643	T/G	cAg/cCg	Q/P	Gh_D10G2374	Leucine-rich repeat protein kinase family protein
	D10	62795685	C/T	atG/atA	M/I	Gh_D10G2379	Leucine-rich repeat protein kinase family protein
	D10	7120582	T/A	cAc/cTc	H/L	Gh_D10G0653	golgin candidate 5
	D10	8925762	C/A	Ctc/Atc	L/I	Gh_D10G0752	Major facilitator superfamily protein
	D11	10979506	A/T	Agc/Tgc	S/C	Gh_D11G1183	Pollen Ole e 1 allergen and extensin family protein
	D11	11720172	G/A	Gat/Aat	D/N	Gh_D11G1241	BRI1 suppressor 1 (BSU1)-like 1
	D11	14749720	G/T	gGg/gTg	G/V	Gh_D11G1475	FAD-dependent oxidoreductase family protein
	D11	22711952	T/A	cAt/cTt	H/L	Gh_D11G1906	AP2/B3-like transcriptional factor family protein
	D11	29160718	C/T	tCt/tTt	S/F	Gh_D11G2074	basic helix-loop-helix (bHLH) DNA-binding superfamily protein
	D11	32027030	C/T	aGg/aAg	R/K	Gh_D11G2137	SMAD/FHA domain-containing protein
	D11	43571011	G/C	Caa/Gaa	Q/E	Gh_D11G2305	non-specific phospholipase C4
	D11	50983267	G/T	aaC/aaA	N/K	Gh_D11G2499	Leucine-rich repeat protein kinase family protein
	D11	53007023	G/A	aGa/aAa	R/K	Gh_D11G2562	ATPase E1-E2 type family protein / haloacid dehalogenase-like hydrolase family protein
	D11	53410338	G/A	Gct/Act	A/T	Gh_D11G2576	Myosin family protein with Dil domain
	D11	58334487	G/A	aGg/aAg	R/K	Gh_D11G2839	phytochrome interacting factor 3
	D11	58948591	G/C	gCt/gGt	A/G	Gh_D11G2890	basic helix-loop-helix (bHLH) DNA-binding superfamily protein
	D11	595261	A/T	agA/agT	R/S	Gh_D11G0063	inositol polyphosphate kinase 2 beta
	D11	6613642	A/C	cTg/cGg	L/R	Gh_D11G0768
	D11	7612559	T/C	Act/Gct	T/A	Gh_D11G0881	SIN3 associated polypeptide P18
	D12	39156788	G/C	tgC/tgG	C/W	Gh_D12G1181	RING/U-box superfamily protein
	D12	40586334	G/A	Gag/Aag	E/K	Gh_D12G1251	nuclear encoded CLP protease 5
	D12	41673248	G/A	aCg/aTg	T/M	Gh_D12G1325	Rubber elongation factor protein (REF)
	D12	41673261	A/C	Tta/Gta	L/V	Gh_D12G1325	Rubber elongation factor protein (REF)
	D12	41673492	G/A	Cat/Tat	H/Y	Gh_D12G1325	Rubber elongation factor protein (REF)
	D12	4666981	G/A	Gag/Aag	E/K	Gh_D12G0327	exocyst subunit exo70 family protein E2
	D12	48636572	T/C	cTg/cCg	L/P	Gh_D12G1683	Metallo-hydrolase/oxidoreductase superfamily protein
	D12	53680383	C/T	gCt/gTt	A/V	Gh_D12G2068	RING/U-box superfamily protein
	D12	55414371	C/T	Cgc/Tgc	R/C	Gh_D12G2225	FIZZY-related 2
	D13	40164809	C/A	caG/caT	Q/H	Gh_D13G1284	terpene synthase-like sequence-1,8-cineole
	D13	46445436	G/A	Cca/Tca	P/S	Gh_D13G1486	early nodulin-like protein 9
	D13	49551174	C/T	gGc/gAc	G/D	Gh_D13G1633	Protein of unknown function (DUF789)
	scaffold10090	4226	C/T	gGg/gAg	G/E	Gh_Sca010090G01
	scaffold1215_A05	57524	T/C	gTg/gCg	V/A	Gh_A05G3747
	scaffold1215_A05	57706	G/C	tGt/tCt	C/S	Gh_A05G3747
	scaffold12427	1607	T/C	Aag/Gag	K/E	Gh_Sca012427G01	cyclin a2;1
	scaffold12427	1609	T/C			Gh_Sca012427G01	cyclin a2;1
	scaffold1245_A05	66561	G/A	gAt/gGt	D/G	Gh_A05G3964	MIF4G domain-containing protein / MA3 domain-containing protein
	scaffold1845_A07	1702764	C/G			Gh_A07G2238
	scaffold1845_A07	1702789	A/G			Gh_A07G2238
	scaffold2298_A09	34985	T/A	tGg/tCg	W/S	Gh_A09G2383	Surfeit locus 1 cytochrome c oxidase biogenesis protein
	scaffold2298_A09	34994	A/G	Tat/Cat	Y/H	Gh_A09G2383	Surfeit locus 1 cytochrome c oxidase biogenesis protein
	scaffold2299_A09	30358	C/T	Ttc/Atc	F/I	Gh_A09G2395	BAH domain ;TFIIS helical bundle-like domain
	scaffold2723_A11	72805	C/T	Gtc/Atc	V/I	Gh_A11G2957	P-loop nucleoside triphosphate hydrolases superfamily protein with CH (Calponin Homology) domain
	scaffold27333	1180	A/C	Act/Cct	T/P	Gh_Sca027333G01	receptor like protein 13
	scaffold27333	1186	T/A	Ttc/Atc	F/I	Gh_Sca027333G01	receptor like protein 13
	scaffold31_A01	84417	A/G	tTa/tCa	L/S	Gh_A01G2023	methyltransferases;nucleic acid binding
	scaffold4169_D07	102819	G/A	Cgt/Tgt	R/C	Gh_D07G2390	nuclear factor Y, subunit A3
	scaffold4640_D12	41450	G/A	gCg/gTg	A/V	Gh_D12G2813
	scaffold4713_D13	4570	T/C	Aat/Gat	N/D	Gh_D13G2545	ribosomal protein S12A
	scaffold4883	20041	A/G	Att/Gtt	I/V	Gh_Sca004883G01
	scaffold4916	11832	A/G	cAt/cGt	H/R	Gh_Sca004916G02	S-adenosyl-L-methionine-dependent methyltransferases superfamily protein
	scaffold5257	4289	C/A	aaC/aaA	N/K	Gh_Sca005257G01
	scaffold8309	1608	C/A	caC/caA	H/Q	Gh_Sca008309G01	basic helix-loop-helix (bHLH) DNA-binding superfamily protein
G. darwinii (AD5)	A01	18925500	A/T	cAa/cTa	Q/L	Gh_A01G0827	inositol requiring 1-1
	A01	19617959	G/C	ttG/ttC	L/F	Gh_A01G0853
	A01	27796090	T/C	Att/Gtt	I/V	Gh_A01G0996	P-loop containing nucleoside triphosphate hydrolases superfamily protein
	A01	3769858	A/C	Tct/Gct	S/A	Gh_A01G0300	Protein kinase superfamily protein
	A01	40143320	A/T	tTc/tAc	F/Y	Gh_A01G1085	Insulinase (Peptidase family M16) family protein
	A01	6809704	A/G	Tca/Cca	S/P	Gh_A01G0432
	A01	86697024	G/C	Gtt/Ctt	V/L	Gh_A01G1375
	A02	44879254	G/T	agG/agT	R/S	Gh_A02G1019	cation/H+ exchanger 18
	A02	6627015	T/G	cAt/cCt	H/P	Gh_A02G0464	Zinc finger C-x8-C-x5-C-x3-H type family protein
	A02	6627249	A/G	cTt/cCt	L/P	Gh_A02G0464	Zinc finger C-x8-C-x5-C-x3-H type family protein
	A02	6627267	T/C	gAa/gGa	E/G	Gh_A02G0464	Zinc finger C-x8-C-x5-C-x3-H type family protein
	A02	6746719	T/C	tTg/tCg	L/S	Gh_A02G0471	CW-type Zinc Finger
	A02	74418993	C/A	Gca/Tca	A/S	Gh_A02G1259	Phosphoglycerate mutase family protein
	A02	79104363	C/T	gGa/gAa	G/E	Gh_A02G1385	MSCS-like 2
	A02	808951	T/C	cTa/cCa	L/P	Gh_A02G0087
	A02	80972339	T/C	tTt/tCt	F/S	Gh_A02G1482	end binding protein 1C
	A02	82644089	G/A	Ctc/Ttc	L/F	Gh_A02G1615
	A02	897238	A/G	Atg/Gtg	M/V	Gh_A02G0096	Eukaryotic translation initiation factor eIF2A family protein
	A02	968306	T/C	gTt/gCt	V/A	Gh_A02G0104	BED zinc finger ;hAT family dimerisation domain
	A03	100138588	C/A	cGc/cTc	R/L	Gh_A03G1932	Exostosin family protein
	A03	15522879	C/T	Gct/Act	A/T	Gh_A03G0589	Vacuolar iron transporter (VIT) family protein
	A03	16492668	T/A	gaA/gaT	E/D	Gh_A03G0599	Protein kinase superfamily protein
	A03	4778026	C/T	gCt/gTt	A/V	Gh_A03G0289	RNA-binding (RRM/RBD/RNP motifs) family protein
	A03	76609218	G/T	Gat/Tat	D/Y	Gh_A03G1078
	A03	85861758	G/C	Cag/Gag	Q/E	Gh_A03G1199	KNOTTED1-like homeobox gene 6
	A03	86091807	C/T	Gtt/Att	V/I	Gh_A03G1204	RNA-binding CRS1 / YhbY (CRM) domain-containing protein
	A03	86752778	T/C	Tgc/Cgc	C/R	Gh_A03G1226	splicing factor PWI domain-containing protein / RNA recognition motif (RRM)-containing protein
	A03	88671787	G/A	Gcc/Acc	A/T	Gh_A03G1258	NAD(P)-linked oxidoreductase superfamily protein
	A03	88671803	C/T	cCt/cTt	P/L	Gh_A03G1258	NAD(P)-linked oxidoreductase superfamily protein
	A03	92450810	T/C	gTt/gCt	V/A	Gh_A03G1357
	A03	95405247	G/C	Gtc/Ctc	V/L	Gh_A03G1501	Peptidase M20/M25/M40 family protein
	A03	99260154	T/C	Atg/Gtg	M/V	Gh_A03G1820	translation initiation factor 3 (IF-3) family protein
	A04	3606077	G/A	gCa/gTa	A/V	Gh_A04G0188	NB-ARC domain-containing disease resistance protein
	A04	55817936	C/A	ttC/ttA	F/L	Gh_A04G0856	phytochrome interacting factor 3
	A04	57606471	A/T	cAg/cTg	Q/L	Gh_A04G0913	NAD(P)H dehydrogenase B1
	A05	15630916	G/A	Gac/Aac	D/N	Gh_A05G1537	DNA-binding bromodomain-containing protein
	A05	19835716	G/A	Ggg/Agg	G/R	Gh_A05G1893	transducin family protein / WD-40 repeat family protein
	A05	20240611	A/C	gaT/gaG	D/E	Gh_A05G1930	Phosphate-responsive 1 family protein
	A05	24277324	A/G	aAt/aGt	N/S	Gh_A05G2132
	A05	29364817	A/G	atA/atG	I/M	Gh_A05G2378	Protein kinase family protein with ARM repeat domain
	A05	30991024	C/A	gGt/gTt	G/V	Gh_A05G2437
	A05	34862313	G/A	tCt/tTt	S/F	Gh_A05G2528	U2 snRNP auxilliary factor, large subunit, splicing factor
	A05	41743210	T/C	gAt/gGt	D/G	Gh_A05G2651	Chaperone DnaJ-domain superfamily protein
	A05	43588553	T/C	Act/Gct	T/A	Gh_A05G2670	microtubule-associated proteins 70-2
	A05	54365809	A/C	aaA/aaC	K/N	Gh_A05G2751	zinc ion binding;nucleic acid binding
	A05	65065640	G/A	tCg/tTg	S/L	Gh_A05G2860	cell division cycle protein 48-related / CDC48-related
	A05	7291345	A/G	aAg/aGg	K/R	Gh_A05G0694
	A05	912669	T/C	Act/Gct	T/A	Gh_A05G0075	Ubiquitin system component Cue protein
	A05	9187307	C/T	tGt/tAt	C/Y	Gh_A05G0926	Exostosin family protein
	A06	100573460	T/C	Att/Gtt	I/V	Gh_A06G1592	acetyl-CoA synthetase
	A06	100694816	C/G	aGa/aCa	R/T	Gh_A06G1600	receptor kinase 3
	A06	2817608	G/A	tCa/tTa	S/L	Gh_A06G0235	Galactose oxidase/kelch repeat superfamily protein
	A06	3139825	T/A	Atg/Ttg	M/L	Gh_A06G0254	binding
	A06	34352649	A/G	Tat/Cat	Y/H	Gh_A06G0890
	A06	3748777	T/G	gTa/gGa	V/G	Gh_A06G0292	Leucine-rich repeat receptor-like protein kinase family protein
	A06	54975144	A/T	Tat/Aat	Y/N	Gh_A06G1027	Tetratricopeptide repeat (TPR)-like superfamily protein
	A06	72056711	G/A	aCg/aTg	T/M	Gh_A06G1127
	A06	94237329	A/G	gTa/gCa	V/A	Gh_A06G1328	tRNA synthetase class I (I, L, M and V) family protein
	A06	95540249	C/T	gGg/gAg	G/E	Gh_A06G1378	Heavy metal transport/detoxification superfamily protein
	A06	99644229	G/T	tCt/tAt	S/Y	Gh_A06G1545	Protein of unknown function (DUF1278)
	A07	16166265	G/C	Gca/Cca	A/P	Gh_A07G0903	Exostosin family protein
	A07	18066940	G/C	cGc/cCc	R/P	Gh_A07G0961	geranyl diphosphate synthase 1
	A07	19605062	G/A	cGa/cAa	R/Q	Gh_A07G1014
	A07	22734673	G/C	aaG/aaC	K/N	Gh_A07G1095	Amino acid dehydrogenase family protein
	A07	32224567	C/T	Gac/Aac	D/N	Gh_A07G1316
	A07	32224797	C/A	aGt/aTt	S/I	Gh_A07G1316
	A07	32436315	T/C	cTa/cCa	L/P	Gh_A07G1322	K+ efflux antiporter 2
	A07	37726790	T/C	tTg/tCg	L/S	Gh_A07G1394
	A07	37726871	T/C	cTa/cCa	L/P	Gh_A07G1394
	A07	37727059	A/G	Aag/Gag	K/E	Gh_A07G1394
	A07	64319447	A/G	gTt/gCt	V/A	Gh_A07G1628
	A07	65756851	G/T	Gcc/Tcc	A/S	Gh_A07G1648	Malectin/receptor-like protein kinase family protein
	A07	73506833	A/T	cTg/cAg	L/Q	Gh_A07G1847	CLIP-associated protein
	A07	77413885	C/G	Gct/Cct	A/P	Gh_A07G2083	Malectin/receptor-like protein kinase family protein
	A07	9684622	A/C	Tac/Gac	Y/D	Gh_A07G0665	sucrose synthase 5
	A08	100883275	A/G	Aat/Gat	N/D	Gh_A08G1976
	A08	101781599	C/A	tGg/tTg	W/L	Gh_A08G2059	LRR and NB-ARC domains-containing disease resistance protein
	A08	103182807	C/T	gCc/gTc	A/V	Gh_A08G2225	Protein of Unknown Function (DUF239)
	A08	5669249	G/A	gGg/gAg	G/E	Gh_A08G0430	Alba DNA/RNA-binding protein
	A08	767289	T/C	Aat/Gat	N/D	Gh_A08G0087	cofactor of nitrate reductase and xanthine dehydrogenase 2
	A08	8448133	T/C	aAg/aGg	K/R	Gh_A08G0540	ethylene-responsive element binding factor 13
	A08	8448401	T/A	Agc/Tgc	S/C	Gh_A08G0540	ethylene-responsive element binding factor 13
	A08	84900840	A/G	Acc/Gcc	T/A	Gh_A08G1290	phosphoglycerate kinase
	A09	31608180	T/C	Ttt/Ctt	F/L	Gh_A09G0425	UDP-glucosyl transferase 78D2
	A09	33511986	G/A	Gtt/Att	V/I	Gh_A09G0446	zinc ion binding;nucleic acid binding
	A09	34919568	G/A	Gac/Aac	D/N	Gh_A09G0454
	A09	34919806	C/A	agC/agA	S/R	Gh_A09G0454
	A09	52892365	G/C	Gac/Cac	D/H	Gh_A09G0714	RING/FYVE/PHD zinc finger superfamily protein
	A09	538916	G/A	gCa/gTa	A/V	Gh_A09G0020	GDSL-motif lipase 7
	A09	5835807	T/C	Ata/Gta	I/V	Gh_A09G0197	Leucine-rich repeat receptor-like protein kinase family protein
	A09	63780340	T/A	cTg/cAg	L/Q	Gh_A09G1203	RING/U-box superfamily protein
	A09	71434367	A/T	aAg/aTg	K/M	Gh_A09G1811	cellulose synthase-like D1
	A09	72801801	G/A	Cgt/Tgt	R/C	Gh_A09G1967	AT-hook motif nuclear-localized protein 20
	A09	74932340	T/C	Atg/Gtg	M/V	Gh_A09G2202	DCD (Development and Cell Death) domain protein
	A10	17952650	C/A	Cca/Aca	P/T	Gh_A10G0847	FAD-binding Berberine family protein
	A10	4676125	G/A	Gtg/Atg	V/M	Gh_A10G0458	autoinhibited H(+)-ATPase isoform 10
	A10	4678347	A/G	gTg/gCg	V/A	Gh_A10G0459	alpha/beta-Hydrolases superfamily protein
	A10	6831592	T/G	tTt/tGt	F/C	Gh_A10G0551	Disease resistance-responsive (dirigent-like protein) family protein
	A10	85050527	A/T	Taa/Aaa	*/K	Gh_A10G1557
	A10	85561443	T/C	Taa/Caa	*/Q	Gh_A10G1569
	A10	96347313	G/C	aGt/aCt	S/T	Gh_A10G1926	Kunitz family trypsin and protease inhibitor protein
	A10	98113370	T/G	aTt/aGt	I/S	Gh_A10G2025	Subtilisin-like serine endopeptidase family protein
	A10	98363710	C/T	Ctt/Ttt	L/F	Gh_A10G2037	guanylyl cyclase 1
	A10	99425012	T/G	Tgt/Ggt	C/G	Gh_A10G2077	disease resistance protein (TIR-NBS-LRR class), putative
	A11	25213743	A/G	aTg/aCg	M/T	Gh_A11G1658	Cytochrome P450 superfamily protein
	A11	3400326	A/T	Att/Ttt	I/F	Gh_A11G0365	Leucine-rich repeat protein kinase family protein
	A11	49158607	G/A	Gga/Aga	G/R	Gh_A11G1888
	A11	49292380	A/C	gAt/gCt	D/A	Gh_A11G1889
	A11	49529569	G/A	Ctt/Ttt	L/F	Gh_A11G1890
	A11	56758834	T/A	aaT/aaA	N/K	Gh_A11G2003	Protein kinase superfamily protein
	A11	56758840	G/C	ttG/ttC	L/F	Gh_A11G2003	Protein kinase superfamily protein
	A11	69328715	T/C	Tca/Cca	S/P	Gh_A11G2114	NB-ARC domain-containing disease resistance protein
	A11	70844079	A/C	gaA/gaC	E/D	Gh_A11G2142
	A11	71554420	A/G	Aag/Gag	K/E	Gh_A11G2150
	A11	7333242	G/C	Ccc/Gcc	P/A	Gh_A11G0752
	A11	73380958	T/C	gTt/gCt	V/A	Gh_A11G2194
	A11	73533921	G/A	gCg/gTg	A/V	Gh_A11G2197
	A11	73534506	A/G	cTa/cCa	L/P	Gh_A11G2197
	A11	76358496	A/T	aTt/aAt	I/N	Gh_A11G2212	plant glycogenin-like starch initiation protein 6
	A11	80229016	A/G	Acc/Gcc	T/A	Gh_A11G2327	Transducin/WD40 repeat-like superfamily protein
	A11	81123643	G/A	Gca/Aca	A/T	Gh_A11G2369	Major facilitator superfamily protein
	A11	84620948	T/G	Tat/Gat	Y/D	Gh_A11G2542	terpene synthase 21
	A11	86460516	C/T	gCa/gTa	A/V	Gh_A11G2589	RING/U-box superfamily protein
	A11	87014678	A/G	tAt/tGt	Y/C	Gh_A11G2608	NB-ARC domain-containing disease resistance protein
	A11	92534155	C/T	aGt/aAt	S/N	Gh_A11G2861	LRR and NB-ARC domains-containing disease resistance protein
	A11	92534161	G/A	cCa/cTa	P/L	Gh_A11G2861	LRR and NB-ARC domains-containing disease resistance protein
	A11	92534389	G/A	aCt/aTt	T/I	Gh_A11G2861	LRR and NB-ARC domains-containing disease resistance protein
	A11	92537219	T/G	gTt/gGt	V/G	Gh_A11G2862
	A12	22504735	A/C	Ttg/Gtg	L/V	Gh_A12G0658	RNA-binding (RRM/RBD/RNP motifs) family protein
	A12	63665328	G/C	Cat/Gat	H/D	Gh_A12G1086	Pectin lyase-like superfamily protein
	A12	64673145	T/A	agT/agA	S/R	Gh_A12G1126	SET domain-containing protein
	A12	64853440	C/G	aaG/aaC	K/N	Gh_A12G1142	purine permease 11
	A12	66162669	G/A	tGc/tAc	C/Y	Gh_A12G1211	Eukaryotic aspartyl protease family protein
	A12	66181234	A/C	Act/Cct	T/P	Gh_A12G1213	high-mobility group box 6
	A12	6986774	G/A	tCa/tTa	S/L	Gh_A12G0362	Translocon-associated protein (TRAP), alpha subunit
	A12	70471695	A/G	gTt/gCt	V/A	Gh_A12G1338	Phototropic-responsive NPH3 family protein
	A12	70471699	G/A	Cat/Tat	H/Y	Gh_A12G1338	Phototropic-responsive NPH3 family protein
	A12	73533155	T/G	Agt/Cgt	S/R	Gh_A12G1451	glutamate receptor 3.4
	A12	75627340	C/T	gCg/gTg	A/V	Gh_A12G1556	STT7 homolog STN7
	A12	84383298	C/T	gCc/gTc	A/V	Gh_A12G2157	HIT-type Zinc finger family protein
	A12	86238248	T/A	agT/agA	S/R	Gh_A12G2374	phosphoglucomutase
	A12	86284404	G/C	cCa/cGa	P/R	Gh_A12G2379	Protein kinase superfamily protein
	A13	2684671	A/G	cTt/cCt	L/P	Gh_A13G0226
	A13	45442789	A/G	Act/Gct	T/A	Gh_A13G0875
	A13	45443020	A/C	gAa/gCa	E/A	Gh_A13G0875
	A13	45787724	G/A	Gat/Aat	D/N	Gh_A13G0880	D-aminoacid aminotransferase-like PLP-dependent enzymes superfamily protein
	A13	47924121	T/G	Aac/Cac	N/H	Gh_A13G0912	kinesin 4
	A13	48478743	C/A	Caa/Aaa	Q/K	Gh_A13G0914	RING/U-box protein
	A13	53296561	C/A	cCa/cAa	P/Q	Gh_A13G0975
	A13	53296582	C/G	aCt/aGt	T/S	Gh_A13G0975
	A13	55145024	C/T	Ccg/Tcg	P/S	Gh_A13G0995	alpha/beta-Hydrolases superfamily protein
	A13	64887147	C/G	Gaa/Caa	E/Q	Gh_A13G1192	early nodulin-like protein 9
	A13	74773327	A/G	Aaa/Gaa	K/E	Gh_A13G1589	HXXXD-type acyl-transferase family protein
	A13	76215906	A/T	Tta/Ata	L/I	Gh_A13G1732	Leucine-rich repeat (LRR) family protein
	A13	76847945	G/A	tCa/tTa	S/L	Gh_A13G1787	2-oxoglutarate (2OG) and Fe(II)-dependent oxygenase superfamily protein
	A13	76860674	C/T	Gag/Aag	E/K	Gh_A13G1788	2-oxoglutarate (2OG) and Fe(II)-dependent oxygenase superfamily protein
	A13	77030269	T/C	tgA/tgG	*/W	Gh_A13G1790	2-oxoglutarate (2OG) and Fe(II)-dependent oxygenase superfamily protein
	A13	8774697	G/A	Gaa/Aaa	E/K	Gh_A13G0457
	D01	10202253	A/C	Tca/Gca	S/A	Gh_D01G0717	cytochrome P450, family 71, subfamily B, polypeptide 34
	D01	18743897	T/G	aaT/aaG	N/K	Gh_D01G1023	BRI1 kinase inhibitor 1
	D01	19252953	T/C	Agt/Ggt	S/G	Gh_D01G1044	Granulin repeat cysteine protease family protein
	D01	1929715	T/C	Tcc/Ccc	S/P	Gh_D01G0226	TRAF-like superfamily protein
	D01	1929943	A/G	Atg/Gtg	M/V	Gh_D01G0226	TRAF-like superfamily protein
	D01	25156638	A/C	gTa/gGa	V/G	Gh_D01G1144	DNA binding
	D01	25156903	C/T	Gtc/Atc	V/I	Gh_D01G1144	DNA binding
	D01	2530917	A/C	Ata/Cta	I/L	Gh_D01G0263	S-locus lectin protein kinase family protein
	D01	3311371	A/C	Tgc/Ggc	C/G	Gh_D01G0318	PR5-like receptor kinase
	D01	4471874	T/C	tAt/tGt	Y/C	Gh_D01G0385	gamma-glutamyl hydrolase 1
	D01	45028406	C/T	Gtc/Atc	V/I	Gh_D01G1481	ARM repeat superfamily protein
	D01	51063453	A/G	Aca/Gca	T/A	Gh_D01G1618
	D01	5601817	T/A	Ttt/Att	F/I	Gh_D01G0469	S-locus lectin protein kinase family protein
	D01	56803134	T/C	Ata/Gta	I/V	Gh_D01G1885	acetyl-CoA carboxylase 1
	D01	5691028	G/C	gGt/gCt	G/A	Gh_D01G0484	Nucleotidyltransferase family protein
	D01	57619855	T/C	Tat/Cat	Y/H	Gh_D01G1930	cytochrome P450, family 98, subfamily A, polypeptide 3
	D01	60759808	A/G	gAa/gGa	E/G	Gh_D01G2181
	D01	60759813	G/A	Gct/Act	A/T	Gh_D01G2181
	D02	13100911	T/C	Ata/Gta	I/V	Gh_D02G0797	Pheophorbide a oxygenase family protein with Rieske [2Fe-2S] domain
	D02	18292160	C/A	Caa/Aaa	Q/K	Gh_D02G0903	poly(A) binding protein 2
	D02	1962442	G/C	agC/agG	S/R	Gh_D02G0178	Eukaryotic protein of unknown function (DUF914)
	D02	1962458	G/T	aCg/aAg	T/K	Gh_D02G0178	Eukaryotic protein of unknown function (DUF914)
	D02	24087539	C/T	tCt/tTt	S/F	Gh_D02G0997	voltage dependent anion channel 1
	D02	24783985	T/G	Ata/Cta	I/L	Gh_D02G1010	SET domain protein 25
	D02	38687314	G/C	Gtt/Ctt	V/L	Gh_D02G1224	voltage dependent anion channel 1
	D02	4007391	C/A	cGt/cTt	R/L	Gh_D02G0290	Protein of unknown function, DUF593
	D02	4793514	C/T	gCg/gTg	A/V	Gh_D02G0358	lipoxygenase 1
	D02	4863093	T/C	aTc/aCc	I/T	Gh_D02G0365	UDP-Glycosyltransferase superfamily protein
	D02	50401328	A/T	aAc/aTc	N/I	Gh_D02G1464	Auxin efflux carrier family protein
	D02	55090445	G/T	aGa/aTa	R/I	Gh_D02G1587	cytochrome P450, family 86, subfamily C, polypeptide 1
	D02	55090636	A/G	Aat/Gat	N/D	Gh_D02G1587	cytochrome P450, family 86, subfamily C, polypeptide 1
	D02	55090639	G/A	Gaa/Aaa	E/K	Gh_D02G1587	cytochrome P450, family 86, subfamily C, polypeptide 1
	D02	55090654	A/C	Aaa/Caa	K/Q	Gh_D02G1587	cytochrome P450, family 86, subfamily C, polypeptide 1
	D02	56610931	T/A	tAt/tTt	Y/F	Gh_D02G1633	KNOTTED1-like homeobox gene 6
	D02	60050574	C/T	Gta/Ata	V/I	Gh_D02G1763	DEA(D/H)-box RNA helicase family protein
	D02	66505336	G/C	aaG/aaC	K/N	Gh_D02G2272	SAUR-like auxin-responsive protein family
	D02	66520145	C/T	aGt/aAt	S/N	Gh_D02G2275	SAUR-like auxin-responsive protein family
	D02	67007064	C/A	aCg/aAg	T/K	Gh_D02G2347	armadillo repeat only 4
	D02	67007238	C/T	gCt/gTt	A/V	Gh_D02G2347	armadillo repeat only 4
	D02	6972629	G/A	Cct/Tct	P/S	Gh_D02G0519	Zinc finger C-x8-C-x5-C-x3-H type family protein
	D02	8754123	C/T	aGt/aAt	S/N	Gh_D02G0641	novel plant snare 13
	D03	24987171	C/T	Gtt/Att	V/I	Gh_D03G0714	cation/H+ exchanger 18
	D03	39463548	C/G	Cgc/Ggc	R/G	Gh_D03G1220	P-loop containing nucleoside triphosphate hydrolases superfamily protein
	D03	632428	T/C	Att/Gtt	I/V	Gh_D03G0089	Phosphatidylinositol 3- and 4-kinase family protein with FAT domain
	D04	30509348	T/A	Att/Ttt	I/F	Gh_D04G0989	IQ calmodulin-binding motif family protein
	D04	3180558	C/A	ttG/ttT	L/F	Gh_D04G0217	DNA repair metallo-beta-lactamase family protein
	D04	3180563	C/G	Gtg/Ctg	V/L	Gh_D04G0217	DNA repair metallo-beta-lactamase family protein
	D04	4304159	A/G	gAg/gGg	E/G	Gh_D04G0286	F-box family protein
	D04	48489768	A/C	gTt/gGt	V/G	Gh_D04G1630	NAD(P)-linked oxidoreductase superfamily protein
	D04	51097203	T/C	aAg/aGg	K/R	Gh_D04G1875	RNA-dependent RNA polymerase 1
	D05	1166987	A/G	cAg/cGg	Q/R	Gh_D05G0105	STELAR K+ outward rectifier
	D05	11926832	C/T	Gcc/Acc	A/T	Gh_D05G1352	NagB/RpiA/CoA transferase-like superfamily protein
	D05	13514609	A/T	cTt/cAt	L/H	Gh_D05G1501	ethylene response factor 1
	D05	14663778	G/T	Gtt/Ttt	V/F	Gh_D05G1629	starch synthase 3
	D05	19889892	G/A	gGc/gAc	G/D	Gh_D05G2127	transducin family protein / WD-40 repeat family protein
	D05	2783104	A/T	Atg/Ttg	M/L	Gh_D05G0327	UDP-glucosyl transferase 73D1
	D05	40520028	C/T	Gag/Aag	E/K	Gh_D05G3041	Ubiquitin-like superfamily protein
	D05	43641014	A/G	Tcg/Ccg	S/P	Gh_D05G3092	TRICHOME BIREFRINGENCE-LIKE 27
	D05	43641025	A/G	tTg/tCg	L/S	Gh_D05G3092	TRICHOME BIREFRINGENCE-LIKE 27
	D05	52656126	C/G	agC/agG	S/R	Gh_D05G3302	Uroporphyrinogen decarboxylase
	D05	54231676	C/T	gGg/gAg	G/E	Gh_D05G3346	ATP binding;nucleic acid binding;helicases
	D05	58005328	G/C	Cgg/Ggg	R/G	Gh_D05G3509	GRAS family transcription factor
	D05	58761168	A/G	cAg/cGg	Q/R	Gh_D05G3552	Leucine-rich repeat protein kinase family protein
	D05	60536850	G/T	Cat/Aat	H/N	Gh_D05G3645	CCCH-type zinc fingerfamily protein with RNA-binding domain
	D05	8024993	T/C	Att/Gtt	I/V	Gh_D05G0958	LA RNA-binding protein
	D06	11438987	T/C	cAt/cGt	H/R	Gh_D06G0659	Polynucleotidyl transferase, ribonuclease H-like superfamily protein
	D06	18359909	G/A	Ggg/Agg	G/R	Gh_D06G0915	iron regulated transporter 3
	D06	21369382	C/A	aaG/aaT	K/N	Gh_D06G1012	DROUGHT SENSITIVE 1
	D06	22593541	T/C	aAa/aGa	K/R	Gh_D06G1051	glutathione S-transferase tau 7
	D06	22593707	A/C	Tcc/Gcc	S/A	Gh_D06G1051	glutathione S-transferase tau 7
	D06	5267789	A/G	cAg/cGg	Q/R	Gh_D06G0384	camphor resistance CrcB family protein
	D06	54560130	T/C	gAt/gGt	D/G	Gh_D06G1629	Ankyrin repeat family protein
	D06	59458815	T/G	agT/agG	S/R	Gh_D06G1886	myb domain protein 33
	D06	60160396	G/A	Cgg/Tgg	R/W	Gh_D06G1916	Amidohydrolase family
	D06	81053	C/G	tGt/tCt	C/S	Gh_D06G0011	SAUR-like auxin-responsive protein family
	D06	884300	C/T	Gca/Aca	A/T	Gh_D06G0078	inositol polyphosphate 5-phosphatase 11
	D06	9021111	G/A	gCa/gTa	A/V	Gh_D06G0574	O-Glycosyl hydrolases family 17 protein
	D07	15753627	G/A	cCg/cTg	P/L	Gh_D07G1085	Late embryogenesis abundant (LEA) hydroxyproline-rich glycoprotein family
	D07	22298499	T/G	Tgt/Ggt	C/G	Gh_D07G1378	P-loop containing nucleoside triphosphate hydrolases superfamily protein
	D07	32727241	A/G	gTt/gCt	V/A	Gh_D07G1640	Heavy metal transport/detoxification superfamily protein
	D07	46161151	C/T	gGt/gAt	G/D	Gh_D07G1884	RNAse II-like 1
	D07	49260397	A/G	atA/atG	I/M	Gh_D07G1977	UDP-glucosyltransferase 74F2
	D07	51413905	A/C	Atg/Ctg	M/L	Gh_D07G2114
	D07	51414139	C/G	Cgg/Ggg	R/G	Gh_D07G2114
	D07	53741716	T/C	Agc/Ggc	S/G	Gh_D07G2259	Transducin/WD40 repeat-like superfamily protein
	D07	53818480	G/T	Cag/Aag	Q/K	Gh_D07G2264	high mobility group A5
	D08	11151913	C/T	Gtc/Atc	V/I	Gh_D08G0758	auxin response factor 2
	D08	15330750	C/T	aCc/aTc	T/I	Gh_D08G0853	Protein of unknown function (DUF567)
	D08	23783246	C/G	Gac/Cac	D/H	Gh_D08G0982	glucuronidase 3
	D08	28909749	G/A	tGt/tAt	C/Y	Gh_D08G1041	gamma vacuolar processing enzyme
	D08	4934918	G/A	aCc/aTc	T/I	Gh_D08G0461	ethylene-responsive element binding protein
	D08	57552302	G/T	cCa/cAa	P/Q	Gh_D08G1939	tetraspanin10
	D08	60141448	C/T	Gat/Aat	D/N	Gh_D08G2104
	D08	62534913	G/A	Gtc/Atc	V/I	Gh_D08G2291	Ankyrin repeat family protein
	D08	62535140	T/A	aaT/aaA	N/K	Gh_D08G2291	Ankyrin repeat family protein
	D08	62955385	C/T	Gtt/Att	V/I	Gh_D08G2327	C2 calcium/lipid-binding plant phosphoribosyltransferase family protein
	D08	64293651	A/T	ttT/ttA	F/L	Gh_D08G2439	Protein kinase family protein with ARM repeat domain
	D08	65087275	T/A	gTg/gAg	V/E	Gh_D08G2534	Arginyl-tRNA synthetase, class Ic
	D08	65383048	A/G	gAg/gGg	E/G	Gh_D08G2572	Integrase-type DNA-binding superfamily protein
	D08	65383051	A/G	aAt/aGt	N/S	Gh_D08G2572	Integrase-type DNA-binding superfamily protein
	D09	14911403	G/T	aGa/aTa	R/I	Gh_D09G0398	Tetratricopeptide repeat (TPR)-like superfamily protein
	D09	29788328	T/A	Tgc/Agc	C/S	Gh_D09G0654	protein serine/threonine kinases;protein tyrosine kinases;ATP binding;protein kinases
	D09	34762145	G/A	Gtt/Att	V/I	Gh_D09G0927
	D09	46025355	C/T	gGt/gAt	G/D	Gh_D09G1846	Predicted AT-hook DNA-binding family protein
	D09	47022548	A/G	Att/Gtt	I/V	Gh_D09G1955	Tudor/PWWP/MBT domain-containing protein
	D09	47926324	C/T	aCc/aTc	T/I	Gh_D09G2057	Malectin/receptor-like protein kinase family protein
	D09	48524255	C/G	ttG/ttC	L/F	Gh_D09G2134	Plant invertase/pectin methylesterase inhibitor superfamily protein
	D09	4973268	T/C	cTa/cCa	L/P	Gh_D09G0159	Leucine-rich repeat receptor-like protein kinase family protein
	D10	10248340	T/C	cAg/cGg	Q/R	Gh_D10G0824	hydrolases, acting on ester bonds
	D10	1442220	A/C	gAa/gCa	E/A	Gh_D10G0164	Sulfite exporter TauE/SafE family protein
	D10	1823162	C/T	Gcc/Acc	A/T	Gh_D10G0206	alpha-galactosidase 2
	D10	27256296	C/G	Gtt/Ctt	V/L	Gh_D10G1373	Ycf1 protein
	D10	35651121	G/A	tCc/tTc	S/F	Gh_D10G1501
	D10	3592935	G/A	Cgc/Tgc	R/C	Gh_D10G0401
	D10	51623501	C/G	aCc/aGc	T/S	Gh_D10G1845	cinnamate-4-hydroxylase
	D10	54371526	A/C	caT/caG	H/Q	Gh_D10G1942	wall-associated kinase 2
	D10	6163191	A/C	Aaa/Caa	K/Q	Gh_D10G0591	Disease resistance-responsive (dirigent-like protein) family protein
	D10	61824466	A/T	gTg/gAg	V/E	Gh_D10G2339	UDP-glucosyl transferase 85A3
	D10	62752643	T/G	cAg/cCg	Q/P	Gh_D10G2374	Leucine-rich repeat protein kinase family protein
	D10	629045	T/A	gaA/gaT	E/D	Gh_D10G0079	myb-like HTH transcriptional regulator family protein
	D10	63311511	A/G	cTa/cCa	L/P	Gh_D10G2422	NB-ARC domain-containing disease resistance protein
	D10	7730490	G/A	cCg/cTg	P/L	Gh_D10G0682	centromere protein C
	D10	8925508	A/G	tAt/tGt	Y/C	Gh_D10G0752	Major facilitator superfamily protein
	D10	8925762	C/A	Ctc/Atc	L/I	Gh_D10G0752	Major facilitator superfamily protein
	D11	10979506	A/T	Agc/Tgc	S/C	Gh_D11G1183	Pollen Ole e 1 allergen and extensin family protein
	D11	22712192	T/G	Aaa/Caa	K/Q	Gh_D11G1906	AP2/B3-like transcriptional factor family protein
	D11	41078939	C/T	Gcg/Acg	A/T	Gh_D11G2262	Nucleotide/sugar transporter family protein
	D11	43571011	G/C	Caa/Gaa	Q/E	Gh_D11G2305	non-specific phospholipase C4
	D11	48541667	C/A	Ctc/Atc	L/I	Gh_D11G2426	NB-ARC domain-containing disease resistance protein
	D11	55355115	G/A	Ctt/Ttt	L/F	Gh_D11G2663	evolutionarily conserved C-terminal region 2
	D11	59337300	C/T	Gaa/Aaa	E/K	Gh_D11G2903	disease resistance protein (TIR-NBS-LRR class), putative
	D11	59337315	T/C	Att/Gtt	I/V	Gh_D11G2903	disease resistance protein (TIR-NBS-LRR class), putative
	D11	65532559	C/A	Cac/Aac	H/N	Gh_D11G3250	ubiquitin-protein ligases
	D11	6613408	G/C	Caa/Gaa	Q/E	Gh_D11G0768
	D11	6613642	A/C	cTg/cGg	L/R	Gh_D11G0768
	D11	7386787	C/A	tCc/tAc	S/Y	Gh_D11G0860
	D11	8586758	C/T	gGa/gAa	G/E	Gh_D11G0984	glycosyl transferase family 1 protein
	D12	36962532	C/T	Cca/Tca	P/S	Gh_D12G1077	UDP-Glycosyltransferase superfamily protein
	D12	41673261	A/C	Tta/Gta	L/V	Gh_D12G1325	Rubber elongation factor protein (REF)
	D12	48636572	T/C	cTg/cCg	L/P	Gh_D12G1683	Metallo-hydrolase/oxidoreductase superfamily protein
	D12	53680383	C/T	gCt/gTt	A/V	Gh_D12G2068	RING/U-box superfamily protein
	D12	53680407	T/A	aTt/aAt	I/N	Gh_D12G2068	RING/U-box superfamily protein
	D12	58959789	G/A	Ggt/Agt	G/S	Gh_D12G2615
	D13	15805170	T/C	cAa/cGa	Q/R	Gh_D13G0854	ureide permease 2
	D13	23944064	G/A	Gga/Aga	G/R	Gh_D13G0987
	D13	33214700	C/T	aGa/aAa	R/K	Gh_D13G1126	glycoside hydrolase family 2 protein
	D13	49551174	C/T	gGc/gAc	G/D	Gh_D13G1633	Protein of unknown function (DUF789)
	D13	50017250	G/A	aGg/aAg	R/K	Gh_D13G1654	2-oxoglutarate (2OG) and Fe(II)-dependent oxygenase superfamily protein
	D13	53757084	C/G	Caa/Gaa	Q/E	Gh_D13G1863	lipoxygenase 1
	D13	54591455	A/T	Tgt/Agt	C/S	Gh_D13G1924	ubiquitin-specific protease 26
	D13	54875774	G/T	caC/caA	H/Q	Gh_D13G1951	response regulator 12
	D13	57047975	G/A	aCc/aTc	T/I	Gh_D13G2145	Enhancer of polycomb-like transcription factor protein
	D13	8105576	A/C	aaT/aaG	N/K	Gh_D13G0587
	D13	9425339	T/G	ttT/ttG	F/L	Gh_D13G0669	Peroxisomal membrane 22 kDa (Mpv17/PMP22) family protein
	scaffold1011_A04	45419	T/C	aTt/aCt	I/T	Gh_A04G1419	Nucleotide-sugar transporter family protein
	scaffold1215_A05	57458	G/A	gGa/gAa	G/E	Gh_A05G3747
	scaffold1215_A05	57524	T/C	gTg/gCg	V/A	Gh_A05G3747
	scaffold1232_A05	91434	A/G	cAt/cGt	H/R	Gh_A05G3846	golgin candidate 5
	scaffold1240_A05	33942	A/G	cAc/cGc	H/R	Gh_A05G3936	alpha/beta-Hydrolases superfamily protein
	scaffold12427	1607	T/C	Aag/Gag	K/E	Gh_Sca012427G01	cyclin a2
	scaffold1245_A05	66561	G/A	aCc/aTc	T/I	Gh_A05G3964	MIF4G domain-containing protein / MA3 domain-containing protein
	scaffold1328_A06	402279	C/T	Gaa/Aaa	E/K	Gh_A06G1986	O-fucosyltransferase family protein
	scaffold1328_A06	402543	C/T	Gtt/Att	V/I	Gh_A06G1986	O-fucosyltransferase family protein
	scaffold1835_A07	19482	T/C	Atg/Gtg	M/V	Gh_A07G2223	Leucine-rich repeat transmembrane protein kinase family protein
	scaffold1907_A07	76099	T/A	gAg/gTg	E/V	Gh_A07G2274	WRKY family transcription factor
	scaffold1926_A08	5526	C/T	tCg/tTg	S/L	Gh_A08G2318	yeast YAK1-related gene 1
	scaffold2268_A08	101170	T/C	Tac/Cac	Y/H	Gh_A08G2497	Galactose mutarotase-like superfamily protein
	scaffold2273_A08	90317	G/T	cGa/cTa	R/L	Gh_A08G2565	RNA binding (RRM/RBD/RNP motifs) family protein
	scaffold2298_A09	34985	T/A	Ttc/Atc	F/I	Gh_A09G2383	Surfeit locus 1 cytochrome c oxidase biogenesis protein
	scaffold2451_A10	15106	T/C	aTg/aCg	M/T	Gh_A10G2230
	scaffold2455_A10	99163	T/C	cAa/cGa	Q/R	Gh_A10G2249	ATPases;nucleotide binding;ATP binding;nucleoside-triphosphatases;transcription factor binding
	scaffold2723_A11	72773	C/G	ttG/ttC	L/F	Gh_A11G2957	P-loop nucleoside triphosphate hydrolases superfamily protein with CH (Calponin Homology) domain
	scaffold2723_A11	72775	A/T	Ttg/Atg	L/M	Gh_A11G2957	P-loop nucleoside triphosphate hydrolases superfamily protein with CH (Calponin Homology) domain
	scaffold2723_A11	72805	C/T	Gtc/Atc	V/I	Gh_A11G2957	P-loop nucleoside triphosphate hydrolases superfamily protein with CH (Calponin Homology) domain
	scaffold2902_A11	504373	C/A	gaG/gaT	E/D	Gh_A11G3159	Leucine-rich receptor-like protein kinase family protein
	scaffold2902_A11	504377	G/A	aCt/aTt	T/I	Gh_A11G3159	Leucine-rich receptor-like protein kinase family protein
	scaffold2905_A11	206931	A/G	Tag/Cag	*/Q	Gh_A11G3164	with no lysine (K) kinase 6
	scaffold2939_A11	103405	C/A	aGt/aTt	S/I	Gh_A11G3185	glutathione synthetase 2
	scaffold3414_A13	67072	C/T	tCa/tTa	S/L	Gh_A13G2083	S-domain-2 5
	scaffold3974_D04	835020	T/G	gTg/gGg	V/G	Gh_D04G1993	DNA/RNA polymerases superfamily protein
	scaffold3974_D04	835022	G/A	Gaa/Aaa	E/K	Gh_D04G1993	DNA/RNA polymerases superfamily protein
	scaffold3974_D04	835068	T/C	aTa/aCa	I/T	Gh_D04G1993	DNA/RNA polymerases superfamily protein
	scaffold3974_D04	835085	C/G	Cga/Gga	R/G	Gh_D04G1993	DNA/RNA polymerases superfamily protein
	scaffold402_A02	78281	T/C	Aaa/Gaa	K/E	Gh_A02G1788	Plant stearoyl-acyl-carrier-protein desaturase family protein
	scaffold4169_D07	102812	G/A	tCg/tTg	S/L	Gh_D07G2390	nuclear factor Y, subunit A3
	scaffold4169_D07	102819	G/A	Cgt/Tgt	R/C	Gh_D07G2390	nuclear factor Y, subunit A3
	scaffold4591_D12	24095	A/G	Tat/Cat	Y/H	Gh_D12G2762	Tetratricopeptide repeat (TPR)-like superfamily protein
	scaffold4656_D13	132784	T/C	Aaa/Gaa	K/E	Gh_D13G2480	Malectin/receptor-like protein kinase family protein
	scaffold4713_D13	4582	C/T	Gct/Act	A/T	Gh_D13G2545	ribosomal protein S12A
	scaffold4916	11832	A/G	cAt/cGt	H/R	Gh_Sca004916G02	S-adenosyl-L-methionine-dependent methyltransferases superfamily protein
	scaffold496_A03	56833	C/T	gGt/gAt	G/D	Gh_A03G1949	Protein of unknown function (DUF760)
	scaffold506_A03	63323	A/C	gAt/gCt	D/A	Gh_A03G2018	Pleckstrin homology (PH) domain superfamily protein
	scaffold5257	4324	T/A	gTg/gAg	V/E	Gh_Sca005257G01
	scaffold8309	1608	C/A	caC/caA	H/Q	Gh_Sca008309G01	basic helix-loop-helix (bHLH) DNA-binding superfamily protein
