# Supplementary material for: Uncovering SNP and indel variations of tetraploid cottons by SLAF-seq
Source: BMC Genomics. 2017 Mar 23;18:247. doi: 10.1186/s12864-017-3643-4 (PMC5363057; doi:10.1186/s12864-017-3643-4)
Supplement: Supplementary file 7 — List of large-effect SNPs and InDels and genes harboring at least one large-effect SNPs and InDels in the five cotton species (provided as separate file). (XLS 40 kb) [file 12864_2017_3643_MOESM7_ESM.xls]

## Sheet: SNP and InDel
Table S5 Large-effect single-nucleotide polymorphism SNPs and InDels detected in the five cotton species
	Gh_E22/Ref_TM-1		Gb/Ref_TM-1		Gt/Ref_TM-1		Gm/Ref_TM-1		Gd/Ref_TM-1
	SNP	InDel	SNP	InDel	SNP	InDel	SNP	InDel	SNP	InDel
Chromosome_Large_Deletion	0	1	0	0	0	0	0	0	0	0
Frame_Shift	0	1	0	15	0	3	0	11	0	12
Stop_Lost+Splice_Site_Region	1	0	5	0	2	0	1	0	4	0
Stop_Gained	0	0	12	0	4	0	8	0	7	0
Splice_Site_Donor+Intorn	0	0	0	0	1	0	0	0	0	0
Splice_Site_Acceptor+Intorn	0	0	0	0	1	0	0	0	0	0
Total	1	2	17	15	8	3	9	11	11	12

## Sheet: Gene
Table S5 List of genes harboring Large-effect single-nucleotide polymorphism SNPs and InDels in the five cotton species
Spaces	Gene_ID	Function	GO_Terms
G. hirsutum (AD1)(E22)	Gh_D02G1587	cytochrome P450, family 86, subfamily C, polypeptide 1	GO:0009055|electron carrier activity ; GO:0020037|heme binding ; GO:0016705|oxidoreductase activity, acting on paired donors, with incorporation or reduction of molecular oxygen ; GO:0005506|iron ion binding ; GO:0055114|oxidation-reduction process
	Gh_A10G1569
	Gh_A09G2256	Leucine-rich repeat (LRR) family protein
G. barbadense (AD2)	Gh_A03G2130
	Gh_D12G2787	cinnamyl alcohol dehydrogenase 6	GO:0008270|zinc ion binding ; GO:0016747|transferase activity, transferring acyl groups other than amino-acyl groups ; GO:0055114|oxidation-reduction process ; GO:0016491|oxidoreductase activity
	Gh_A05G2788	TRICHOME BIREFRINGENCE-LIKE 27
	Gh_A11G2178
	Gh_A11G2194
	Gh_A13G0875
	Gh_A02G0275	Protein of unknown function (DUF594)
	Gh_D07G1537	Protein kinase superfamily protein	GO:0004713|protein tyrosine kinase activity; GO:0005524|ATP binding ; GO:0004674|protein serine/threonine kinase activity ; GO:0004672|protein kinase activity ; GO:0006468|protein phosphorylation
	Gh_D07G0345	Tetratricopeptide repeat (TPR)-like superfamily protein
	Gh_D04G1086	Uncharacterised protein family (UPF0497)
	Gh_A11G3164	with no lysine (K) kinase 6	GO:0004713|protein tyrosine kinase activity; GO:0005524|ATP binding ; GO:0004674|protein serine/threonine kinase activity ; GO:0004672|protein kinase activity ; GO:0006468|protein phosphorylation
	Gh_D01G0297	RNA polymerase subunit beta	GO:0003899|DNA-directed RNA polymerase activity ; GO:0032549|ribonucleoside binding; GO:0003677|DNA binding ; GO:0006351|transcription, DNA-dependent
	Gh_A01G1014		GO:0030688|preribosome, small subunit precursor ; GO:0006364|rRNA processing
	Gh_A13G1790	2-oxoglutarate (2OG) and Fe(II)-dependent oxygenase superfamily protein
	Gh_D08G0262	Auxin-responsive GH3 family protein
	Gh_A02G0104	BED zinc finger ;hAT family dimerisation domain	GO:0003677|DNA binding ; GO:0046983|protein dimerization activity
	Gh_A04G0122	MAP kinase kinase 2	GO:0043531|ADP binding ; GO:0006952|defense response
	Gh_D12G1462	Copper amine oxidase family protein	GO:0008131|primary amine oxidase activity ; GO:0005507|copper ion binding ; GO:0048038|quinone binding ; GO:0055114|oxidation-reduction process ; GO:0009308|amine metabolic process
	Gh_D07G0905	Oxidoreductase, zinc-binding dehydrogenase family protein	GO:0008270|zinc ion binding ; GO:0016747|transferase activity, transferring acyl groups other than amino-acyl groups ; GO:0055114|oxidation-reduction process ; GO:0016491|oxidoreductase activity
	Gh_D11G2274	P-loop containing nucleoside triphosphate hydrolases superfamily protein	GO:0005524|ATP binding ; GO:0000166|nucleotide binding ; GO:0017111|nucleoside-triphosphatase activity
	Gh_D12G1850	Leucine-rich repeat protein kinase family protein	GO:0004713|protein tyrosine kinase activity; GO:0005524|ATP binding ; GO:0004674|protein serine/threonine kinase activity ; GO:0004672|protein kinase activity ; GO:0006468|protein phosphorylation
	Gh_A10G1569
	Gh_A13G1910	FAD/NAD(P)-binding oxidoreductase family protein	GO:0055114|oxidation-reduction process
	Gh_D13G1297
	Gh_A06G0953	Polynucleotidyl transferase, ribonuclease H-like superfamily protein
	Gh_A08G0707	glucan synthase-like 12	GO:0016020|membrane ; GO:0006075|(1->3)-beta-D-glucan biosynthetic process ; GO:0003843|1,3-beta-D-glucan synthase activity ; GO:0000148|1,3-beta-D-glucan synthase complex
	Gh_A09G0033	TRICHOME BIREFRINGENCE-LIKE 43
	Gh_A12G0426	Protein kinase superfamily protein	GO:0004713|protein tyrosine kinase activity; GO:0005524|ATP binding ; GO:0004674|protein serine/threonine kinase activity ; GO:0004672|protein kinase activity ; GO:0006468|protein phosphorylation
	Gh_A02G0852	poly(A) binding protein 2	GO:0003723|RNA binding ; GO:0003676|nucleic acid binding
	Gh_D09G2431	trigalactosyldiacylglycerol 1
	Gh_D08G2733
	Gh_A09G1926	Plant invertase/pectin methylesterase inhibitor superfamily protein	GO:0004857|enzyme inhibitor activity ; GO:0030599|pectinesterase activity
G. tomentosum (AD3)	Gh_D12G0872	bZIP transcription factor family protein	GO:0006355|regulation of transcription, DNA-dependent ; GO:0043565|sequence-specific DNA binding ; GO:0006351|transcription, DNA-dependent ; GO:0003700|sequence-specific DNA binding transcription factor activity
	Gh_A11G2194
	Gh_A11G3164	with no lysine (K) kinase 6	GO:0004713|protein tyrosine kinase activity; GO:0005524|ATP binding ; GO:0004674|protein serine/threonine kinase activity ; GO:0004672|protein kinase activity ; GO:0006468|protein phosphorylation
	Gh_D04G0814	glutamate receptor 2.7	GO:0016020|membrane ; GO:0005234|extracellular-glutamate-gated ion channel activity ; GO:0004970|ionotropic glutamate receptor activity
	Gh_D06G1931	Leucine-rich repeat protein kinase family protein	GO:0004713|protein tyrosine kinase activity; GO:0005524|ATP binding ; GO:0005515|protein binding ; GO:0004672|protein kinase activity ; GO:0006468|protein phosphorylation
	Gh_D02G0637	squamosa promoter binding protein-like 1	GO:0005634|nucleus ; GO:0003677|DNA binding
	Gh_A10G2042	UDP-glucosyl transferase 85A3	GO:0008152|metabolic process ; GO:0016758|transferase activity, transferring hexosyl groups
	Gh_D12G1850	Leucine-rich repeat protein kinase family protein	GO:0004713|protein tyrosine kinase activity; GO:0005524|ATP binding ; GO:0004674|protein serine/threonine kinase activity ; GO:0004672|protein kinase activity ; GO:0006468|protein phosphorylation
	Gh_A10G1569
	Gh_D04G0525	ADP-ribosylation factor A1F	GO:0006886|intracellular protein transport ; GO:0007264|small GTPase mediated signal transduction ; GO:0005622|intracellular ; GO:0005525|GTP binding ; GO:0015031|protein transport
	Gh_D07G2382
G. mustelinum (AD4)	Gh_D10G1525	Protein of Unknown Function (DUF239)
	Gh_A12G0869	carotenoid cleavage dioxygenase 7
	Gh_A05G2788	TRICHOME BIREFRINGENCE-LIKE 27
	Gh_A12G0748
	Gh_A07G2238
	Gh_A13G0457
	Gh_A01G1014		GO:0030688|preribosome, small subunit precursor ; GO:0006364|rRNA processing
	Gh_D12G1603	Purple acid phosphatases superfamily protein	GO:0016787|hydrolase activity
	Gh_A05G1433	Tetratricopeptide repeat (TPR)-like superfamily protein
	Gh_A05G1421	receptor kinase 3	GO:0004713|protein tyrosine kinase activity; GO:0005524|ATP binding ; GO:0004674|protein serine/threonine kinase activity ; GO:0004672|protein kinase activity ; GO:0048544|recognition of pollen ; GO:0006468|protein phosphorylation
	Gh_D04G1678	acyl activating enzyme 1	GO:0008152|metabolic process ; GO:0003824|catalytic activity
	Gh_D02G1224	voltage dependent anion channel 1	GO:0055085|transmembrane transport ; GO:0005741|mitochondrial outer membrane
	Gh_A10G1532	homolog of yeast FIP1 [V]
	Gh_D11G1100	Protein kinase superfamily protein	GO:0004713|protein tyrosine kinase activity; GO:0005524|ATP binding ; GO:0004674|protein serine/threonine kinase activity ; GO:0004672|protein kinase activity ; GO:0006468|protein phosphorylation
	Gh_A13G1376	HXXXD-type acyl-transferase family protein	GO:0016747|transferase activity, transferring acyl groups other than amino-acyl groups
	Gh_D05G1478	senescence-associated gene 12	GO:0008234|cysteine-type peptidase activity ; GO:0006508|proteolysis
	Gh_A10G1569
	Gh_D13G1861	Cysteinyl-tRNA synthetase, class Ia family protein
	Gh_D05G3552	Leucine-rich repeat protein kinase family protein	GO:0004713|protein tyrosine kinase activity; GO:0005524|ATP binding ; GO:0005515|protein binding ; GO:0004674|protein serine/threonine kinase activity ; GO:0004672|protein kinase activity ; GO:0006468|protein phosphorylation
	Gh_D05G3898	exocyst subunit exo70 family protein H7	GO:0000145|exocyst ; GO:0006887|exocytosis
G. darwinii (AD5)	Gh_A03G2130
	Gh_D01G0385	gamma-glutamyl hydrolase 1	GO:0006541|glutamine metabolic process ; GO:0016787|hydrolase activity ; GO:0003824|catalytic activity ; GO:0008242|omega peptidase activity
	Gh_A05G2788	TRICHOME BIREFRINGENCE-LIKE 27
	Gh_A11G2194
	Gh_A13G0875
	Gh_A11G3164	with no lysine (K) kinase 6	GO:0004713|protein tyrosine kinase activity; GO:0005524|ATP binding ; GO:0004674|protein serine/threonine kinase activity ; GO:0004672|protein kinase activity ; GO:0006468|protein phosphorylation
	Gh_A01G1014		GO:0030688|preribosome, small subunit precursor ; GO:0006364|rRNA processing
	Gh_A13G1790	2-oxoglutarate (2OG) and Fe(II)-dependent oxygenase superfamily protein
	Gh_A02G0104	BED zinc finger ;hAT family dimerisation domain	GO:0003677|DNA binding ; GO:0046983|protein dimerization activity
	Gh_D02G0421	Cysteine/Histidine-rich C1 domain family protein	GO:0047134|protein-disulfide reductase activity ; GO:0035556|intracellular signal transduction ; GO:0055114|oxidation-reduction process
	Gh_A10G1557
	Gh_D09G1892	C2H2 and C2HC zinc fingers superfamily protein	GO:0046872|metal ion binding
	Gh_A01G0123	Nse4, component of Smc5/6 DNA repair complex	GO:0030915|Smc5-Smc6 complex ; GO:0005634|nucleus ; GO:0006281|DNA repair
	Gh_D10G2216	Kunitz family trypsin and protease inhibitor protein	GO:0004866|endopeptidase inhibitor activity
	Gh_D11G2274	P-loop containing nucleoside triphosphate hydrolases superfamily protein	GO:0005524|ATP binding ; GO:0000166|nucleotide binding ; GO:0017111|nucleoside-triphosphatase activity
	Gh_D02G2088
	Gh_D12G1850	Leucine-rich repeat protein kinase family protein	GO:0004713|protein tyrosine kinase activity; GO:0005524|ATP binding ; GO:0004674|protein serine/threonine kinase activity ; GO:0004672|protein kinase activity ; GO:0006468|protein phosphorylation
	Gh_A10G1569
	Gh_D13G1297
	Gh_A02G0852	poly(A) binding protein 2	GO:0003723|RNA binding ; GO:0003676|nucleic acid binding
	Gh_A07G2226
	Gh_D09G2431	trigalactosyldiacylglycerol 1
	Gh_A09G1926	Plant invertase/pectin methylesterase inhibitor superfamily protein	GO:0004857|enzyme inhibitor activity ; GO:0030599|pectinesterase activity
