# Supplementary material for: Uncovering SNP and indel variations of tetraploid cottons by SLAF-seq
Source: BMC Genomics. 2017 Mar 23;18:247. doi: 10.1186/s12864-017-3643-4 (PMC5363057; doi:10.1186/s12864-017-3643-4)
Supplement: Supplementary file 8 — The significantly enriched GO terms in each cotton species. (XLS 40 kb) [file 12864_2017_3643_MOESM8_ESM.xls]

## Sheet: Sheet1
Table S6 Significantly enriched GO terms in each species ( p-value= 0.01)
Species	GO-ID	Term	Category
G. hirsutum (AD1)	GO:0006097	glyoxylate cycle	P
	GO:0046487	glyoxylate metabolic process	P
	GO:0004474	malate synthase activity	F
	GO:0004555	alpha,alpha-trehalase activity	F
	GO:0015927	trehalase activity	F
	GO:0044262	cellular carbohydrate metabolic process	P
	GO:0004853	uroporphyrinogen decarboxylase activity	F
	GO:0006420	arginyl-tRNA aminoacylation	P
	GO:0004814	arginine-tRNA ligase activity	F
G. barbadense (AD2)	GO:0004674	protein serine/threonine kinase activity	F
	GO:0006468	protein phosphorylation	P
	GO:0032559	adenyl ribonucleotide binding	F
	GO:0016310	phosphorylation	P
	GO:0004672	protein kinase activity	F
	GO:0030554	adenyl nucleotide binding	F
	GO:0004713	protein tyrosine kinase activity	F
	GO:0005524	ATP binding	F
	GO:0016773	phosphotransferase activity, alcohol group as acceptor	F
	GO:0016301	kinase activity	F
	GO:0032555	purine ribonucleotide binding	F
	GO:0032550	purine ribonucleoside binding	F
	GO:0001883	purine nucleoside binding	F
	GO:0032549	ribonucleoside binding	F
	GO:0001882	nucleoside binding	F
	GO:0016772	transferase activity, transferring phosphorus-containing groups	F
	GO:0044706	multi-multicellular organism process	P
	GO:0044703	multi-organism reproductive process	P
	GO:0008037	cell recognition	P
	GO:0048544	recognition of pollen	P
	GO:0009875	pollen-pistil interaction	P
	GO:0009856	pollination	P
	GO:0022414	reproductive process	P
	GO:0032553	ribonucleotide binding	F
	GO:0048610	cellular process involved in reproduction	P
	GO:0097367	carbohydrate derivative binding	F
	GO:0017076	purine nucleotide binding	F
	GO:0006464	cellular protein modification process	P
	GO:0036211	protein modification process	P
	GO:0004540	ribonuclease activity	F
G. tomentosum (AD3)	GO:0032559	adenyl ribonucleotide binding	F
	GO:0030554	adenyl nucleotide binding	F
	GO:0005524	ATP binding	F
	GO:0036094	small molecule binding	F
	GO:0032555	purine ribonucleotide binding	F
	GO:0032550	purine ribonucleoside binding	F
	GO:0001883	purine nucleoside binding	F
	GO:0000166	nucleotide binding	F
	GO:1901265	nucleoside phosphate binding	F
	GO:0016310	phosphorylation	P
	GO:0032549	ribonucleoside binding	F
	GO:0001882	nucleoside binding	F
	GO:0032553	ribonucleotide binding	F
	GO:0097367	carbohydrate derivative binding	F
	GO:0017076	purine nucleotide binding	F
	GO:0004672	protein kinase activity	F
	GO:0006468	protein phosphorylation	P
	GO:0016773	phosphotransferase activity, alcohol group as acceptor	F
	GO:0016301	kinase activity	F
	GO:0035639	purine ribonucleoside triphosphate binding	F
	GO:0016772	transferase activity, transferring phosphorus-containing groups	F
	GO:0004674	protein serine/threonine kinase activity	F
	GO:0043168	anion binding	F
	GO:0006464	cellular protein modification process	P
	GO:0036211	protein modification process	P
	GO:0005515	protein binding	F
	GO:0043412	macromolecule modification	P
	GO:0004713	protein tyrosine kinase activity	F
	GO:0016491	oxidoreductase activity	F
	GO:1901363	heterocyclic compound binding	F
	GO:0097159	organic cyclic compound binding	F
	GO:0006796	phosphate-containing compound metabolic process	P
	GO:0006793	phosphorus metabolic process	P
	GO:0016740	transferase activity	F
	GO:0009070	serine family amino acid biosynthetic process	P
	GO:0044710	single-organism metabolic process	P
	GO:0016197	endosomal transport	P
	GO:0004146	dihydrofolate reductase activity	F
	GO:0042147	retrograde transport, endosome to Golgi	P
	GO:0006545	glycine biosynthetic process	P
	GO:0055114	oxidation-reduction process	P
G. mustelinum (AD4)	GO:0005515	protein binding	F
	GO:0008017	microtubule binding	F
	GO:0015631	tubulin binding	F
	GO:0005829	cytosol	C
	GO:0044445	cytosolic part	C
	GO:0032403	protein complex binding	F
	GO:0016272	prefoldin complex	C
	GO:0032559	adenyl ribonucleotide binding	F
	GO:0051179	localization	P
	GO:0051234	establishment of localization	P
	GO:0006810	transport	P
	GO:0008092	cytoskeletal protein binding	F
	GO:0005488	binding	F
	GO:0030554	adenyl nucleotide binding	F
	GO:0006429	leucyl-tRNA aminoacylation	P
	GO:0004823	leucine-tRNA ligase activity	F
	GO:0019204	nucleotide phosphatase activity	F
	GO:0005524	ATP binding	F
	GO:0004540	ribonuclease activity	F
	GO:0006399	tRNA metabolic process	P
	GO:0006418	tRNA aminoacylation for protein translation	P
	GO:0016876	ligase activity, forming aminoacyl-tRNA and related compounds	F
	GO:0016875	ligase activity, forming carbon-oxygen bonds	F
	GO:0004812	aminoacyl-tRNA ligase activity	F
	GO:0043039	tRNA aminoacylation	P
	GO:0043038	amino acid activation	P
G. darwinii (AD5)	GO:0043531	ADP binding	F
	GO:0032559	adenyl ribonucleotide binding	F
	GO:0030554	adenyl nucleotide binding	F
	GO:0005622	intracellular	C
	GO:0044464	cell part	C
	GO:0005623	cell	C
	GO:0032991	macromolecular complex	C
	GO:0005198	structural molecule activity	F
	GO:0030529	ribonucleoprotein complex	C
	GO:0005741	mitochondrial outer membrane	C
	GO:0031968	organelle outer membrane	C
	GO:0004674	protein serine/threonine kinase activity	F
	GO:0004672	protein kinase activity	F
	GO:0006468	protein phosphorylation	P
	GO:0004540	ribonuclease activity	F
	GO:0032555	purine ribonucleotide binding	F
	GO:0032550	purine ribonucleoside binding	F
	GO:0001883	purine nucleoside binding	F
	GO:0032549	ribonucleoside binding	F
	GO:0001882	nucleoside binding	F
	GO:0032553	ribonucleotide binding	F
	GO:0005840	ribosome	C
	GO:0003735	structural constituent of ribosome	F
	GO:0051704	multi-organism process	P
	GO:0019867	outer membrane	C
	GO:0097367	carbohydrate derivative binding	F
	GO:0017076	purine nucleotide binding	F
	GO:0044424	intracellular part	C
	GO:0016310	phosphorylation	P
	GO:0016891	endoribonuclease activity, producing 5'-phosphomonoesters	F
	GO:0016868	intramolecular transferase activity, phosphotransferases	F
