# Supplementary material for: Uncovering SNP and indel variations of tetraploid cottons by SLAF-seq
Source: BMC Genomics. 2017 Mar 23;18:247. doi: 10.1186/s12864-017-3643-4 (PMC5363057; doi:10.1186/s12864-017-3643-4)
Supplement: Supplementary file 9 — List of the DNA polymorphisms in Gh_E22 vs. Gb_3-79, Gh_E22 vs. Gt, Gh_E22 vs. Gm and Gh_E22 vs. Gd. (XLS 11624 kb) [file 12864_2017_3643_MOESM9_ESM.xls]

## Sheet: SNP
Table S7 List of the SNPs in Gh_E22 vs. Gb_3-79, Gh_E22 vs. Gt, Gh_E22 vs. Gm and Gh_E22 vs. Gd
Gh_E22 vs. Gb_3-79				Gh_E22 vs. Gt				Gh_E22 vs. Gm				Gh_E22 vs. Gd
A01	46275	A	G	A01	253114	C	T	A01	253114	C	T	A01	217323	C	T
A01	98937	T	C	A01	1731500	A	G	A01	685941	A	G	A01	253114	C	T
A01	99212	T	G	A01	1834539	T	A	A01	1067064	G	A	A01	614234	C	T
A01	214164	G	T	A01	1834791	G	A	A01	1684712	T	A	A01	685657	A	T
A01	253114	C	T	A01	1850029	T	C	A01	1731500	A	G	A01	685693	C	A
A01	614234	C	T	A01	1931374	T	G	A01	1834539	T	A	A01	685729	G	A
A01	614444	G	A	A01	1931386	G	A	A01	1931374	T	G	A01	685889	T	A
A01	664793	A	T	A01	2308638	C	A	A01	1931563	C	A	A01	685895	G	A
A01	665038	A	T	A01	2465103	A	G	A01	1949644	G	A	A01	685941	A	G
A01	1395946	T	C	A01	2465104	G	A	A01	1949893	C	T	A01	1396185	T	C
A01	1395952	A	T	A01	2697969	C	T	A01	1949895	C	G	A01	1684712	T	A
A01	1396185	T	C	A01	2930127	A	T	A01	2433088	T	G	A01	1731500	A	G
A01	1684712	T	A	A01	3833158	A	G	A01	2783080	C	A	A01	1931335	C	T
A01	1731500	A	G	A01	3838848	C	A	A01	2783096	T	C	A01	1931390	G	A
A01	1736483	A	C	A01	3898315	G	A	A01	2783263	C	T	A01	1949893	C	T
A01	1834539	T	A	A01	4051276	C	T	A01	3237938	G	A	A01	1949895	C	G
A01	1850283	C	T	A01	4303490	A	T	A01	3399953	G	A	A01	1979825	T	C
A01	1931335	C	T	A01	4349947	C	T	A01	3399966	A	G	A01	2465103	A	G
A01	1931374	T	G	A01	4349963	C	T	A01	3542194	C	A	A01	2465104	G	A
A01	1931390	G	A	A01	4686336	C	T	A01	3542356	C	T	A01	2663470	C	T
A01	1949644	G	A	A01	4784914	T	C	A01	3542368	T	C	A01	2663494	T	C
A01	1949839	C	A	A01	4784929	A	G	A01	3833158	A	G	A01	2742543	A	G
A01	1949893	C	T	A01	4785093	A	T	A01	3833425	T	A	A01	2930116	G	A
A01	1949895	C	G	A01	4785096	G	A	A01	3864425	G	A	A01	2934618	C	T
A01	1979825	T	C	A01	4785118	T	A	A01	3864426	G	T	A01	3253519	A	G
A01	2465103	A	G	A01	4785159	C	T	A01	3864470	T	A	A01	3769858	A	C
A01	2465104	G	A	A01	4966259	T	C	A01	3881809	G	A	A01	3833158	A	G
A01	2663470	C	T	A01	5085092	T	G	A01	3887305	A	G	A01	3838872	G	A
A01	2663494	T	C	A01	5085119	C	T	A01	3898314	C	T	A01	3887305	A	G
A01	2679756	T	G	A01	5372259	G	T	A01	3920439	G	A	A01	3920222	C	A
A01	2742573	T	C	A01	5372470	T	C	A01	4777111	A	C	A01	3971516	T	A
A01	2930116	G	A	A01	5379797	T	C	A01	4966506	T	G	A01	3971534	G	A
A01	2956717	C	G	A01	5401838	G	A	A01	5372276	C	T	A01	3975396	G	A
A01	3038312	G	A	A01	5899113	A	G	A01	5752239	G	A	A01	3975429	G	C
A01	3077529	G	A	A01	6202137	A	G	A01	5850653	C	T	A01	4903624	A	G
A01	3237743	C	G	A01	6341955	G	A	A01	5850852	T	A	A01	4966302	G	A
A01	3590567	G	A	A01	6653269	T	C	A01	5899342	T	C	A01	4966506	T	G
A01	3757833	G	A	A01	6877294	A	G	A01	5899351	G	T	A01	4966524	G	A
A01	3769858	A	C	A01	6877337	G	A	A01	6228280	A	G	A01	4970310	T	G
A01	3833158	A	G	A01	7037097	C	T	A01	6342158	A	G	A01	4970328	A	G
A01	3833206	A	G	A01	7037124	A	C	A01	6345310	A	T	A01	5085092	T	G
A01	3833425	T	A	A01	7165366	C	A	A01	6653269	T	C	A01	5085133	A	T
A01	3838872	G	A	A01	7165380	C	T	A01	6855355	A	G	A01	5243043	A	T
A01	3850593	T	G	A01	7165612	T	C	A01	7012645	C	T	A01	5278978	C	T
A01	3850833	G	A	A01	7323826	T	G	A01	7012648	A	G	A01	5285624	G	T
A01	3850834	G	A	A01	7662971	A	G	A01	7037124	A	C	A01	5372469	C	G
A01	3868413	C	T	A01	7818736	G	A	A01	7049136	A	G	A01	5376463	T	C
A01	3887305	A	G	A01	7822886	C	T	A01	7049360	T	C	A01	5379775	A	G
A01	3920222	C	A	A01	7858847	T	C	A01	7165612	T	C	A01	5661928	C	T
A01	3920229	C	T	A01	7872952	A	G	A01	7530406	G	A	A01	5723244	A	G
A01	4966302	G	A	A01	7872970	G	A	A01	7530444	A	G	A01	5850653	C	T
A01	4966506	T	G	A01	8019195	C	T	A01	7530645	T	A	A01	5850852	T	A
A01	4966524	G	A	A01	8039839	T	C	A01	7662983	G	A	A01	5851061	A	T
A01	4970328	A	G	A01	8039850	A	G	A01	7662984	C	T	A01	5903800	G	T
A01	5085092	T	G	A01	8261598	C	T	A01	7858597	C	T	A01	5903844	G	A
A01	5085133	A	T	A01	8421533	G	A	A01	7858847	T	C	A01	6004452	A	T
A01	5093200	C	A	A01	8421569	C	T	A01	7920854	A	T	A01	6004675	C	T
A01	5243043	A	T	A01	8421796	T	C	A01	8039672	G	A	A01	6202137	A	G
A01	5372469	C	G	A01	8517656	T	C	A01	8039839	T	C	A01	6227105	A	T
A01	5376463	T	C	A01	8618938	C	G	A01	8039850	A	G	A01	6341938	G	A
A01	5378177	A	G	A01	8618952	C	T	A01	8342382	T	A	A01	6342158	A	G
A01	5378420	C	T	A01	8695619	G	A	A01	8342554	C	T	A01	6410040	G	A
A01	5379775	A	G	A01	8727580	A	G	A01	8421569	C	T	A01	6546254	T	G
A01	5379797	T	C	A01	8737995	G	A	A01	8421796	T	C	A01	6546272	A	G
A01	5743956	C	T	A01	8738219	T	C	A01	8517656	T	C	A01	6605725	C	T
A01	5743965	C	T	A01	8783675	C	A	A01	8618934	G	A	A01	6653269	T	C
A01	5850653	C	T	A01	8783729	A	G	A01	8695649	G	A	A01	6809704	A	G
A01	5850852	T	A	A01	8803196	G	T	A01	8695867	T	C	A01	6878874	A	G
A01	5903844	G	A	A01	8803205	G	A	A01	8738219	T	C	A01	7002884	A	C
A01	6016546	A	G	A01	8803209	C	T	A01	8783675	C	A	A01	7003120	G	T
A01	6202137	A	G	A01	8858988	T	C	A01	8783729	A	G	A01	7003128	C	T
A01	6341938	G	A	A01	8924332	A	G	A01	8858941	A	G	A01	7003142	T	G
A01	6342158	A	G	A01	9186592	T	C	A01	8924332	A	G	A01	7012431	A	T
A01	6410040	G	A	A01	9345259	G	A	A01	8924360	C	T	A01	7012648	A	G
A01	6546254	T	G	A01	9396625	G	A	A01	9060005	C	T	A01	7036903	C	T
A01	6546272	A	G	A01	9449207	G	A	A01	9060020	A	G	A01	7037124	A	C
A01	6557529	T	C	A01	9833749	T	A	A01	9161655	A	G	A01	7049360	T	C
A01	6557531	A	T	A01	10092299	C	T	A01	9274980	G	T	A01	7154884	T	G
A01	6557808	C	T	A01	10092307	G	C	A01	9344983	C	T	A01	7165612	T	C
A01	6557813	C	A	A01	10092547	A	T	A01	9396614	C	T	A01	7165621	G	A
A01	6574634	A	G	A01	10092548	C	A	A01	9622283	C	A	A01	7273315	C	T
A01	6653269	T	C	A01	10286322	T	C	A01	9622289	C	T	A01	7273604	G	A
A01	6809704	A	G	A01	10286530	G	A	A01	9622467	C	T	A01	7660165	G	A
A01	7012648	A	G	A01	10286594	A	G	A01	9695687	A	G	A01	7660394	A	G
A01	7036903	C	T	A01	10529988	T	G	A01	9695904	G	A	A01	7662946	T	C
A01	7037124	A	C	A01	10530203	A	T	A01	9755656	T	A	A01	7662970	G	A
A01	7049360	T	C	A01	10533113	C	G	A01	9974670	C	T	A01	7704157	T	C
A01	7073527	G	T	A01	10567315	A	G	A01	10062423	C	T	A01	7707971	C	T
A01	7073576	C	T	A01	10567349	A	G	A01	10062689	G	T	A01	8039839	T	C
A01	7165612	T	C	A01	10567359	G	T	A01	10092547	A	T	A01	8039850	A	G
A01	7165621	G	A	A01	10601681	C	A	A01	10092548	C	A	A01	8261577	G	A
A01	7399694	C	T	A01	10610828	A	G	A01	10111256	A	G	A01	8261801	A	C
A01	7635509	T	C	A01	10646268	C	T	A01	10111268	G	A	A01	8376392	G	A
A01	7660165	G	A	A01	10646278	T	C	A01	10116312	G	A	A01	8421567	C	A
A01	7662946	T	C	A01	10924710	T	G	A01	10116577	T	A	A01	8421569	C	T
A01	7662970	G	A	A01	10925807	A	G	A01	10116604	A	G	A01	8421796	T	C
A01	7704157	T	C	A01	10979067	C	T	A01	10187323	C	T	A01	8517656	T	C
A01	7707971	C	T	A01	10979265	C	T	A01	10191808	G	A	A01	8525401	A	G
A01	7773902	T	A	A01	11409603	C	T	A01	10191830	C	T	A01	8525416	A	T
A01	7872952	A	G	A01	11409615	G	A	A01	10191841	G	A	A01	8525428	G	C
A01	7888388	C	T	A01	11409617	G	A	A01	10194853	G	A	A01	8687068	T	G
A01	8039839	T	C	A01	11640732	T	C	A01	10194861	T	C	A01	8695867	T	C
A01	8039850	A	G	A01	11746284	A	G	A01	10195070	G	C	A01	8695882	C	T
A01	8261577	G	A	A01	11929652	T	C	A01	10286533	A	G	A01	8737998	G	A
A01	8261801	A	C	A01	11929861	C	T	A01	10286594	A	G	A01	8738043	T	C
A01	8261833	G	A	A01	11980538	T	C	A01	10486747	T	C	A01	8738219	T	C
A01	8376392	G	A	A01	11980739	T	G	A01	10486965	A	G	A01	8783675	C	A
A01	8421567	C	A	A01	11980742	T	C	A01	10486983	G	T	A01	8783729	A	G
A01	8421569	C	T	A01	12174863	G	T	A01	10529988	T	G	A01	8788156	G	A
A01	8421796	T	C	A01	12463507	C	A	A01	10533067	T	G	A01	8803196	G	T
A01	8517656	T	C	A01	12484850	T	C	A01	10533108	G	A	A01	8803205	G	A
A01	8525401	A	G	A01	12485085	A	G	A01	10638009	T	A	A01	8803209	C	T
A01	8525416	A	T	A01	12511430	A	G	A01	10646278	T	C	A01	8803370	C	G
A01	8525428	G	C	A01	12542096	C	A	A01	10646499	G	A	A01	8803376	G	A
A01	8532047	A	G	A01	12542151	T	A	A01	10694767	C	T	A01	8803382	T	G
A01	8608949	A	G	A01	12542368	T	G	A01	10743791	T	C	A01	8858941	A	G
A01	8695867	T	C	A01	12633903	C	T	A01	10826578	A	G	A01	8924332	A	G
A01	8695882	C	T	A01	12633913	G	A	A01	10826783	T	C	A01	8941679	A	C
A01	8737998	G	A	A01	12943443	A	C	A01	10924710	T	G	A01	8941880	C	A
A01	8738043	T	C	A01	12943476	G	T	A01	10925543	C	A	A01	9162958	A	G
A01	8738219	T	C	A01	12981543	A	G	A01	10925738	A	T	A01	9186814	C	T
A01	8738285	A	G	A01	13013931	C	A	A01	10925807	A	G	A01	9379721	C	T
A01	8783675	C	A	A01	13014125	T	A	A01	11118679	T	C	A01	9379733	T	C
A01	8783729	A	G	A01	13136829	C	T	A01	11118731	A	G	A01	9380569	G	A
A01	8788156	G	A	A01	13198658	G	A	A01	11358830	G	A	A01	9436653	G	T
A01	8803196	G	T	A01	13354360	C	T	A01	11358894	T	C	A01	9436875	G	C
A01	8803205	G	A	A01	13588502	A	G	A01	11391633	A	G	A01	9436879	G	A
A01	8803209	C	T	A01	13734446	T	G	A01	11527321	A	G	A01	9918065	A	G
A01	8803370	C	G	A01	13734455	A	G	A01	11746284	A	G	A01	9974907	C	T
A01	8803376	G	A	A01	14081459	C	T	A01	11753528	T	C	A01	9974942	G	A
A01	8803382	T	G	A01	14351993	T	C	A01	11753529	C	T	A01	9974967	G	A
A01	8858941	A	G	A01	14352209	A	G	A01	11929652	T	C	A01	10092547	A	T
A01	8924332	A	G	A01	14509954	C	T	A01	11980763	A	G	A01	10092548	C	A
A01	8933713	A	C	A01	14773619	T	C	A01	11987064	G	A	A01	10111256	A	G
A01	8941679	A	C	A01	14773852	G	A	A01	12118844	C	T	A01	10111285	G	T
A01	8941880	C	A	A01	14873438	G	A	A01	12119124	T	C	A01	10116270	C	T
A01	9032536	G	A	A01	14873604	G	T	A01	12129049	G	T	A01	10116604	A	G
A01	9060020	A	G	A01	15018853	C	A	A01	12174857	T	C	A01	10116629	A	G
A01	9060301	T	G	A01	15019045	A	G	A01	12270576	C	T	A01	10116892	C	T
A01	9186592	T	C	A01	15019107	C	T	A01	12321914	G	T	A01	10120361	G	A
A01	9186814	C	T	A01	15019108	A	G	A01	12495399	A	G	A01	10120419	G	A
A01	9345259	G	A	A01	15019372	A	G	A01	12511430	A	G	A01	10194861	T	C
A01	9345273	C	T	A01	15051486	C	T	A01	12542096	C	A	A01	10211136	G	T
A01	9436653	G	T	A01	15051501	C	T	A01	12542151	T	A	A01	10286533	A	G
A01	9436875	G	C	A01	15148925	T	G	A01	12542384	C	A	A01	10286594	A	G
A01	9436879	G	A	A01	15148951	T	C	A01	12855969	T	C	A01	10288831	C	T
A01	9590657	C	A	A01	15150122	A	C	A01	13013907	C	G	A01	10336760	C	A
A01	9622472	C	T	A01	15150154	G	T	A01	13154377	G	A	A01	10486747	T	C
A01	9688516	A	G	A01	15264884	C	G	A01	13253655	T	A	A01	10486788	C	T
A01	9833523	T	C	A01	15288948	C	A	A01	13253656	C	A	A01	10486965	A	G
A01	9833762	C	G	A01	15291075	T	C	A01	13389336	G	T	A01	10487007	C	T
A01	9833763	G	A	A01	15291109	A	T	A01	13599297	A	G	A01	10489323	C	T
A01	9974907	C	T	A01	15291374	T	C	A01	13624260	C	T	A01	10489337	C	T
A01	9974942	G	A	A01	15421069	T	C	A01	14066929	T	A	A01	10530007	G	A
A01	9974967	G	A	A01	15669244	A	G	A01	14066958	C	T	A01	10530183	T	C
A01	9978535	G	A	A01	15670545	A	G	A01	14081725	A	G	A01	10598575	G	A
A01	10092547	A	T	A01	15707481	C	G	A01	14406692	A	G	A01	10598583	G	A
A01	10092548	C	A	A01	15707676	T	C	A01	14450778	C	T	A01	10606523	G	T
A01	10099344	T	C	A01	15947620	C	T	A01	14521306	G	T	A01	10610841	C	T
A01	10111256	A	G	A01	15998604	T	C	A01	14597144	A	G	A01	10611030	C	A
A01	10111285	G	T	A01	16150483	T	C	A01	14773619	T	C	A01	10638015	C	T
A01	10116270	C	T	A01	16189471	C	T	A01	14850397	G	A	A01	10646278	T	C
A01	10116604	A	G	A01	16189480	C	T	A01	14850497	T	C	A01	10646485	C	T
A01	10116629	A	G	A01	16291980	T	C	A01	15019107	C	T	A01	10743756	G	A
A01	10116892	C	T	A01	16292221	C	T	A01	15019108	A	G	A01	10904890	G	A
A01	10120361	G	A	A01	16297461	T	C	A01	15019330	T	C	A01	10904899	C	A
A01	10120419	G	A	A01	16297469	G	C	A01	15148925	T	G	A01	10905131	T	C
A01	10194861	T	C	A01	16297683	A	G	A01	15148950	A	G	A01	10923890	T	C
A01	10204027	A	T	A01	16321880	A	C	A01	15149121	A	G	A01	10924710	T	G
A01	10211136	G	T	A01	16602474	A	G	A01	15150122	A	C	A01	10925543	C	T
A01	10286533	A	G	A01	16607898	A	G	A01	15150154	G	T	A01	10925548	G	T
A01	10286594	A	G	A01	16608110	T	C	A01	15154601	C	T	A01	10925807	A	G
A01	10288831	C	T	A01	16703644	A	G	A01	15154627	A	G	A01	11010442	C	T
A01	10313383	C	T	A01	16811495	G	A	A01	15420875	T	C	A01	11063458	G	A
A01	10336760	C	A	A01	16868117	G	A	A01	15421069	T	C	A01	11118679	T	C
A01	10336812	G	T	A01	17003572	G	A	A01	15670545	A	G	A01	11118731	A	G
A01	10486747	T	C	A01	17053148	A	C	A01	15670795	T	C	A01	11229268	A	G
A01	10496128	A	G	A01	17053173	A	G	A01	15707481	C	G	A01	11391633	A	G
A01	10530007	G	A	A01	17053403	T	A	A01	15707676	T	C	A01	11417127	T	C
A01	10530183	T	C	A01	17053409	T	C	A01	15947866	G	T	A01	11496861	G	C
A01	10598575	G	A	A01	17252800	A	T	A01	16150483	T	C	A01	11496867	C	T
A01	10610841	C	T	A01	17252805	C	T	A01	16160935	C	T	A01	11527321	A	G
A01	10611030	C	A	A01	17252818	G	A	A01	16217235	A	T	A01	11640483	C	A
A01	10638015	C	T	A01	17611978	C	T	A01	16217267	T	C	A01	11655877	A	G
A01	10646278	T	C	A01	17612225	G	A	A01	16217269	A	G	A01	11657625	G	A
A01	10646485	C	T	A01	17659064	T	C	A01	16217294	A	G	A01	11657630	C	T
A01	10694507	G	T	A01	17659087	C	T	A01	16293923	G	A	A01	11660111	G	A
A01	10743756	G	A	A01	17709482	C	T	A01	16293932	G	A	A01	11746508	G	A
A01	10818754	G	C	A01	17709696	A	G	A01	16297447	T	C	A01	11753508	C	T
A01	10904890	G	A	A01	17876918	T	C	A01	16297461	T	C	A01	11753521	A	C
A01	10904899	C	A	A01	17918635	G	A	A01	16297683	A	G	A01	11753528	T	C
A01	10905131	T	C	A01	17929102	T	C	A01	16321880	A	C	A01	11753718	T	C
A01	10924710	T	G	A01	17929135	T	C	A01	16447417	T	C	A01	11929652	T	C
A01	10925543	C	T	A01	17929333	A	G	A01	16602474	A	G	A01	11943610	A	G
A01	10925548	G	T	A01	18054484	T	C	A01	16608110	T	C	A01	11987093	G	A
A01	10925807	A	G	A01	18120144	A	G	A01	16703644	A	G	A01	12016232	T	C
A01	11010442	C	T	A01	18120173	T	A	A01	16746427	T	G	A01	12016271	G	A
A01	11063458	G	A	A01	18300396	T	C	A01	17048203	G	A	A01	12016458	T	C
A01	11118679	T	C	A01	18402540	C	T	A01	17053385	G	T	A01	12270826	G	A
A01	11118731	A	G	A01	18450832	T	C	A01	17053403	T	A	A01	12321914	G	T
A01	11229268	A	G	A01	18451021	C	T	A01	17054207	T	C	A01	12484850	T	C
A01	11391633	A	G	A01	18451040	C	A	A01	17054424	G	T	A01	12485085	A	G
A01	11391638	A	G	A01	18520400	A	G	A01	17148773	T	A	A01	12511430	A	G
A01	11496861	G	C	A01	18806870	T	C	A01	17158049	A	G	A01	12542096	C	A
A01	11496867	C	T	A01	18806882	G	A	A01	17158237	T	C	A01	12542151	T	A
A01	11502273	C	T	A01	19030211	T	C	A01	17252800	A	T	A01	12567347	C	A
A01	11527321	A	G	A01	19034621	T	C	A01	17253067	A	T	A01	12567354	T	G
A01	11562985	T	A	A01	19034628	A	G	A01	17281785	G	A	A01	12567406	T	C
A01	11640483	C	A	A01	19047412	G	A	A01	17310329	C	T	A01	12633913	G	A
A01	11647208	C	A	A01	19051877	G	A	A01	17310361	T	C	A01	12850048	G	A
A01	11657360	C	T	A01	19195873	C	A	A01	17310536	G	A	A01	12943485	G	C
A01	11657625	G	A	A01	19366434	C	T	A01	17317853	A	T	A01	13785774	C	A
A01	11657630	C	T	A01	19366480	T	C	A01	17611992	G	A	A01	13785807	A	G
A01	11659870	C	T	A01	19407376	T	C	A01	17918672	A	G	A01	13910144	C	T
A01	11660106	A	G	A01	19407379	A	G	A01	17929102	T	C	A01	13910181	G	A
A01	11660111	G	A	A01	19642810	A	G	A01	17929135	T	C	A01	14066963	G	A
A01	11694898	G	A	A01	19740957	C	T	A01	17929333	A	G	A01	14081725	A	G
A01	11745188	G	A	A01	19740965	C	T	A01	18035237	A	G	A01	14342809	A	G
A01	11745400	G	T	A01	19758894	T	C	A01	18035251	G	A	A01	14404972	T	C
A01	11746255	A	C	A01	19758907	A	G	A01	18035505	A	T	A01	14406692	A	G
A01	11746284	A	G	A01	19866297	T	C	A01	18067096	C	A	A01	14509926	C	T
A01	11746508	G	A	A01	20051178	T	A	A01	18103410	A	G	A01	14683061	C	T
A01	11746545	T	C	A01	20148414	C	T	A01	18402540	C	T	A01	14773619	T	C
A01	11746546	C	T	A01	20257609	T	G	A01	18450797	C	T	A01	14850693	C	T
A01	11753508	C	T	A01	20257610	G	T	A01	18513040	G	A	A01	14850696	G	T
A01	11753521	A	C	A01	20311469	G	A	A01	18733684	T	C	A01	14878189	T	C
A01	11753528	T	C	A01	20338905	G	A	A01	18772026	T	G	A01	14968033	C	T
A01	11753718	T	C	A01	20441592	C	T	A01	18772046	A	G	A01	15019045	A	G
A01	11755070	T	C	A01	20441626	T	G	A01	18796770	T	C	A01	15019107	C	T
A01	11929652	T	C	A01	20441825	G	A	A01	18876053	T	G	A01	15019108	A	G
A01	11943610	A	G	A01	20453375	T	C	A01	18876057	A	G	A01	15019372	A	G
A01	11979186	C	T	A01	20453609	T	C	A01	18888562	C	T	A01	15051501	C	T
A01	11979407	C	T	A01	20477844	A	G	A01	19030211	T	C	A01	15051748	T	C
A01	11980538	T	C	A01	20544975	G	A	A01	19034621	T	C	A01	15051768	C	T
A01	11980739	T	G	A01	20545206	T	G	A01	19034628	A	G	A01	15139338	G	T
A01	11980742	T	C	A01	20679896	G	A	A01	19047412	G	A	A01	15148925	T	G
A01	11987093	G	A	A01	20818083	G	A	A01	19176789	A	T	A01	15150122	A	C
A01	12062655	G	A	A01	20818132	T	C	A01	19195873	C	A	A01	15150154	G	T
A01	12065524	A	T	A01	20946723	G	T	A01	19204367	C	T	A01	15154627	A	G
A01	12129027	A	T	A01	21089062	A	G	A01	19366434	C	T	A01	15186082	T	A
A01	12129031	A	T	A01	21089074	A	G	A01	19366480	T	C	A01	15186321	A	G
A01	12129049	G	T	A01	21107704	A	G	A01	19366678	A	G	A01	15421069	T	C
A01	12270576	C	T	A01	21167259	G	A	A01	19758882	T	C	A01	15670545	A	G
A01	12270625	G	A	A01	21336876	C	T	A01	19758894	T	C	A01	15730747	G	A
A01	12270826	G	A	A01	21337110	T	C	A01	19758907	A	G	A01	15796825	C	T
A01	12321914	G	T	A01	21591929	T	C	A01	19866075	A	G	A01	15796827	C	T
A01	12344917	C	G	A01	21592132	G	A	A01	20051177	C	T	A01	15796882	T	C
A01	12442706	T	A	A01	21594622	T	C	A01	20117479	C	T	A01	15797096	T	C
A01	12463259	C	T	A01	21644090	T	A	A01	20311469	G	A	A01	15883287	C	A
A01	12463286	G	A	A01	21673435	C	T	A01	20338905	G	A	A01	15968476	A	G
A01	12484850	T	C	A01	21673607	T	C	A01	20441592	C	T	A01	15998408	G	A
A01	12485085	A	G	A01	21878538	G	A	A01	20441626	T	G	A01	15998604	T	C
A01	12511430	A	G	A01	21878541	A	T	A01	20453609	T	C	A01	16084887	A	T
A01	12542096	C	A	A01	21931785	G	A	A01	20473730	C	A	A01	16150483	T	C
A01	12542151	T	A	A01	22016002	A	T	A01	20477844	A	G	A01	16152061	G	A
A01	12542348	G	A	A01	22016197	T	C	A01	20544975	G	A	A01	16189468	C	T
A01	12567354	T	G	A01	22078432	A	T	A01	20545206	T	G	A01	16189698	A	G
A01	12567406	T	C	A01	22078472	A	G	A01	20638917	A	G	A01	16217255	A	T
A01	12844179	T	A	A01	22078677	G	A	A01	20679669	A	T	A01	16217294	A	G
A01	12844181	A	G	A01	22078706	C	T	A01	20927610	T	C	A01	16217497	A	G
A01	12850048	G	A	A01	22305145	A	G	A01	20931140	G	A	A01	16217528	G	A
A01	12943485	G	C	A01	22305349	C	T	A01	20931141	G	A	A01	16217537	C	G
A01	12980021	A	G	A01	22539275	C	G	A01	20974048	C	T	A01	16279424	T	C
A01	13013929	G	T	A01	22615523	G	A	A01	21253037	A	C	A01	16293959	C	T
A01	13014192	C	A	A01	22615556	C	T	A01	21272006	A	G	A01	16297461	T	C
A01	13026511	T	C	A01	22655630	C	T	A01	21337110	T	C	A01	16297683	A	G
A01	13026512	A	G	A01	22782781	A	G	A01	21486027	A	G	A01	16307505	C	G
A01	13026777	A	G	A01	22782972	A	G	A01	21592146	G	A	A01	16447417	T	C
A01	13134830	T	A	A01	22905127	G	A	A01	21594842	A	G	A01	16490323	C	T
A01	13338960	G	A	A01	22905179	T	C	A01	21594848	T	C	A01	16578652	T	A
A01	13356726	C	T	A01	22943369	C	G	A01	21644090	T	A	A01	16602474	A	G
A01	13386790	T	C	A01	23023232	C	T	A01	21644113	G	A	A01	16608110	T	C
A01	13387001	G	A	A01	23090970	G	T	A01	21673401	A	G	A01	16719786	G	A
A01	13387019	T	G	A01	23182028	A	G	A01	21673607	T	C	A01	16720040	A	C
A01	13599297	A	G	A01	23218504	G	A	A01	21673658	G	A	A01	16867882	C	T
A01	13734421	A	T	A01	23218722	A	G	A01	21673659	A	T	A01	16867923	A	C
A01	13734455	A	G	A01	23218768	G	T	A01	21706609	G	A	A01	16869033	A	G
A01	13910144	C	T	A01	23321994	G	A	A01	21810790	G	A	A01	16915221	G	A
A01	13910181	G	A	A01	23322184	C	T	A01	21878752	A	G	A01	16952419	C	T
A01	13910416	T	C	A01	23460797	T	C	A01	21878777	C	T	A01	17001302	C	A
A01	14066963	G	A	A01	23552964	T	A	A01	21932011	C	T	A01	17053148	A	C
A01	14081724	C	T	A01	23716929	T	C	A01	21945874	C	T	A01	17053173	A	G
A01	14081725	A	G	A01	24054638	T	C	A01	21945877	A	G	A01	17053394	G	A
A01	14123359	T	A	A01	24054642	C	T	A01	21946112	G	A	A01	17053403	T	A
A01	14295824	C	T	A01	24132420	G	T	A01	21946122	T	C	A01	17053409	T	C
A01	14306045	T	G	A01	24132674	A	G	A01	21946125	C	T	A01	17141966	C	G
A01	14342809	A	G	A01	24197089	G	T	A01	22015983	G	T	A01	17158049	A	G
A01	14351993	T	C	A01	24197118	C	T	A01	22016002	A	T	A01	17237723	T	C
A01	14352209	A	G	A01	24245273	G	T	A01	22016022	T	C	A01	17252776	G	A
A01	14406692	A	G	A01	24359698	T	C	A01	22016030	C	A	A01	17252800	A	T
A01	14509926	C	T	A01	24359717	G	A	A01	22016197	T	C	A01	17252818	G	A
A01	14683061	C	T	A01	24470940	A	G	A01	22232601	T	A	A01	17253067	A	T
A01	14750450	G	A	A01	24504650	A	G	A01	22249307	A	G	A01	17310361	T	C
A01	14773619	T	C	A01	24553970	T	C	A01	22249623	T	A	A01	17315426	T	C
A01	14878189	T	C	A01	24554006	A	G	A01	22305145	A	G	A01	17317853	A	T
A01	14968033	C	T	A01	24554014	T	G	A01	22341883	T	G	A01	17505322	A	C
A01	15019045	A	G	A01	24554212	T	C	A01	22362952	T	C	A01	17612728	G	T
A01	15019107	C	T	A01	24554214	A	G	A01	22515647	T	C	A01	17659064	T	C
A01	15019108	A	G	A01	24594550	A	G	A01	22532757	C	A	A01	17667978	G	T
A01	15019372	A	G	A01	24594562	C	T	A01	22540840	G	A	A01	17668456	C	T
A01	15051501	C	T	A01	24594753	G	A	A01	22541062	T	G	A01	17709504	C	T
A01	15134523	T	C	A01	24594766	A	G	A01	22611384	G	T	A01	17709514	G	A
A01	15148925	T	G	A01	24863589	G	T	A01	22611602	A	C	A01	17876044	G	C
A01	15150122	A	C	A01	24972665	T	C	A01	22768955	G	A	A01	17876918	T	C
A01	15150154	G	T	A01	25077870	T	C	A01	22943355	C	A	A01	17918441	A	T
A01	15154627	A	G	A01	25078150	G	A	A01	22943369	C	G	A01	17920525	C	T
A01	15319103	C	A	A01	25209039	T	C	A01	23055506	G	A	A01	18029663	C	T
A01	15319145	T	A	A01	25209100	A	G	A01	23055509	T	C	A01	18054484	T	C
A01	15421069	T	C	A01	25233011	T	G	A01	23055561	T	C	A01	18096655	G	T
A01	15495044	C	A	A01	25233017	T	C	A01	23055566	C	T	A01	18120144	A	G
A01	15495109	A	G	A01	25262929	A	G	A01	23055757	T	C	A01	18120391	A	G
A01	15590464	C	T	A01	25262932	T	A	A01	23055815	C	T	A01	18142061	T	C
A01	15603610	G	A	A01	25263126	T	C	A01	23092589	G	A	A01	18330159	T	A
A01	15670545	A	G	A01	25273120	C	A	A01	23149828	T	C	A01	18402540	C	T
A01	15883282	C	A	A01	25564986	C	A	A01	23151607	A	G	A01	18450832	T	C
A01	15968476	A	G	A01	25565000	A	G	A01	23151612	A	G	A01	18451040	C	A
A01	15998604	T	C	A01	25631711	A	G	A01	23151853	G	A	A01	18520400	A	G
A01	16083863	G	C	A01	25671891	C	T	A01	23226790	T	C	A01	18635330	A	G
A01	16133193	G	A	A01	25671895	A	G	A01	23227024	A	G	A01	18733684	T	C
A01	16150483	T	C	A01	25672150	A	G	A01	23460568	A	G	A01	18741586	G	A
A01	16160935	C	T	A01	25743429	C	T	A01	23460623	A	G	A01	18796770	T	C
A01	16180877	T	A	A01	25743441	T	C	A01	23460797	T	C	A01	18830194	A	C
A01	16189468	C	T	A01	25743673	G	A	A01	23460838	T	C	A01	18925500	A	T
A01	16217224	T	C	A01	25786113	T	C	A01	23552964	T	A	A01	19000077	G	A
A01	16217255	A	T	A01	25786170	G	A	A01	23659844	C	T	A01	19000088	A	G
A01	16217294	A	G	A01	25851608	A	G	A01	23716929	T	C	A01	19030211	T	C
A01	16217497	A	G	A01	25851627	A	G	A01	23831726	G	A	A01	19030460	A	T
A01	16217528	G	A	A01	25936171	A	G	A01	23831731	G	A	A01	19034591	T	A
A01	16217537	C	G	A01	26056143	A	G	A01	23831919	A	G	A01	19034620	C	T
A01	16279424	T	C	A01	26405193	T	C	A01	23846269	G	A	A01	19034621	T	C
A01	16297461	T	C	A01	26447918	T	A	A01	24054638	T	C	A01	19034628	A	G
A01	16297683	A	G	A01	26502226	A	G	A01	24054861	A	G	A01	19047412	G	A
A01	16447417	T	C	A01	26564947	A	G	A01	24196879	G	A	A01	19105453	A	G
A01	16549769	G	A	A01	26565195	G	C	A01	24196886	C	T	A01	19169540	G	A
A01	16578652	T	A	A01	26565206	A	G	A01	24197120	C	A	A01	19341059	G	C
A01	16602474	A	G	A01	26673661	T	C	A01	24359477	A	T	A01	19366434	C	T
A01	16608110	T	C	A01	26673698	A	G	A01	24359698	T	C	A01	19366480	T	C
A01	16703644	A	G	A01	26760418	A	C	A01	24385399	T	C	A01	19367211	C	T
A01	16720489	G	A	A01	26760431	C	T	A01	24470940	A	G	A01	19367261	G	A
A01	16869033	A	G	A01	26760449	T	C	A01	24470944	C	T	A01	19367443	T	C
A01	16915221	G	A	A01	26786123	A	G	A01	24504650	A	G	A01	19407118	G	A
A01	16952169	G	C	A01	26786137	G	A	A01	24504905	C	T	A01	19429046	G	T
A01	17053148	A	C	A01	26786158	A	G	A01	24504941	G	A	A01	19617959	G	C
A01	17053173	A	G	A01	26944763	T	C	A01	24543173	A	G	A01	19621855	C	A
A01	17053403	T	A	A01	27060807	A	C	A01	24554006	A	G	A01	19642810	A	G
A01	17053409	T	C	A01	27093172	T	A	A01	24554014	T	G	A01	19723869	G	T
A01	17136094	A	T	A01	27093181	C	A	A01	24594550	A	G	A01	19740928	C	T
A01	17158049	A	G	A01	27093211	T	C	A01	24594569	A	G	A01	19740965	C	T
A01	17158250	C	T	A01	27093407	C	T	A01	24594766	A	G	A01	19742310	G	A
A01	17158271	T	A	A01	27093448	C	T	A01	24863589	G	T	A01	19742368	G	A
A01	17252776	G	A	A01	27279402	T	G	A01	24924634	G	A	A01	19758894	T	C
A01	17252800	A	T	A01	27314122	G	A	A01	24924638	A	G	A01	19758896	G	A
A01	17253067	A	T	A01	27598501	T	A	A01	24972653	C	T	A01	19758907	A	G
A01	17266656	G	A	A01	27598704	T	C	A01	24972665	T	C	A01	19866062	G	A
A01	17310361	T	C	A01	28177650	C	T	A01	24972897	C	A	A01	19866075	A	G
A01	17315426	T	C	A01	28177672	T	C	A01	25073149	T	C	A01	19866089	A	C
A01	17317853	A	T	A01	28177867	C	T	A01	25073219	A	G	A01	19984642	G	A
A01	17465097	G	A	A01	28177907	T	C	A01	25077849	G	A	A01	20006579	G	A
A01	17612728	G	T	A01	28196508	A	G	A01	25077858	A	G	A01	20006843	G	A
A01	17659064	T	C	A01	28238386	T	A	A01	25077870	T	C	A01	20050946	G	A
A01	17709504	C	T	A01	28252016	G	A	A01	25077901	T	C	A01	20117477	G	A
A01	17718450	T	C	A01	28300323	G	A	A01	25077913	A	G	A01	20134870	A	G
A01	17876918	T	C	A01	28300324	G	A	A01	25078104	C	T	A01	20147573	C	T
A01	17893553	G	A	A01	28300336	C	A	A01	25127551	C	T	A01	20147593	T	G
A01	17918441	A	T	A01	28403468	G	T	A01	25207257	C	T	A01	20147851	T	G
A01	17918607	C	T	A01	28476784	G	T	A01	25209039	T	C	A01	20147852	G	A
A01	17920525	C	T	A01	28489604	G	A	A01	25209100	A	G	A01	20311469	G	A
A01	18029399	C	T	A01	28978125	T	C	A01	25209293	T	C	A01	20338905	G	A
A01	18029652	G	A	A01	29023243	A	G	A01	25209315	C	A	A01	20441592	C	T
A01	18029663	C	T	A01	29241347	C	G	A01	25263126	T	C	A01	20441626	T	G
A01	18054484	T	C	A01	29241385	G	C	A01	25366774	T	C	A01	20441802	A	T
A01	18067122	G	A	A01	29241853	T	C	A01	25377082	T	C	A01	20442407	G	T
A01	18096421	C	T	A01	29262496	A	T	A01	25377306	T	C	A01	20442649	C	G
A01	18103410	A	G	A01	29311652	C	A	A01	25427457	T	C	A01	20453609	T	C
A01	18103641	C	A	A01	29311659	T	C	A01	25427679	A	G	A01	20477844	A	G
A01	18120144	A	G	A01	29311663	G	A	A01	25519800	A	T	A01	20544975	G	A
A01	18120181	A	T	A01	29311897	C	T	A01	25541985	G	A	A01	20549072	T	C
A01	18120391	A	G	A01	29416723	T	A	A01	25542194	T	G	A01	20599154	T	C
A01	18142061	T	C	A01	29435023	G	A	A01	25614874	T	A	A01	20645940	G	A
A01	18402540	C	T	A01	29466979	T	C	A01	25671891	C	T	A01	20646182	C	T
A01	18450832	T	C	A01	29494437	A	G	A01	25671895	A	G	A01	20646201	T	G
A01	18451040	C	A	A01	29565766	G	A	A01	25672150	A	G	A01	20679669	A	T
A01	18512760	G	A	A01	29565780	A	G	A01	25672186	G	A	A01	20687894	C	T
A01	18512804	A	G	A01	29598699	A	G	A01	25710846	A	G	A01	20739096	C	T
A01	18520400	A	G	A01	29598731	T	C	A01	25743429	C	T	A01	20739112	C	T
A01	18531335	C	T	A01	29666878	G	A	A01	25743441	T	C	A01	20739162	G	A
A01	18733684	T	C	A01	29710660	C	G	A01	25786113	T	C	A01	20746710	T	G
A01	18741586	G	A	A01	29948395	C	T	A01	25786116	C	A	A01	20930924	C	T
A01	18743596	G	A	A01	29962480	A	G	A01	25786127	C	T	A01	20931140	G	A
A01	18743828	C	T	A01	29962528	T	G	A01	25936171	A	G	A01	20931182	G	A
A01	18771593	C	G	A01	30074848	G	A	A01	25936185	T	C	A01	21088168	T	A
A01	18796770	T	C	A01	30075032	A	G	A01	25936395	G	A	A01	21088421	G	A
A01	18830194	A	C	A01	30626086	C	T	A01	26056143	A	G	A01	21107184	T	G
A01	18876053	T	G	A01	30626108	A	G	A01	26189330	T	G	A01	21107194	T	G
A01	18876057	A	G	A01	30689964	C	A	A01	26264119	T	A	A01	21107704	A	G
A01	18885328	C	T	A01	30759716	A	G	A01	26264317	A	G	A01	21202034	G	A
A01	18925500	A	T	A01	30759767	T	G	A01	26285841	A	C	A01	21253232	C	G
A01	19030211	T	C	A01	30822953	C	T	A01	26421078	A	G	A01	21272006	A	G
A01	19034620	C	T	A01	31115303	G	A	A01	26421322	C	T	A01	21331795	G	A
A01	19034621	T	C	A01	31214689	C	T	A01	26447913	G	C	A01	21336876	C	T
A01	19034628	A	G	A01	31256938	T	C	A01	26447918	T	A	A01	21337110	T	C
A01	19047412	G	A	A01	31257110	A	G	A01	26503175	C	T	A01	21576171	T	C
A01	19127011	T	G	A01	31373175	A	G	A01	26510394	C	T	A01	21576419	T	C
A01	19169540	G	A	A01	31428728	A	C	A01	26510399	G	A	A01	21591929	T	C
A01	19341059	G	C	A01	31568000	C	T	A01	26510412	A	G	A01	21592172	C	A
A01	19358626	C	T	A01	31568047	G	A	A01	26510635	G	A	A01	21592174	A	G
A01	19366434	C	T	A01	31625556	T	A	A01	26557656	A	G	A01	21594591	C	T
A01	19366480	T	C	A01	31722682	C	G	A01	26557911	A	G	A01	21594611	T	G
A01	19434858	T	C	A01	31740483	A	G	A01	26760391	T	G	A01	21594622	T	C
A01	19617959	G	C	A01	31893523	G	A	A01	26760411	A	G	A01	21644090	T	A
A01	19642810	A	G	A01	32015376	A	G	A01	26760418	A	C	A01	21878541	A	T
A01	19740928	C	T	A01	32015588	A	G	A01	26760431	C	T	A01	21931977	C	T
A01	19742310	G	A	A01	32015627	C	A	A01	26760449	T	C	A01	22016002	A	T
A01	19742368	G	A	A01	32043282	C	G	A01	26760625	G	T	A01	22016269	T	C
A01	19758894	T	C	A01	32121414	A	T	A01	26786123	A	G	A01	22138352	T	C
A01	19758896	G	A	A01	32742539	G	A	A01	26786158	A	G	A01	22138535	G	A
A01	19758907	A	G	A01	32742570	T	C	A01	26786394	T	G	A01	22246350	G	A
A01	19842412	C	T	A01	32742597	G	A	A01	26847447	T	A	A01	22249062	C	T
A01	19842464	G	A	A01	32751017	C	T	A01	26875138	C	G	A01	22249307	A	G
A01	19849908	T	A	A01	32869570	T	C	A01	26944763	T	C	A01	22249599	G	A
A01	19866062	G	A	A01	32869616	G	A	A01	27060807	A	C	A01	22305110	C	T
A01	19866075	A	G	A01	32869791	G	A	A01	27093211	T	C	A01	22305145	A	G
A01	19866089	A	C	A01	33273667	G	A	A01	27107116	A	C	A01	22515647	T	C
A01	19877618	A	C	A01	33273675	A	T	A01	27107154	T	C	A01	22541062	T	G
A01	19896151	A	G	A01	33279400	T	G	A01	27107175	G	A	A01	22587385	A	C
A01	20006579	G	A	A01	33305655	C	T	A01	27107180	C	T	A01	22587389	C	G
A01	20006843	G	A	A01	33396156	C	T	A01	27279402	T	G	A01	22615518	G	T
A01	20051178	T	A	A01	33549434	C	T	A01	27279408	A	G	A01	22615523	G	A
A01	20078751	G	A	A01	33821645	G	C	A01	27280531	A	C	A01	22627353	C	T
A01	20117211	G	A	A01	33826259	C	T	A01	27314174	C	T	A01	22768962	G	T
A01	20117447	C	T	A01	33826605	G	A	A01	27379720	C	T	A01	22806129	A	G
A01	20117449	C	T	A01	33880670	G	A	A01	27384546	C	A	A01	22825399	C	T
A01	20117477	G	A	A01	33883443	T	C	A01	27598704	T	C	A01	23023213	G	C
A01	20134870	A	G	A01	33905082	A	C	A01	27615115	A	T	A01	23023245	G	A
A01	20291848	T	C	A01	34145551	G	A	A01	27957355	A	G	A01	23023253	T	C
A01	20338905	G	A	A01	34145788	C	T	A01	27957362	A	G	A01	23055506	G	A
A01	20441592	C	T	A01	34147873	C	T	A01	27991896	C	T	A01	23055509	T	C
A01	20441626	T	G	A01	34206853	A	C	A01	27991906	A	G	A01	23055552	C	T
A01	20441802	A	T	A01	34206855	A	G	A01	28074798	C	T	A01	23055561	T	C
A01	20442407	G	T	A01	34206876	A	G	A01	28131240	T	C	A01	23055566	C	T
A01	20442649	C	G	A01	34276258	A	C	A01	28131257	G	A	A01	23055757	T	C
A01	20453609	T	C	A01	34380989	A	C	A01	28152086	C	T	A01	23055807	C	T
A01	20462651	A	T	A01	34829120	C	G	A01	28167009	G	A	A01	23093431	T	C
A01	20462652	T	G	A01	34976351	G	A	A01	28300119	G	A	A01	23093640	G	A
A01	20477844	A	G	A01	35174320	C	T	A01	28300300	A	C	A01	23170623	T	C
A01	20544975	G	A	A01	35226676	C	T	A01	28428843	G	A	A01	23170655	T	A
A01	20545206	T	G	A01	35467555	T	G	A01	28453250	T	C	A01	23170831	C	T
A01	20549072	T	C	A01	35624140	T	A	A01	28467938	G	A	A01	23170845	A	G
A01	20599154	T	C	A01	35667176	A	G	A01	28476744	A	G	A01	23170853	T	C
A01	20679669	A	T	A01	35795714	C	T	A01	28490459	T	C	A01	23170867	A	G
A01	20798658	T	C	A01	35975239	T	C	A01	28490508	G	A	A01	23185465	C	T
A01	20798659	T	C	A01	36376677	C	T	A01	28510715	C	T	A01	23185494	T	C
A01	20912027	G	A	A01	36395447	G	C	A01	28774360	G	A	A01	23185519	T	C
A01	20912035	G	A	A01	36426812	G	C	A01	28774370	A	T	A01	23185525	G	A
A01	20928096	G	A	A01	36472709	G	A	A01	28893983	C	T	A01	23185732	G	A
A01	20928337	T	C	A01	36533016	C	T	A01	28960360	C	T	A01	23185746	C	T
A01	20930924	C	T	A01	36769706	T	C	A01	29002665	C	T	A01	23185748	G	A
A01	20931140	G	A	A01	36769715	A	T	A01	29061260	C	G	A01	23196048	G	T
A01	20931182	G	A	A01	36876486	A	G	A01	29218619	C	T	A01	23196318	A	G
A01	20974021	C	T	A01	37059461	A	G	A01	29218888	G	C	A01	23319849	G	T
A01	21066029	G	A	A01	37161746	G	T	A01	29227793	C	T	A01	23322184	C	T
A01	21089069	G	A	A01	37257781	T	C	A01	29241851	A	G	A01	23460568	A	G
A01	21089074	A	G	A01	37358467	C	G	A01	29241853	T	C	A01	23460623	A	G
A01	21089103	T	C	A01	37432213	T	C	A01	29311659	T	C	A01	23460797	T	C
A01	21089104	G	A	A01	37432249	G	A	A01	29311879	C	T	A01	23460838	T	C
A01	21089326	A	G	A01	37484123	G	A	A01	29443133	T	C	A01	23552964	T	A
A01	21103764	C	A	A01	37626033	G	A	A01	29443348	T	C	A01	23553178	T	C
A01	21104023	C	T	A01	37626060	G	C	A01	29443351	C	T	A01	23625076	G	A
A01	21107704	A	G	A01	37626084	G	A	A01	29443394	T	G	A01	23625100	C	A
A01	21212787	C	T	A01	37760423	T	C	A01	29466725	A	T	A01	23625107	T	A
A01	21253258	C	T	A01	38114143	C	T	A01	29466979	T	C	A01	23659876	A	G
A01	21336876	C	T	A01	38302039	A	G	A01	29469968	A	G	A01	23716929	T	C
A01	21337110	T	C	A01	38469911	T	G	A01	29470180	T	C	A01	23716955	G	T
A01	21576171	T	C	A01	38470008	A	C	A01	29470209	A	T	A01	23716969	C	A
A01	21576419	T	C	A01	38470011	T	C	A01	29479697	C	G	A01	23717202	C	G
A01	21591929	T	C	A01	38470279	G	A	A01	29528283	G	A	A01	24054638	T	C
A01	21594591	C	T	A01	38634161	C	T	A01	29710825	A	G	A01	24054642	C	T
A01	21594611	T	G	A01	38634408	G	A	A01	29761845	C	T	A01	24054861	A	G
A01	21594622	T	C	A01	38800000	T	C	A01	29776783	T	C	A01	24132674	A	G
A01	21644090	T	A	A01	38800217	C	T	A01	29924102	T	C	A01	24132709	G	A
A01	21823496	A	G	A01	38800291	T	C	A01	29948383	G	A	A01	24134927	G	T
A01	21878541	A	T	A01	38892009	G	A	A01	29962480	A	G	A01	24134939	T	C
A01	21931977	C	T	A01	38892041	A	G	A01	30569368	T	C	A01	24134986	A	C
A01	22016002	A	T	A01	38994531	T	C	A01	30592955	C	T	A01	24195864	G	A
A01	22016269	T	C	A01	38994596	T	G	A01	30626108	A	G	A01	24200399	G	A
A01	22138352	T	C	A01	38994826	C	T	A01	30637151	T	C	A01	24200623	C	T
A01	22138535	G	A	A01	39016171	C	T	A01	30637152	G	A	A01	24233815	A	T
A01	22246325	A	G	A01	39151815	C	T	A01	30822711	C	T	A01	24234054	G	A
A01	22246350	G	A	A01	39359737	C	T	A01	30983370	G	A	A01	24264041	A	C
A01	22249062	C	T	A01	39423915	G	A	A01	30983615	A	C	A01	24331779	C	T
A01	22249307	A	G	A01	40143320	A	T	A01	30983617	A	G	A01	24359698	T	C
A01	22249599	G	A	A01	40230395	C	T	A01	31115093	T	C	A01	24385410	C	T
A01	22289536	C	A	A01	40230832	A	G	A01	31115303	G	A	A01	24470940	A	G
A01	22305110	C	T	A01	40374116	G	T	A01	31179510	C	A	A01	24504650	A	G
A01	22305145	A	G	A01	40509591	A	G	A01	31202679	G	A	A01	24504924	C	T
A01	22362941	C	T	A01	40557200	A	G	A01	31214909	A	G	A01	24513566	T	C
A01	22362952	T	C	A01	40590262	C	T	A01	31221387	C	T	A01	24553970	T	C
A01	22518356	C	A	A01	40635904	A	C	A01	31321887	C	G	A01	24554006	A	G
A01	22532819	C	T	A01	40715014	A	G	A01	31354788	A	T	A01	24554014	T	G
A01	22541062	T	G	A01	40805670	G	A	A01	31371572	A	G	A01	24554214	A	G
A01	22615518	G	T	A01	40805898	T	C	A01	31371820	G	A	A01	24565264	C	T
A01	22615523	G	A	A01	40845724	C	A	A01	31371822	T	C	A01	24594234	C	T
A01	22615799	C	A	A01	41270395	G	A	A01	31373175	A	G	A01	24594455	T	A
A01	22644553	G	A	A01	41448706	C	T	A01	31625556	T	A	A01	24594550	A	G
A01	23023426	C	A	A01	41566411	G	A	A01	31625569	T	C	A01	24594562	C	T
A01	23055552	C	T	A01	41598426	A	G	A01	31625589	C	A	A01	24594569	A	G
A01	23055561	T	C	A01	41688130	T	C	A01	31642955	A	G	A01	24835565	A	C
A01	23055566	C	T	A01	41759848	C	T	A01	31740483	A	G	A01	24863589	G	T
A01	23055757	T	C	A01	41783647	G	A	A01	31759428	T	C	A01	24898517	C	T
A01	23055807	C	T	A01	41783873	T	C	A01	31759689	A	G	A01	24898782	A	T
A01	23092807	T	G	A01	41795491	G	A	A01	31893522	C	T	A01	24916053	T	G
A01	23092812	G	A	A01	41795902	T	C	A01	31893530	G	A	A01	24924634	G	A
A01	23092823	A	G	A01	41796100	A	G	A01	31893558	T	C	A01	24924638	A	G
A01	23098354	T	A	A01	41873688	C	T	A01	32015376	A	G	A01	24972616	C	G
A01	23098603	T	C	A01	41873952	A	G	A01	32015588	A	G	A01	24972665	T	C
A01	23151607	A	G	A01	41983620	T	C	A01	32043282	C	G	A01	24972897	C	A
A01	23151612	A	G	A01	42211370	T	C	A01	32067092	G	C	A01	24989793	C	A
A01	23151853	G	A	A01	42639851	A	G	A01	32121427	T	C	A01	24989817	C	G
A01	23183143	T	C	A01	42977384	G	A	A01	32254333	T	C	A01	25013098	C	T
A01	23185465	C	T	A01	42977401	A	C	A01	32254341	T	C	A01	25073394	G	A
A01	23185494	T	C	A01	42995504	C	T	A01	32272159	A	G	A01	25077870	T	C
A01	23185519	T	C	A01	43019419	C	T	A01	32304289	C	A	A01	25095171	C	A
A01	23185525	G	A	A01	43045277	A	G	A01	32310295	A	C	A01	25145738	C	G
A01	23185732	G	A	A01	43362216	C	T	A01	32324786	C	T	A01	25207084	A	C
A01	23185746	C	T	A01	43362488	A	G	A01	32324820	A	G	A01	25209039	T	C
A01	23185748	G	A	A01	43395494	G	A	A01	32327108	T	C	A01	25209046	G	A
A01	23215527	A	T	A01	43435296	G	A	A01	32359504	G	A	A01	25209100	A	G
A01	23322175	G	A	A01	43436893	A	T	A01	32443806	G	A	A01	25263126	T	C
A01	23322184	C	T	A01	43440844	G	A	A01	32443839	C	A	A01	25314627	A	T
A01	23552964	T	A	A01	43441100	C	G	A01	32453932	G	T	A01	25366774	T	C
A01	23553178	T	C	A01	43441124	G	A	A01	32453971	C	T	A01	25366777	C	T
A01	23625654	T	C	A01	43671557	T	A	A01	32488803	G	A	A01	25366791	G	A
A01	23625655	G	A	A01	43671583	G	A	A01	32552753	A	G	A01	25366807	C	A
A01	23659876	A	G	A01	43916298	G	T	A01	32552937	T	C	A01	25367009	G	A
A01	23716929	T	C	A01	44573156	G	T	A01	32671457	C	T	A01	25377306	T	C
A01	23716955	G	T	A01	44573172	A	G	A01	32671465	A	G	A01	25462111	C	T
A01	23716969	C	A	A01	44642077	C	T	A01	32671497	A	G	A01	25462127	C	G
A01	23717202	C	G	A01	44673340	A	G	A01	32742570	T	C	A01	25614874	T	A
A01	24054638	T	C	A01	44673545	A	T	A01	32742598	G	A	A01	25663075	G	A
A01	24054642	C	T	A01	44676365	T	C	A01	32742791	T	G	A01	25672185	C	T
A01	24132674	A	G	A01	44676401	T	G	A01	32751017	C	T	A01	25689068	A	G
A01	24132709	G	A	A01	44831384	C	T	A01	32869570	T	C	A01	25710619	G	A
A01	24133420	G	A	A01	44831576	G	C	A01	32869581	G	A	A01	25710634	A	G
A01	24133659	T	G	A01	44880258	C	G	A01	33011831	G	A	A01	25710841	T	A
A01	24133669	A	G	A01	44884928	G	A	A01	33012045	A	G	A01	25710846	A	G
A01	24156998	C	A	A01	44924269	T	C	A01	33077587	G	A	A01	25713729	C	T
A01	24200610	T	A	A01	45223700	G	A	A01	33077649	G	A	A01	25713942	T	C
A01	24233815	A	T	A01	45228273	T	G	A01	33093397	A	G	A01	25743429	C	T
A01	24234054	G	A	A01	45228297	T	A	A01	33093426	G	A	A01	25743441	T	C
A01	24264041	A	C	A01	45276410	T	C	A01	33273675	A	T	A01	25743698	C	T
A01	24272108	C	T	A01	45276441	A	G	A01	33273697	T	C	A01	25743726	C	T
A01	24272299	A	G	A01	45609107	C	T	A01	33273913	G	A	A01	25743739	A	C
A01	24331779	C	T	A01	45919657	C	A	A01	33345506	A	G	A01	25851588	C	T
A01	24359698	T	C	A01	46064149	T	C	A01	33362297	T	C	A01	25851608	A	G
A01	24385410	C	T	A01	46273811	G	A	A01	33396156	C	T	A01	25851627	A	G
A01	24413803	C	T	A01	46341750	C	T	A01	33435447	T	C	A01	25936171	A	G
A01	24470940	A	G	A01	46348776	A	G	A01	33435668	T	C	A01	25936185	T	C
A01	24504650	A	G	A01	46373458	T	A	A01	33518876	G	A	A01	25936395	G	A
A01	24504924	C	T	A01	46523509	A	G	A01	33723129	T	C	A01	25939829	G	A
A01	24513566	T	C	A01	47140049	T	C	A01	33821645	G	C	A01	26027347	A	G
A01	24527529	C	T	A01	47170198	C	T	A01	33883217	G	A	A01	26056143	A	G
A01	24543173	A	G	A01	47680028	G	A	A01	33883443	T	C	A01	26264788	T	C
A01	24553970	T	C	A01	47776470	T	C	A01	33883468	A	G	A01	26405188	G	A
A01	24554214	A	G	A01	47948147	G	A	A01	34138851	G	A	A01	26405193	T	C
A01	24594234	C	T	A01	47977285	G	A	A01	34138894	A	G	A01	26428317	G	A
A01	24594455	T	A	A01	47977298	T	A	A01	34145577	A	G	A01	26447738	C	T
A01	24594550	A	G	A01	47985057	C	T	A01	34145840	T	C	A01	26447739	C	G
A01	24594562	C	T	A01	47985122	G	T	A01	34145845	C	T	A01	26447918	T	A
A01	24594569	A	G	A01	48063520	T	C	A01	34147886	G	A	A01	26510347	G	A
A01	24835565	A	C	A01	48219243	T	C	A01	34158294	A	G	A01	26510394	C	T
A01	24863589	G	T	A01	48219288	A	G	A01	34158542	A	G	A01	26510412	A	G
A01	24924634	G	A	A01	48219310	T	C	A01	34206853	A	C	A01	26510619	C	T
A01	24924638	A	G	A01	48219502	A	G	A01	34206855	A	G	A01	26510620	C	T
A01	24972616	C	G	A01	48221480	A	C	A01	34206876	A	G	A01	26526658	G	A
A01	24972665	T	C	A01	48221525	A	T	A01	34260122	T	C	A01	26557656	A	G
A01	24972865	A	C	A01	48260967	G	A	A01	34352779	T	C	A01	26754311	G	A
A01	24972897	C	A	A01	48261193	G	A	A01	34493558	G	A	A01	26760411	A	G
A01	24989793	C	A	A01	48373978	T	C	A01	34493568	T	C	A01	26760418	A	C
A01	24989817	C	G	A01	48694133	G	A	A01	34529817	G	T	A01	26760431	C	T
A01	25073394	G	A	A01	48760345	A	C	A01	34666093	G	A	A01	26786123	A	G
A01	25077870	T	C	A01	48773252	T	A	A01	34798757	C	T	A01	26786158	A	G
A01	25095171	C	A	A01	48773487	A	C	A01	34798758	C	T	A01	26786383	G	A
A01	25145786	C	G	A01	48773494	C	T	A01	34798985	A	G	A01	26796189	A	T
A01	25207084	A	C	A01	48856883	G	T	A01	34799015	G	A	A01	26875138	C	G
A01	25207280	T	C	A01	48857099	A	G	A01	34975783	G	A	A01	26944763	T	C
A01	25209039	T	C	A01	49103765	T	C	A01	35174357	T	C	A01	26979423	T	C
A01	25209046	G	A	A01	49103802	G	A	A01	35511661	C	T	A01	26980947	T	C
A01	25209100	A	G	A01	49103995	T	G	A01	35593119	C	T	A01	27056782	C	T
A01	25263126	T	C	A01	49194112	T	C	A01	35624134	C	T	A01	27060807	A	C
A01	25314627	A	T	A01	49194119	A	G	A01	35788369	C	T	A01	27093158	A	G
A01	25366774	T	C	A01	49194333	G	A	A01	35795535	T	C	A01	27093211	T	C
A01	25366777	C	T	A01	49194825	G	T	A01	35795714	C	T	A01	27238506	G	A
A01	25366791	G	A	A01	49375974	C	T	A01	35820967	T	C	A01	27248351	T	G
A01	25366807	C	A	A01	49375976	C	T	A01	35850046	C	T	A01	27279402	T	G
A01	25367009	G	A	A01	49376252	C	T	A01	35850236	T	C	A01	27280531	A	C
A01	25377306	T	C	A01	49414354	A	T	A01	35850281	A	T	A01	27313888	G	A
A01	25462089	T	C	A01	49414618	T	G	A01	35852851	A	T	A01	27313920	C	T
A01	25462111	C	T	A01	49441079	T	C	A01	35857721	G	A	A01	27379538	A	G
A01	25462127	C	G	A01	49441111	G	A	A01	36009911	T	A	A01	27379769	C	T
A01	25462148	G	C	A01	49556279	G	A	A01	36010151	T	C	A01	27598704	T	C
A01	25462152	T	G	A01	49556533	G	A	A01	36277878	A	G	A01	27602445	T	G
A01	25483720	T	C	A01	49557423	C	A	A01	36278112	C	T	A01	27615117	C	T
A01	25483955	A	G	A01	49607310	C	T	A01	36291436	T	A	A01	27615139	G	C
A01	25613135	C	T	A01	49607508	T	A	A01	36291445	C	T	A01	27796085	T	C
A01	25614653	A	T	A01	49678658	G	A	A01	36345142	G	T	A01	27796090	T	C
A01	25614823	A	G	A01	49738556	C	T	A01	36345361	G	A	A01	27957396	T	C
A01	25614874	T	A	A01	49863186	A	G	A01	36363033	A	G	A01	28095878	G	A
A01	25631711	A	G	A01	50142887	T	C	A01	36376679	G	C	A01	28131224	C	G
A01	25672150	A	G	A01	50576707	T	C	A01	36376715	G	A	A01	28131240	T	C
A01	25672185	C	T	A01	50585245	G	T	A01	36377718	A	G	A01	28151861	C	A
A01	25689068	A	G	A01	50664377	T	C	A01	36377738	C	T	A01	28152086	C	T
A01	25743429	C	T	A01	50664617	A	G	A01	36395447	G	C	A01	28165684	C	T
A01	25743441	T	C	A01	50700445	T	C	A01	36395674	G	A	A01	28167009	G	A
A01	25743698	C	T	A01	50816467	T	C	A01	36395702	T	A	A01	28170279	A	G
A01	25743726	C	T	A01	50824168	G	A	A01	36395715	T	A	A01	28177672	T	C
A01	25743739	A	C	A01	50831909	G	A	A01	36426812	G	C	A01	28177907	T	C
A01	25829297	C	A	A01	50840080	T	C	A01	36519669	A	C	A01	28238157	T	C
A01	25851608	A	G	A01	50845887	T	A	A01	36519885	T	C	A01	28247202	G	A
A01	25851627	A	G	A01	50845889	T	A	A01	36522605	C	G	A01	28251764	A	G
A01	25906299	G	T	A01	50891046	T	G	A01	36522862	G	A	A01	28251792	G	A
A01	25936171	A	G	A01	50941853	A	G	A01	36524649	C	T	A01	28252016	G	A
A01	25936185	T	C	A01	50942104	A	G	A01	36524907	G	A	A01	28252031	C	G
A01	25936395	G	A	A01	51335681	A	G	A01	36727093	C	T	A01	28274308	G	T
A01	25939829	G	A	A01	51335874	A	G	A01	36769706	T	C	A01	28300119	G	A
A01	25965137	G	A	A01	51340710	C	T	A01	36876436	C	T	A01	28428853	C	T
A01	26008353	A	G	A01	51366362	C	T	A01	36876703	A	T	A01	28453250	T	C
A01	26027347	A	G	A01	51366380	T	C	A01	37053422	C	A	A01	28475415	C	T
A01	26056143	A	G	A01	51366396	C	A	A01	37059461	A	G	A01	28475638	C	T
A01	26317878	A	G	A01	51366563	C	G	A01	37214385	C	G	A01	28708884	A	T
A01	26404927	T	G	A01	51468335	G	A	A01	37214405	C	G	A01	28709107	G	A
A01	26404949	A	G	A01	51571848	T	C	A01	37353964	C	G	A01	28774190	G	T
A01	26404972	G	T	A01	51572087	T	C	A01	37404121	C	T	A01	28833694	A	C
A01	26405188	G	A	A01	52013167	C	T	A01	37484123	G	A	A01	28834028	T	A
A01	26405193	T	C	A01	52013210	G	A	A01	37562938	C	A	A01	28834265	A	G
A01	26428539	A	G	A01	52118012	A	G	A01	37562963	G	A	A01	28893950	C	A
A01	26447738	C	T	A01	52194879	G	C	A01	37626060	G	C	A01	28893999	C	T
A01	26447739	C	G	A01	52427966	A	G	A01	37626076	C	A	A01	28910798	C	T
A01	26447918	T	A	A01	52429902	T	C	A01	37626091	T	C	A01	28910818	T	C
A01	26502205	G	A	A01	52430132	C	A	A01	37760423	T	C	A01	28965502	A	G
A01	26502211	G	A	A01	52430146	G	A	A01	37775134	G	A	A01	28966071	A	G
A01	26502226	A	G	A01	52761181	C	A	A01	37777217	G	C	A01	29037684	A	G
A01	26502452	G	T	A01	52791298	A	G	A01	37778088	C	T	A01	29061260	C	G
A01	26510347	G	A	A01	52791303	G	A	A01	37825148	A	T	A01	29079421	G	A
A01	26510394	C	T	A01	52791531	A	G	A01	37825340	T	C	A01	29079471	G	A
A01	26510412	A	G	A01	52970022	C	A	A01	37825341	C	T	A01	29166335	C	A
A01	26510619	C	T	A01	52998601	C	T	A01	38017233	G	A	A01	29216964	T	A
A01	26510620	C	T	A01	52998613	G	C	A01	38017245	C	A	A01	29217127	T	G
A01	26557656	A	G	A01	53078617	A	C	A01	38017257	G	T	A01	29227556	G	C
A01	26664798	C	T	A01	53208845	G	A	A01	38280335	T	C	A01	29227764	T	A
A01	26754311	G	A	A01	53418499	T	G	A01	38280375	G	A	A01	29232680	A	C
A01	26760418	A	C	A01	53461033	C	T	A01	38280542	G	A	A01	29241853	T	C
A01	26760431	C	T	A01	53461038	A	G	A01	38294171	A	G	A01	29311659	T	C
A01	26786123	A	G	A01	53461218	G	A	A01	38297900	T	C	A01	29416482	C	T
A01	26786158	A	G	A01	53461239	C	T	A01	38302039	A	G	A01	29416730	G	A
A01	26786383	G	A	A01	53484454	T	A	A01	38302052	G	A	A01	29443348	T	C
A01	26944763	T	C	A01	53558709	G	T	A01	38606661	T	C	A01	29466979	T	C
A01	26979423	T	C	A01	53589964	C	T	A01	38634371	C	T	A01	29598678	G	A
A01	27060807	A	C	A01	53601997	C	T	A01	38634423	T	A	A01	29598699	A	G
A01	27093158	A	G	A01	53623492	A	G	A01	38800000	T	C	A01	29598731	T	C
A01	27093211	T	C	A01	53623512	T	C	A01	38800027	G	A	A01	29710825	A	G
A01	27248351	T	G	A01	53623535	A	G	A01	38800291	T	C	A01	29891680	G	T
A01	27248569	T	C	A01	53708085	C	T	A01	38834929	T	C	A01	29924097	G	A
A01	27279402	T	G	A01	53862317	A	G	A01	38834951	C	T	A01	29924320	C	T
A01	27280531	A	C	A01	53915893	A	G	A01	38834976	G	T	A01	29947112	C	G
A01	27313888	G	A	A01	54061365	G	A	A01	38835202	A	G	A01	30045046	G	T
A01	27313920	C	T	A01	54388640	A	C	A01	38967130	C	T	A01	30064534	G	A
A01	27355420	A	G	A01	54388642	T	C	A01	38969676	T	C	A01	30064539	G	T
A01	27379538	A	G	A01	54388902	C	G	A01	39016198	T	A	A01	30064704	G	A
A01	27379769	C	T	A01	54414210	T	C	A01	39016388	A	G	A01	30064749	T	A
A01	27507058	T	C	A01	54414213	A	G	A01	39285554	C	T	A01	30103788	C	G
A01	27507253	A	G	A01	54572852	A	G	A01	39344722	T	A	A01	30206798	G	A
A01	27517305	A	T	A01	54602048	G	A	A01	39359462	C	T	A01	30243551	C	T
A01	27598704	T	C	A01	54602243	A	G	A01	39376366	T	C	A01	30592749	C	T
A01	27602445	T	G	A01	54602256	G	A	A01	39376572	A	G	A01	30593012	C	T
A01	27615117	C	T	A01	54635556	A	C	A01	39467523	G	A	A01	30626071	C	G
A01	27615139	G	C	A01	54852703	A	T	A01	39696008	C	T	A01	30626108	A	G
A01	27796090	T	C	A01	54964131	A	C	A01	39733362	C	T	A01	30626292	G	A
A01	28019380	G	T	A01	55059200	C	T	A01	39860390	C	T	A01	30689964	C	A
A01	28019624	C	T	A01	55059240	G	T	A01	40143320	A	T	A01	30690004	T	C
A01	28092794	A	G	A01	55282199	G	A	A01	40164529	T	C	A01	30701651	G	C
A01	28131224	C	G	A01	55334222	A	C	A01	40230641	G	T	A01	30701670	G	A
A01	28131240	T	C	A01	55334237	C	T	A01	40230832	A	G	A01	30701915	A	G
A01	28152086	C	T	A01	55461228	A	T	A01	40256453	G	A	A01	30900747	A	G
A01	28165684	C	T	A01	55461254	G	A	A01	40256674	C	T	A01	30983373	C	T
A01	28177672	T	C	A01	55659117	A	C	A01	40509591	A	G	A01	30983615	A	C
A01	28177907	T	C	A01	55669281	T	C	A01	40509819	G	A	A01	31105665	G	T
A01	28238157	T	C	A01	55682798	A	G	A01	40590268	A	G	A01	31115093	T	C
A01	28238386	T	A	A01	55740631	G	A	A01	40715014	A	G	A01	31115303	G	A
A01	28247202	G	A	A01	55770028	T	C	A01	40774266	A	G	A01	31186407	C	T
A01	28251764	A	G	A01	55770048	C	A	A01	40805898	T	C	A01	31212003	C	A
A01	28251792	G	A	A01	55770062	T	G	A01	40909314	C	T	A01	31214909	A	G
A01	28252016	G	A	A01	55885917	T	C	A01	40922325	T	C	A01	31221387	C	T
A01	28252031	C	G	A01	55903139	T	C	A01	40922374	G	A	A01	31221391	A	T
A01	28300119	G	A	A01	56038898	T	C	A01	41119312	T	G	A01	31226036	C	T
A01	28403238	C	T	A01	56038936	A	T	A01	41216258	T	C	A01	31247948	C	T
A01	28403244	C	T	A01	56039123	G	A	A01	41270395	G	A	A01	31247966	A	G
A01	28426578	G	A	A01	56039176	T	C	A01	41270641	A	C	A01	31256884	C	A
A01	28453250	T	C	A01	56083487	G	A	A01	41272039	T	C	A01	31256938	T	C
A01	28475415	C	T	A01	56083700	C	T	A01	41469680	T	G	A01	31257140	T	C
A01	28475638	C	T	A01	56140902	C	G	A01	41496830	C	T	A01	31269086	T	C
A01	28708884	A	T	A01	56172196	C	T	A01	41496835	G	A	A01	31269117	C	T
A01	28709107	G	A	A01	56179802	C	A	A01	41496846	T	C	A01	31269320	G	T
A01	28774190	G	T	A01	56179812	A	G	A01	41598426	A	G	A01	31273935	A	G
A01	28833694	A	C	A01	56385583	C	T	A01	41759867	A	G	A01	31274104	A	G
A01	28834028	T	A	A01	56622482	G	A	A01	41795902	T	C	A01	31274157	A	G
A01	28834265	A	G	A01	56992409	C	T	A01	42211370	T	C	A01	31428728	A	C
A01	28910798	C	T	A01	56998849	T	A	A01	42255108	G	A	A01	31428749	T	G
A01	28910818	T	C	A01	57384215	G	A	A01	42402179	G	A	A01	31443742	G	A
A01	28953852	T	C	A01	57498001	A	T	A01	42640263	A	G	A01	31485999	G	A
A01	28953853	C	T	A01	57857288	A	G	A01	42880424	T	A	A01	31625556	T	A
A01	28953874	C	T	A01	57951911	T	G	A01	42880622	G	A	A01	31625799	C	T
A01	28966071	A	G	A01	57951928	G	A	A01	43011845	G	A	A01	31642955	A	G
A01	29037684	A	G	A01	57951939	A	C	A01	43012105	G	T	A01	31642991	T	C
A01	29037943	G	A	A01	57952148	C	T	A01	43014466	A	G	A01	31643147	A	G
A01	29061260	C	G	A01	58019729	A	G	A01	43014714	A	G	A01	31721325	A	T
A01	29079421	G	A	A01	58019986	T	C	A01	43019419	C	T	A01	31721512	G	A
A01	29079471	G	A	A01	58133426	C	A	A01	43019700	T	G	A01	31738724	C	T
A01	29166335	C	A	A01	58202327	T	G	A01	43019709	G	A	A01	31738735	A	G
A01	29216964	T	A	A01	58202373	A	G	A01	43435093	G	A	A01	31738951	T	C
A01	29217127	T	G	A01	58202566	G	A	A01	43440854	G	A	A01	31740483	A	G
A01	29241853	T	C	A01	58382806	G	T	A01	43441100	C	G	A01	31759428	T	C
A01	29248228	A	C	A01	58475827	C	A	A01	43441125	C	T	A01	31759707	T	C
A01	29301835	C	T	A01	58476061	G	A	A01	43595387	T	C	A01	31946208	G	A
A01	29301858	G	A	A01	58665425	C	T	A01	43671557	T	A	A01	31985670	C	T
A01	29302064	C	T	A01	58665646	C	T	A01	43671570	T	C	A01	31995488	A	G
A01	29311659	T	C	A01	58681785	C	T	A01	43671582	C	T	A01	32007480	A	C
A01	29311902	G	A	A01	58682350	T	C	A01	43671592	A	G	A01	32007664	C	A
A01	29311926	C	T	A01	59023886	C	G	A01	43690230	G	A	A01	32015375	C	T
A01	29466979	T	C	A01	59024130	T	C	A01	43690415	A	G	A01	32015376	A	G
A01	29666914	T	C	A01	59030780	A	C	A01	43690416	T	C	A01	32015588	A	G
A01	29710825	A	G	A01	59031036	T	G	A01	43695035	G	A	A01	32015617	C	T
A01	29761878	G	C	A01	59032081	T	A	A01	43773569	A	T	A01	32043282	C	G
A01	29891680	G	T	A01	59044596	C	T	A01	44102814	A	G	A01	32043502	G	A
A01	29924097	G	A	A01	59061592	C	T	A01	44102883	C	T	A01	32043560	G	A
A01	29924320	C	T	A01	59069903	G	C	A01	44428052	G	A	A01	32056124	C	T
A01	30063321	C	A	A01	59069906	T	C	A01	44428080	G	A	A01	32084491	C	T
A01	30064534	G	A	A01	59207746	G	A	A01	44530953	T	C	A01	32084504	A	G
A01	30064539	G	T	A01	59208007	T	C	A01	44530964	G	C	A01	32232195	T	A
A01	30064704	G	A	A01	59278022	G	A	A01	44593875	A	T	A01	32278675	A	G
A01	30064749	T	A	A01	59432774	C	T	A01	44593882	G	A	A01	32302461	C	T
A01	30075032	A	G	A01	59467108	G	A	A01	44676365	T	C	A01	32327108	T	C
A01	30103788	C	G	A01	59467141	T	C	A01	44676401	T	G	A01	32327305	A	G
A01	30184035	G	A	A01	59467362	C	T	A01	44863751	C	T	A01	32359504	G	A
A01	30243551	C	T	A01	59467398	G	T	A01	44880189	C	T	A01	32359509	G	A
A01	30447376	A	G	A01	60018616	G	T	A01	44884953	G	T	A01	32412937	T	G
A01	30592749	C	T	A01	60038916	A	G	A01	45223736	G	A	A01	32413779	A	G
A01	30593012	C	T	A01	60115769	T	C	A01	45557313	C	T	A01	32443995	A	T
A01	30626071	C	G	A01	60115770	A	T	A01	45557506	T	C	A01	32444019	C	T
A01	30626108	A	G	A01	60125326	G	A	A01	45596767	A	G	A01	32444040	A	G
A01	30626292	G	A	A01	60247224	C	G	A01	45668373	A	G	A01	32453932	G	T
A01	30636921	A	G	A01	60313768	A	G	A01	45873762	A	G	A01	32462561	C	T
A01	30689964	C	A	A01	60404509	C	T	A01	45919657	C	A	A01	32478649	A	G
A01	30690004	T	C	A01	60404709	A	C	A01	45975382	C	T	A01	32478873	C	T
A01	30701651	G	C	A01	60404771	T	C	A01	46037192	C	T	A01	32478913	G	A
A01	30701915	A	G	A01	60593621	A	T	A01	46064149	T	C	A01	32487555	A	C
A01	30983373	C	T	A01	60593641	A	T	A01	46137139	G	A	A01	32555681	A	G
A01	30983615	A	C	A01	60662035	C	A	A01	46152996	C	G	A01	32677712	T	G
A01	31105665	G	T	A01	60662236	C	A	A01	46153001	C	T	A01	32677752	T	C
A01	31115093	T	C	A01	60662248	T	C	A01	46171861	G	A	A01	32742570	T	C
A01	31115303	G	A	A01	60691956	C	T	A01	46266605	C	T	A01	32751017	C	T
A01	31212003	C	A	A01	60949082	A	G	A01	46273811	G	A	A01	32825136	A	G
A01	31214909	A	G	A01	60949271	C	A	A01	46341750	C	T	A01	32869570	T	C
A01	31221387	C	T	A01	60949308	C	T	A01	46348776	A	G	A01	32869806	C	T
A01	31221391	A	T	A01	60949326	C	T	A01	46349046	G	T	A01	32869863	A	G
A01	31226036	C	T	A01	60976008	T	G	A01	46373152	C	T	A01	32872663	T	C
A01	31256938	T	C	A01	60976018	C	T	A01	46550454	C	A	A01	32992277	C	T
A01	31257140	T	C	A01	61269545	T	C	A01	46550481	T	G	A01	33018034	C	T
A01	31269086	T	C	A01	61298967	A	G	A01	46550504	T	A	A01	33077841	C	A
A01	31269117	C	T	A01	61426403	G	A	A01	47019684	A	T	A01	33213032	T	C
A01	31269320	G	T	A01	61584204	T	C	A01	47064882	C	T	A01	33268852	C	A
A01	31274104	A	G	A01	61584423	G	A	A01	47201314	G	A	A01	33268865	A	G
A01	31443709	T	C	A01	61657350	A	T	A01	47489903	C	G	A01	33273667	G	T
A01	31443742	G	A	A01	61714313	A	C	A01	47556230	T	C	A01	33273675	A	T
A01	31444005	T	C	A01	61714565	G	A	A01	47556256	C	T	A01	33362297	T	C
A01	31625556	T	A	A01	61764345	C	T	A01	47680247	T	C	A01	33396156	C	T
A01	31625799	C	T	A01	61816224	G	A	A01	47680248	C	T	A01	33396359	T	C
A01	31642955	A	G	A01	61816448	G	T	A01	47721169	A	G	A01	33518670	C	T
A01	31642991	T	C	A01	61993882	A	G	A01	47721181	A	G	A01	33518895	T	A
A01	31643147	A	G	A01	61993887	G	A	A01	47721394	C	G	A01	33518938	G	A
A01	31721325	A	T	A01	61993934	T	C	A01	47725988	A	C	A01	33586663	A	T
A01	31721512	G	A	A01	62258754	T	A	A01	47726006	G	A	A01	33688122	G	A
A01	31738724	C	T	A01	62258975	T	C	A01	47729827	G	A	A01	33688339	T	C
A01	31738735	A	G	A01	62385185	C	A	A01	47730056	T	C	A01	33688370	C	T
A01	31738951	T	C	A01	62385199	G	A	A01	47768459	G	A	A01	33723129	T	C
A01	31740483	A	G	A01	62389036	C	T	A01	47768691	C	T	A01	33780513	A	G
A01	31759428	T	C	A01	62403231	A	G	A01	47776489	T	A	A01	33780762	G	A
A01	31759689	A	G	A01	62485472	A	T	A01	47802077	A	G	A01	33824610	A	G
A01	31985912	G	T	A01	62485659	C	T	A01	47977287	A	T	A01	33827223	T	G
A01	32007480	A	C	A01	62503891	C	A	A01	47977535	G	T	A01	33883416	C	T
A01	32007664	C	A	A01	62572110	G	A	A01	48029620	G	A	A01	33883443	T	C
A01	32015375	C	T	A01	62600590	C	T	A01	48029824	A	G	A01	33883468	A	G
A01	32015376	A	G	A01	62600621	C	G	A01	48029831	G	A	A01	33907413	A	T
A01	32015588	A	G	A01	62618896	C	G	A01	48225926	G	A	A01	33991225	C	T
A01	32015617	C	T	A01	62719969	C	T	A01	48260953	C	T	A01	33991294	T	C
A01	32043282	C	G	A01	62719974	A	G	A01	48261193	G	A	A01	34054380	C	T
A01	32043502	G	A	A01	63254397	G	A	A01	48261233	G	A	A01	34132777	C	T
A01	32043560	G	A	A01	63254430	T	C	A01	48343054	G	A	A01	34145840	T	C
A01	32067092	G	C	A01	63264784	A	G	A01	48511973	C	T	A01	34158294	A	G
A01	32084491	C	T	A01	63398485	A	G	A01	48654536	A	G	A01	34158542	A	G
A01	32084504	A	G	A01	63398486	T	C	A01	48693897	G	C	A01	34206853	A	C
A01	32121399	C	T	A01	63415496	G	A	A01	48693929	A	G	A01	34206855	A	G
A01	32121427	T	C	A01	63415505	A	G	A01	48693932	G	C	A01	34206876	A	G
A01	32232195	T	A	A01	63438739	C	G	A01	48694177	G	A	A01	34259869	A	G
A01	32264222	T	C	A01	63438799	T	C	A01	48696519	C	G	A01	34276258	A	C
A01	32264444	G	A	A01	63559875	A	G	A01	48760339	G	T	A01	34331391	T	C
A01	32302461	C	T	A01	63560089	A	G	A01	48760345	A	C	A01	34331414	G	A
A01	32327108	T	C	A01	63560128	C	T	A01	48760361	A	G	A01	34350004	G	T
A01	32327305	A	G	A01	63569189	G	T	A01	48760580	G	A	A01	34352779	T	C
A01	32443995	A	T	A01	63569213	G	T	A01	48760600	G	A	A01	34352818	C	T
A01	32444019	C	T	A01	63569258	G	T	A01	48773487	A	C	A01	34352847	G	A
A01	32444040	A	G	A01	63670063	C	T	A01	48773519	C	T	A01	34486357	G	A
A01	32453932	G	T	A01	63670076	A	T	A01	48856844	T	C	A01	34486595	A	G
A01	32453971	C	T	A01	63670088	C	T	A01	48856883	G	T	A01	34493568	T	C
A01	32462561	C	T	A01	63685926	C	G	A01	48857099	A	G	A01	34498203	A	C
A01	32478873	C	T	A01	63715622	G	A	A01	48923221	A	G	A01	34521621	G	A
A01	32478913	G	A	A01	63755594	A	T	A01	48958243	G	T	A01	34521642	C	T
A01	32544116	C	T	A01	63781006	G	A	A01	48958434	G	T	A01	34521807	G	A
A01	32584402	C	G	A01	63781029	G	C	A01	49194594	A	C	A01	34521857	G	A
A01	32589081	G	A	A01	63781209	C	A	A01	49194595	C	A	A01	34527708	C	T
A01	32705365	G	A	A01	64062019	C	T	A01	49194783	C	A	A01	34527761	G	A
A01	32705427	C	A	A01	64062037	C	T	A01	49338681	T	A	A01	34527766	G	A
A01	32742570	T	C	A01	64177404	T	C	A01	49338705	G	A	A01	34530006	C	G
A01	32751017	C	T	A01	64316744	A	G	A01	49338728	A	G	A01	34600057	T	C
A01	32869570	T	C	A01	64316750	T	C	A01	49338970	T	C	A01	34600282	A	T
A01	32869806	C	T	A01	64345015	C	G	A01	49375997	G	A	A01	34762905	A	G
A01	32869863	A	G	A01	64650678	T	G	A01	49391324	G	T	A01	34784111	T	C
A01	32872663	T	C	A01	64740639	T	C	A01	49393499	G	A	A01	34815936	A	G
A01	32910468	G	C	A01	64919273	G	A	A01	49393539	C	T	A01	34829120	C	G
A01	32910518	G	A	A01	64919281	A	G	A01	49393740	G	A	A01	34975795	G	T
A01	33018034	C	T	A01	65982381	G	C	A01	49441072	A	G	A01	35158455	T	A
A01	33077587	G	A	A01	65982392	T	C	A01	49441079	T	C	A01	35174357	T	C
A01	33077841	C	A	A01	65982407	G	A	A01	49441366	T	G	A01	35180110	T	C
A01	33093397	A	G	A01	65982411	A	T	A01	49441532	C	T	A01	35492487	G	T
A01	33171464	G	A	A01	65982431	C	T	A01	49441782	C	A	A01	35593163	G	A
A01	33171470	A	G	A01	66129230	A	G	A01	49452792	C	A	A01	35623925	C	T
A01	33213032	T	C	A01	66137786	G	A	A01	49453094	T	C	A01	35623966	G	A
A01	33273667	G	T	A01	66137982	C	G	A01	49557401	G	T	A01	35624458	G	T
A01	33273675	A	T	A01	66137983	C	T	A01	49557423	C	A	A01	35624460	G	T
A01	33308847	C	G	A01	66151148	A	G	A01	49557636	C	T	A01	35643802	C	T
A01	33362297	T	C	A01	66251506	C	T	A01	49607321	C	T	A01	35777615	G	T
A01	33396156	C	T	A01	66251733	G	T	A01	49607508	T	A	A01	35777630	A	G
A01	33396359	T	C	A01	66338019	G	C	A01	49607519	C	T	A01	35788395	A	G
A01	33415462	A	G	A01	66447790	T	C	A01	49624379	C	A	A01	35795706	C	A
A01	33435407	G	T	A01	66447791	G	A	A01	49634780	A	T	A01	35795714	C	T
A01	33435447	T	C	A01	66586440	C	T	A01	49634781	T	G	A01	35820758	A	C
A01	33586663	A	T	A01	66586458	C	T	A01	49678678	A	G	A01	35820760	G	A
A01	33745600	T	C	A01	66586680	G	A	A01	49738556	C	T	A01	35827258	T	C
A01	33821631	T	C	A01	66666135	T	C	A01	49863186	A	G	A01	35827259	G	A
A01	33821645	G	C	A01	66801601	G	A	A01	49863605	A	C	A01	35827303	A	C
A01	33821676	G	A	A01	66801655	G	A	A01	49863609	G	A	A01	35852817	G	T
A01	33821861	A	G	A01	66972261	G	A	A01	50270067	G	A	A01	36010119	C	T
A01	33821870	T	G	A01	67439070	A	G	A01	50292809	A	T	A01	36010151	T	C
A01	33821903	T	C	A01	67626494	A	C	A01	50292815	A	T	A01	36015775	G	A
A01	33824610	A	G	A01	68123818	T	A	A01	50293113	C	T	A01	36277878	A	G
A01	33826937	T	C	A01	68124003	A	G	A01	50293361	T	C	A01	36278076	G	T
A01	33883416	C	T	A01	68224746	G	A	A01	50468780	G	A	A01	36291202	C	G
A01	33883443	T	C	A01	68384825	T	C	A01	50585243	T	C	A01	36339445	G	A
A01	33883468	A	G	A01	68385061	G	A	A01	50642028	T	C	A01	36345172	C	T
A01	33905114	A	G	A01	68385088	C	T	A01	50664377	T	C	A01	36345395	C	T
A01	33991225	C	T	A01	68385132	C	T	A01	50700445	T	C	A01	36363033	A	G
A01	33991294	T	C	A01	68677884	T	C	A01	50816467	T	C	A01	36364227	G	T
A01	34054380	C	T	A01	68677901	C	T	A01	50816681	A	G	A01	36364243	G	A
A01	34132777	C	T	A01	68691768	G	T	A01	50839853	A	G	A01	36395447	G	T
A01	34145840	T	C	A01	68846663	C	T	A01	50840080	T	C	A01	36400028	G	A
A01	34259659	G	A	A01	68964874	G	C	A01	50856365	A	G	A01	36400245	G	T
A01	34259869	A	G	A01	69051233	A	T	A01	50861916	T	C	A01	36426812	G	C
A01	34276258	A	C	A01	69051269	A	G	A01	50891046	T	G	A01	36510204	G	A
A01	34331391	T	C	A01	69051530	G	A	A01	50891285	T	C	A01	36519642	T	C
A01	34331414	G	A	A01	69068438	T	C	A01	50942104	A	C	A01	36519669	A	C
A01	34350004	G	T	A01	69079889	C	A	A01	51169974	C	A	A01	36522862	G	A
A01	34352818	C	T	A01	69079902	G	A	A01	51340661	C	G	A01	36530042	A	C
A01	34352847	G	A	A01	69138115	A	G	A01	51366380	T	C	A01	36530048	A	G
A01	34426011	T	C	A01	69138144	T	C	A01	51366385	C	T	A01	36530062	G	A
A01	34426018	A	T	A01	69143010	T	G	A01	51366405	A	G	A01	36530313	T	C
A01	34426047	G	A	A01	69143270	A	G	A01	51459707	C	T	A01	36530356	A	G
A01	34486357	G	A	A01	69229560	T	G	A01	51498690	A	T	A01	36530589	C	T
A01	34486595	A	G	A01	69229563	G	A	A01	51498961	C	T	A01	36532823	C	T
A01	34492437	C	G	A01	69265334	G	A	A01	51512639	T	C	A01	36532843	C	T
A01	34493568	T	C	A01	69291669	A	C	A01	51565309	G	T	A01	36621759	G	A
A01	34498203	A	C	A01	69387173	T	C	A01	51565346	G	T	A01	36621787	A	G
A01	34521621	G	A	A01	69387359	A	G	A01	51754764	G	A	A01	36690990	T	A
A01	34521807	G	A	A01	69531434	A	G	A01	51754794	G	A	A01	36690997	C	T
A01	34521857	G	A	A01	69531485	C	T	A01	51757815	A	C	A01	36691005	G	T
A01	34527708	C	T	A01	69560671	A	G	A01	51757886	G	A	A01	36727093	C	T
A01	34527761	G	A	A01	69560673	T	G	A01	51807839	G	A	A01	36727094	C	T
A01	34527766	G	A	A01	69571083	G	A	A01	51901646	A	G	A01	36769706	T	C
A01	34589505	C	T	A01	69571312	G	A	A01	52013157	C	T	A01	36769750	T	A
A01	34589515	A	G	A01	69670325	A	G	A01	52014313	T	G	A01	36876470	C	T
A01	34650889	G	A	A01	69670365	C	T	A01	52118012	A	G	A01	37059229	C	T
A01	34784111	T	C	A01	70428366	G	C	A01	52250259	T	C	A01	37059461	A	G
A01	34816480	G	A	A01	70594868	A	C	A01	52250287	G	C	A01	37104756	T	A
A01	34829120	C	G	A01	70594893	A	T	A01	52250463	A	C	A01	37161748	C	T
A01	34975795	G	T	A01	70594917	T	C	A01	52427933	G	A	A01	37214405	C	G
A01	34975825	G	T	A01	70595110	T	A	A01	52427966	A	G	A01	37254442	T	C
A01	35158455	T	A	A01	70882927	T	A	A01	52429902	T	C	A01	37254474	T	A
A01	35174357	T	C	A01	70883204	G	C	A01	52757390	A	G	A01	37254684	C	T
A01	35492269	C	G	A01	70949609	G	C	A01	52757412	T	G	A01	37258923	T	G
A01	35492301	A	T	A01	71026510	T	C	A01	52791298	A	G	A01	37259124	C	T
A01	35492487	G	T	A01	71026527	C	T	A01	52791531	A	G	A01	37358201	G	A
A01	35543769	G	A	A01	71026779	G	A	A01	52998579	G	A	A01	37358467	C	G
A01	35593163	G	A	A01	71180573	T	C	A01	52999096	A	G	A01	37422041	G	T
A01	35623925	C	T	A01	71180754	A	T	A01	53078327	A	G	A01	37422326	T	C
A01	35623966	G	A	A01	71562020	T	C	A01	53078339	G	A	A01	37452021	T	C
A01	35636069	T	A	A01	71661431	C	T	A01	53078549	G	T	A01	37484123	G	A
A01	35636299	G	A	A01	71691114	A	G	A01	53203141	C	T	A01	37760423	T	C
A01	35643802	C	T	A01	71703255	A	G	A01	53208845	G	A	A01	37777507	T	C
A01	35777615	G	T	A01	71780793	T	C	A01	53275810	T	C	A01	37778088	C	T
A01	35777630	A	G	A01	71780804	C	T	A01	53331092	A	G	A01	37819661	C	T
A01	35788395	A	G	A01	71892308	C	T	A01	53331104	A	G	A01	37819861	G	A
A01	35795706	C	A	A01	71892333	C	A	A01	53331110	C	G	A01	37917729	A	G
A01	35795714	C	T	A01	71943881	A	C	A01	53398082	T	C	A01	37917731	T	C
A01	35820758	A	C	A01	71949532	C	T	A01	53460980	G	A	A01	38019245	C	T
A01	35820760	G	A	A01	71966290	A	G	A01	53461033	C	T	A01	38119784	C	T
A01	35820950	G	A	A01	72038203	A	T	A01	53461038	A	G	A01	38119788	G	T
A01	35827258	T	C	A01	72059486	T	C	A01	53498707	G	A	A01	38153867	C	T
A01	35827259	G	A	A01	72059692	C	T	A01	53498732	C	T	A01	38177622	C	T
A01	35827303	A	C	A01	72074476	C	T	A01	53498924	C	G	A01	38280579	C	T
A01	35943305	C	T	A01	72104837	G	A	A01	53530884	C	T	A01	38293905	C	A
A01	35959831	C	T	A01	72104856	C	A	A01	53589745	C	A	A01	38293930	C	A
A01	36010119	C	T	A01	72199546	G	C	A01	53594751	A	C	A01	38423226	G	A
A01	36010151	T	C	A01	72232626	G	A	A01	53594762	C	A	A01	38460786	T	C
A01	36015775	G	A	A01	72232651	G	T	A01	53595008	A	G	A01	38460974	C	T
A01	36245451	A	C	A01	72232656	C	G	A01	53595013	G	A	A01	38469911	T	G
A01	36277878	A	G	A01	72385818	A	G	A01	53602533	A	C	A01	38634161	C	T
A01	36278076	G	T	A01	72446986	C	T	A01	53691709	T	A	A01	38634408	G	A
A01	36291202	C	G	A01	72447199	A	G	A01	53933387	G	C	A01	38721985	A	G
A01	36339445	G	A	A01	72581796	T	A	A01	54006344	C	T	A01	38737841	G	A
A01	36345172	C	T	A01	72911268	G	A	A01	54118569	C	A	A01	38800000	T	C
A01	36345395	C	T	A01	72952324	G	T	A01	54138378	G	A	A01	38800217	C	T
A01	36363033	A	G	A01	73015427	T	C	A01	54189399	G	T	A01	38800291	T	C
A01	36364227	G	T	A01	73118267	G	A	A01	54332930	C	T	A01	38891776	G	T
A01	36364243	G	A	A01	73118280	C	A	A01	54342996	G	A	A01	38892009	G	A
A01	36395447	G	T	A01	73271898	C	T	A01	54343029	A	G	A01	38969664	T	C
A01	36400028	G	A	A01	73271916	G	A	A01	54343228	T	C	A01	38969676	T	C
A01	36400245	G	T	A01	73381386	C	T	A01	54356959	A	G	A01	38994531	T	C
A01	36426812	G	C	A01	73486983	A	G	A01	54365548	T	C	A01	38994596	T	G
A01	36519642	T	C	A01	73487033	A	G	A01	54365574	G	A	A01	38994826	C	T
A01	36519669	A	C	A01	73584517	T	A	A01	54388659	T	A	A01	39016171	C	T
A01	36522862	G	A	A01	73584539	A	G	A01	54391278	T	A	A01	39018293	C	T
A01	36522934	C	T	A01	73584551	A	G	A01	54414210	T	C	A01	39147005	C	T
A01	36523139	A	C	A01	73584762	G	A	A01	54414213	A	G	A01	39261742	T	C
A01	36530042	A	C	A01	73584783	T	A	A01	54427541	T	C	A01	39285363	A	G
A01	36530048	A	G	A01	73673105	C	G	A01	54486995	G	A	A01	39375741	C	T
A01	36530062	G	A	A01	73785693	A	C	A01	54572812	C	T	A01	39441089	A	G
A01	36530313	T	C	A01	73785913	T	G	A01	54572852	A	G	A01	39441328	C	T
A01	36530356	A	G	A01	73871079	G	A	A01	54573060	T	C	A01	39466474	C	T
A01	36532823	C	T	A01	74027421	A	G	A01	54602242	C	T	A01	39466483	G	A
A01	36532843	C	T	A01	74027642	G	A	A01	54602243	A	G	A01	39467584	C	A
A01	36621759	G	A	A01	74148035	G	A	A01	54618908	T	C	A01	39623198	G	A
A01	36621787	A	G	A01	74148050	G	A	A01	54618939	C	T	A01	39747131	T	C
A01	36630311	T	C	A01	74171110	A	G	A01	54633062	G	A	A01	39796632	T	C
A01	36690990	T	A	A01	74181030	G	T	A01	54641163	A	G	A01	39860752	A	G
A01	36690997	C	T	A01	74181300	T	C	A01	54641171	T	A	A01	39861053	T	C
A01	36691005	G	T	A01	74212198	G	A	A01	54737767	G	T	A01	39863355	A	G
A01	36691028	G	A	A01	74301556	G	T	A01	54825208	T	A	A01	39979268	C	T
A01	36691228	C	T	A01	74301796	A	G	A01	54852703	A	T	A01	39979555	G	A
A01	36727093	C	T	A01	74622839	C	T	A01	54903008	G	A	A01	39989244	G	A
A01	36727094	C	T	A01	74697236	C	T	A01	54903023	A	G	A01	40029789	A	G
A01	36769706	T	C	A01	74706843	C	T	A01	55045935	A	G	A01	40143320	A	T
A01	36769750	T	A	A01	74707057	G	T	A01	55100583	G	A	A01	40164511	G	A
A01	36876470	C	T	A01	74714735	C	T	A01	55100585	T	A	A01	40230832	A	G
A01	37057535	T	A	A01	74714955	C	A	A01	55265600	T	C	A01	40230852	C	T
A01	37057549	G	A	A01	74819323	G	T	A01	55265601	C	T	A01	40237304	C	T
A01	37057576	A	G	A01	74980733	A	G	A01	55265796	A	G	A01	40339713	A	G
A01	37059229	C	T	A01	75132562	C	T	A01	55265837	G	C	A01	40407970	A	G
A01	37059461	A	G	A01	75132812	A	T	A01	55281953	G	A	A01	40419780	C	G
A01	37104756	T	A	A01	75132831	G	C	A01	55281965	C	T	A01	40423955	G	A
A01	37161748	C	T	A01	75314972	A	C	A01	55282134	C	T	A01	40424158	G	A
A01	37214405	C	G	A01	75315171	A	G	A01	55287273	C	A	A01	40424183	T	C
A01	37258923	T	G	A01	75315245	A	G	A01	55287313	A	G	A01	40424199	G	A
A01	37259124	C	T	A01	75505798	G	A	A01	55297519	T	C	A01	40509591	A	G
A01	37261087	A	G	A01	75946632	T	C	A01	55334222	A	C	A01	40509803	G	A
A01	37358201	G	A	A01	75952219	C	G	A01	55334251	A	C	A01	40557156	G	A
A01	37358467	C	G	A01	75952222	A	G	A01	55334284	G	T	A01	40557388	G	A
A01	37422041	G	T	A01	76055570	G	A	A01	55409594	A	T	A01	40557428	G	A
A01	37422326	T	C	A01	76055581	C	T	A01	55461228	A	T	A01	40580291	A	G
A01	37452021	T	C	A01	76076976	T	C	A01	55461485	G	A	A01	40580307	T	C
A01	37458989	G	C	A01	76088635	A	G	A01	55470900	T	C	A01	40587307	G	A
A01	37459028	C	A	A01	76118825	T	C	A01	55659315	C	G	A01	40590053	C	A
A01	37480105	G	T	A01	76315989	A	G	A01	55669281	T	C	A01	40698263	C	T
A01	37480129	C	T	A01	76316010	T	C	A01	55669539	G	A	A01	40773579	T	C
A01	37484123	G	A	A01	76347477	A	C	A01	55681411	G	T	A01	40773756	G	A
A01	37760423	T	C	A01	76380652	A	T	A01	55682798	A	G	A01	40805898	T	C
A01	37778088	C	T	A01	76381003	G	A	A01	55740642	C	T	A01	40810331	G	A
A01	38019245	C	T	A01	76381018	G	C	A01	55768903	G	A	A01	40810358	C	A
A01	38153867	C	T	A01	76381026	C	T	A01	55768911	G	A	A01	40891748	T	C
A01	38280579	C	T	A01	76401455	A	T	A01	55885917	T	C	A01	40891957	T	C
A01	38293905	C	A	A01	76401480	A	G	A01	55903146	A	G	A01	40909269	A	G
A01	38293930	C	A	A01	76415013	G	A	A01	55903183	G	A	A01	40909489	G	A
A01	38460738	C	T	A01	76415243	C	T	A01	56014684	T	C	A01	40922325	T	C
A01	38460786	T	C	A01	76483549	A	G	A01	56014875	T	C	A01	40938259	T	C
A01	38469911	T	G	A01	76483585	G	A	A01	56038898	T	C	A01	41066319	G	A
A01	38634161	C	T	A01	76503161	T	C	A01	56039123	G	A	A01	41066539	C	T
A01	38634408	G	A	A01	76503200	G	T	A01	56039134	A	G	A01	41216258	T	C
A01	38721985	A	G	A01	76717943	T	C	A01	56039176	T	C	A01	41226765	C	T
A01	38800000	T	C	A01	76730536	C	A	A01	56172196	C	T	A01	41226772	A	G
A01	38800217	C	T	A01	76980446	A	G	A01	56414505	G	A	A01	41226788	T	G
A01	38800291	T	C	A01	76980661	G	A	A01	56414506	G	A	A01	41238757	T	G
A01	38891776	G	T	A01	77138425	G	A	A01	56623416	A	G	A01	41241111	C	A
A01	38892009	G	A	A01	77221175	A	G	A01	56650057	G	A	A01	41241284	G	A
A01	38994531	T	C	A01	77221210	G	A	A01	56678782	C	T	A01	41248374	T	G
A01	38994596	T	G	A01	77233661	G	A	A01	56678972	C	T	A01	41256721	C	G
A01	38994826	C	T	A01	77241509	T	C	A01	56693629	C	T	A01	41270395	G	A
A01	39016171	C	T	A01	77241750	C	T	A01	56718734	T	G	A01	41270401	C	T
A01	39147005	C	T	A01	77241757	A	T	A01	56845447	G	C	A01	41444953	G	A
A01	39168765	C	T	A01	77598256	A	G	A01	56953875	G	A	A01	41448954	T	G
A01	39227207	A	G	A01	77740831	G	A	A01	56983378	A	C	A01	41496846	T	C
A01	39257165	G	A	A01	77838623	G	A	A01	57001582	G	A	A01	41566411	G	A
A01	39285363	A	G	A01	77982896	A	G	A01	57001850	T	C	A01	41598426	A	G
A01	39375741	C	T	A01	78066530	T	C	A01	57034738	G	A	A01	41598675	G	T
A01	39441089	A	G	A01	78066751	T	C	A01	57034960	T	C	A01	41696917	T	G
A01	39441328	C	T	A01	78077455	G	A	A01	57114537	A	C	A01	41759623	C	T
A01	39455899	A	G	A01	78077463	C	T	A01	57114579	C	T	A01	41827652	G	A
A01	39466474	C	T	A01	78206942	A	C	A01	57151978	G	A	A01	44403521	C	T
A01	39466483	G	A	A01	78431709	A	G	A01	57413634	A	T	A01	45306991	T	C
A01	39623198	G	A	A01	78548427	T	G	A01	57413849	T	C	A01	45318250	T	C
A01	39802093	C	T	A01	78548441	C	G	A01	57413850	G	A	A01	45318462	C	T
A01	39863355	A	G	A01	78548449	A	C	A01	57478753	G	T	A01	45919657	C	A
A01	39921723	C	T	A01	78562565	T	C	A01	57478802	G	A	A01	46373193	G	A
A01	39972229	C	T	A01	78562568	G	A	A01	57478973	G	A	A01	46645166	G	A
A01	39979268	C	T	A01	78562605	A	G	A01	57478976	G	A	A01	49634780	A	T
A01	39979555	G	A	A01	78643878	T	C	A01	57484409	A	G	A01	49634781	T	G
A01	39989244	G	A	A01	78711502	T	G	A01	57497959	A	G	A01	52230692	G	A
A01	40029789	A	G	A01	78746735	T	C	A01	57514158	C	T	A01	55316361	G	T
A01	40143320	A	T	A01	78826921	C	A	A01	57749714	C	A	A01	62054294	G	A
A01	40164511	G	A	A01	78826948	T	C	A01	57857498	G	C	A01	62054304	G	C
A01	40230832	A	G	A01	78826959	G	A	A01	57867857	C	T	A01	62054514	G	A
A01	40230852	C	T	A01	78827190	T	C	A01	57895129	A	G	A01	62054516	C	G
A01	40239378	G	A	A01	78841031	A	G	A01	57900722	C	T	A01	62054526	A	T
A01	40239383	C	T	A01	78841084	G	A	A01	57951911	T	G	A01	63685926	C	G
A01	40244990	A	T	A01	78875142	C	A	A01	57951914	T	C	A01	65701467	T	C
A01	40245032	G	T	A01	78882847	C	T	A01	57951939	A	C	A01	65701470	G	A
A01	40407970	A	G	A01	78907654	G	C	A01	58202327	T	G	A01	65701486	C	G
A01	40423955	G	A	A01	78924361	A	G	A01	58202337	T	G	A01	66294485	G	T
A01	40424158	G	A	A01	78924386	T	C	A01	58202373	A	G	A01	68626872	G	A
A01	40424183	T	C	A01	79035445	T	A	A01	58299210	A	G	A01	68691768	G	T
A01	40424199	G	A	A01	79035481	A	G	A01	58419921	A	T	A01	75132230	T	C
A01	40509591	A	G	A01	79058099	T	C	A01	58476059	G	A	A01	75132509	G	A
A01	40509803	G	A	A01	79058113	G	A	A01	58507729	G	A	A01	75132812	A	T
A01	40557156	G	A	A01	79058124	A	T	A01	60005523	A	G	A01	75314972	A	C
A01	40557388	G	A	A01	79081808	C	T	A01	60005718	C	G	A01	75315171	A	G
A01	40557428	G	A	A01	79081811	A	G	A01	60018609	G	A	A01	75315245	A	G
A01	40580291	A	G	A01	79081828	C	T	A01	60061884	T	C	A01	75363797	G	T
A01	40580307	T	C	A01	79081842	C	T	A01	60062083	G	T	A01	75410009	C	T
A01	40590053	C	A	A01	79081852	G	A	A01	60084424	A	G	A01	75410199	T	C
A01	40603974	T	A	A01	79082080	G	T	A01	60084491	G	A	A01	75410213	C	T
A01	40698263	C	T	A01	79182670	C	T	A01	60115769	T	C	A01	76033178	C	T
A01	40715014	A	G	A01	79197402	G	A	A01	60115770	A	T	A01	76076976	T	C
A01	40773579	T	C	A01	79199816	T	C	A01	60121415	C	T	A01	76076985	A	G
A01	40805898	T	C	A01	79275446	T	C	A01	60121659	T	C	A01	76088634	A	G
A01	40909489	G	A	A01	79275472	G	A	A01	60125543	A	G	A01	76097457	A	G
A01	40922325	T	C	A01	79307981	G	A	A01	60125589	A	G	A01	76118819	C	T
A01	40938009	C	T	A01	79505423	C	G	A01	60137295	G	A	A01	76123704	T	C
A01	40938041	T	C	A01	79513331	A	G	A01	60179612	C	A	A01	76346795	G	A
A01	40938062	T	C	A01	79520100	C	A	A01	60229454	T	C	A01	76360897	C	T
A01	40938259	T	C	A01	79598980	C	T	A01	60230938	G	A	A01	76380726	C	T
A01	41066319	G	A	A01	79598986	A	T	A01	60231177	A	C	A01	76380743	G	C
A01	41066539	C	T	A01	79718322	C	T	A01	60247897	C	T	A01	76381018	G	C
A01	41101867	G	A	A01	79849782	A	C	A01	60404509	C	T	A01	76414997	A	G
A01	41216258	T	C	A01	80143312	G	A	A01	60404709	A	C	A01	76415188	C	A
A01	41226765	C	T	A01	80382643	C	A	A01	60404771	T	C	A01	76483361	G	A
A01	41226772	A	G	A01	80420280	G	A	A01	60416662	G	A	A01	76483370	C	T
A01	41226788	T	G	A01	80420285	T	C	A01	60422757	G	A	A01	76483549	A	G
A01	41248374	T	G	A01	80420295	T	C	A01	60423003	A	G	A01	76506225	G	A
A01	41270395	G	A	A01	80420306	C	T	A01	60423052	T	C	A01	76566431	T	G
A01	41270401	C	T	A01	80421766	C	T	A01	60537755	T	C	A01	76591718	A	G
A01	41415284	C	T	A01	80442045	T	C	A01	60537770	G	A	A01	76717943	T	C
A01	41444953	G	A	A01	80556815	G	A	A01	60537979	C	A	A01	76730526	C	A
A01	41448954	T	G	A01	80756149	G	A	A01	60537987	T	C	A01	76920369	C	T
A01	41469680	T	G	A01	80922782	A	G	A01	60593613	G	A	A01	76980446	A	G
A01	41496846	T	C	A01	80923025	A	G	A01	60650091	G	A	A01	76980708	G	A
A01	41501362	G	A	A01	80983019	C	A	A01	60650101	C	G	A01	77138425	G	A
A01	41566411	G	A	A01	80983049	T	C	A01	60650306	A	T	A01	77146347	A	G
A01	41611701	T	C	A01	81249370	T	C	A01	60662248	T	C	A01	77203169	C	T
A01	41696917	T	G	A01	81485920	G	A	A01	60680252	C	T	A01	77203472	G	A
A01	41759623	C	T	A01	81769362	T	C	A01	60691958	A	G	A01	77205008	A	G
A01	41771677	T	C	A01	82077942	C	A	A01	60692209	G	T	A01	77221175	A	G
A01	41827652	G	A	A01	82421069	T	C	A01	60727460	T	G	A01	77261505	G	A
A01	44399688	G	A	A01	82445616	T	C	A01	60756479	T	C	A01	77261526	C	T
A01	44640771	A	G	A01	82561047	A	G	A01	60756702	T	A	A01	77261718	G	A
A01	45306991	T	C	A01	82568500	G	C	A01	60958186	A	G	A01	77261738	T	C
A01	45318250	T	C	A01	82587394	T	A	A01	60958434	C	T	A01	77598256	A	G
A01	45318462	C	T	A01	82587618	G	A	A01	61269545	T	C	A01	77634333	A	G
A01	46273811	G	A	A01	82618430	T	G	A01	61298751	G	A	A01	77634338	T	C
A01	46373193	G	A	A01	82618434	A	G	A01	61298967	A	G	A01	77634574	G	A
A01	46645166	G	A	A01	82618708	T	C	A01	61367306	C	T	A01	77679794	A	G
A01	47190671	T	C	A01	82618715	C	A	A01	61373809	T	G	A01	77679808	A	G
A01	47196901	G	A	A01	82660300	A	G	A01	61426403	G	A	A01	77740824	G	A
A01	55316361	G	T	A01	82660530	C	T	A01	61494482	C	A	A01	77740831	G	A
A01	55316393	T	A	A01	82660701	A	G	A01	61506402	A	G	A01	77838623	G	A
A01	58551511	T	A	A01	82675488	C	T	A01	61506618	C	T	A01	77883628	C	T
A01	60115748	C	G	A01	82801010	G	C	A01	61584204	T	C	A01	77921618	G	T
A01	62054294	G	A	A01	83045514	C	T	A01	61584423	G	A	A01	77921623	C	T
A01	62054304	G	C	A01	83465306	G	A	A01	61657108	G	T	A01	77982896	A	G
A01	62054514	G	A	A01	83483372	C	T	A01	61657350	A	T	A01	78025955	T	A
A01	62054516	C	G	A01	83622416	C	A	A01	61714313	A	C	A01	78077253	G	T
A01	62054526	A	T	A01	83707780	C	T	A01	61714572	A	G	A01	78155553	T	C
A01	63685926	C	G	A01	83707825	T	C	A01	61816241	G	A	A01	78155580	C	T
A01	65701467	T	C	A01	83863276	C	A	A01	61995684	C	A	A01	78155588	G	T
A01	65701470	G	A	A01	83909415	A	T	A01	61995906	G	A	A01	78155620	C	T
A01	65701486	C	G	A01	83909665	A	G	A01	61995931	G	T	A01	78155623	G	A
A01	65702497	C	A	A01	83909674	G	A	A01	61995934	G	A	A01	78206942	A	C
A01	66447843	C	T	A01	83942448	C	T	A01	62054304	G	C	A01	78317098	C	T
A01	72220145	G	A	A01	83942460	T	C	A01	62385185	C	A	A01	78317103	G	A
A01	73521239	T	A	A01	83943222	T	G	A01	62403222	A	G	A01	78342233	G	T
A01	73521404	T	C	A01	83943284	A	G	A01	62403231	A	G	A01	78392711	G	A
A01	74795678	A	G	A01	84353970	T	C	A01	62403476	C	T	A01	78392726	A	G
A01	75132230	T	C	A01	84354187	A	G	A01	62439963	A	G	A01	78548225	G	A
A01	75132509	G	A	A01	84431105	A	C	A01	62440011	C	T	A01	78548427	T	G
A01	75132812	A	T	A01	84438782	A	T	A01	62504103	T	C	A01	78548441	C	G
A01	75410009	C	T	A01	84438828	C	T	A01	62504118	T	C	A01	78552828	G	A
A01	75410199	T	C	A01	84496420	C	T	A01	62571894	G	C	A01	78552831	C	T
A01	75410213	C	T	A01	84496692	T	A	A01	62618896	C	G	A01	78552870	G	A
A01	75651274	T	C	A01	84499420	G	A	A01	62719974	A	G	A01	78562568	G	A
A01	75666986	A	C	A01	84606999	C	T	A01	62720001	C	T	A01	78562605	A	G
A01	76076976	T	C	A01	84800216	A	G	A01	62865332	A	G	A01	78583415	T	C
A01	76076985	A	G	A01	84800424	C	G	A01	62865362	G	A	A01	78583435	T	C
A01	76097241	C	A	A01	85181232	T	G	A01	63012516	T	C	A01	78583634	G	A
A01	76118819	C	T	A01	85278593	A	G	A01	63254174	G	A	A01	78583687	C	T
A01	76123704	T	C	A01	85572908	G	A	A01	63254214	C	A	A01	78602591	A	T
A01	76322104	A	C	A01	85608695	G	C	A01	63254430	T	C	A01	78643878	T	C
A01	76322371	A	G	A01	85608729	G	A	A01	63264760	T	C	A01	78711502	T	G
A01	76335133	A	G	A01	85737968	T	C	A01	63264784	A	G	A01	78746735	T	C
A01	76345660	C	T	A01	85737981	C	A	A01	63398470	G	A	A01	78747005	C	T
A01	76356601	T	C	A01	85879803	C	T	A01	63415271	G	A	A01	78771867	A	G
A01	76360897	C	T	A01	85879822	G	C	A01	63415301	T	C	A01	78772010	T	C
A01	76375121	C	T	A01	85937018	A	G	A01	63415505	A	G	A01	78772020	C	T
A01	76380726	C	T	A01	86010982	A	G	A01	63438776	T	C	A01	78772058	G	A
A01	76380743	G	C	A01	86111280	T	C	A01	63438785	A	G	A01	78772063	T	C
A01	76381018	G	C	A01	86111300	C	T	A01	63438799	T	C	A01	78826921	C	A
A01	76414997	A	G	A01	86143614	G	T	A01	63514211	A	G	A01	78826948	T	C
A01	76415188	C	A	A01	86143625	G	A	A01	63569216	T	G	A01	78827190	T	C
A01	76436940	C	T	A01	86203468	T	A	A01	63617235	A	G	A01	78891187	T	C
A01	76483361	G	A	A01	86221186	C	T	A01	63669813	C	T	A01	78891188	T	G
A01	76483370	C	T	A01	86221207	G	T	A01	63669848	C	T	A01	78924171	G	C
A01	76483549	A	G	A01	86262607	T	G	A01	63670045	G	A	A01	78924173	C	T
A01	76717943	T	C	A01	86304426	C	T	A01	63685926	C	G	A01	78924386	T	C
A01	76723743	G	A	A01	86373887	C	T	A01	63702851	C	T	A01	78996319	T	C
A01	76723773	G	A	A01	86374156	G	A	A01	63715387	C	T	A01	78997650	C	T
A01	76723783	T	C	A01	86466248	A	T	A01	63715422	G	T	A01	79199533	C	T
A01	76723794	T	A	A01	86466468	C	G	A01	63781021	A	C	A01	79199541	T	G
A01	76723977	G	T	A01	86476204	G	A	A01	63781029	G	C	A01	79199760	G	A
A01	76730526	C	A	A01	86619355	C	T	A01	63936321	A	G	A01	79199772	A	G
A01	76857507	A	G	A01	86620733	A	G	A01	63936525	A	G	A01	79199807	T	A
A01	76920369	C	T	A01	86620749	A	G	A01	63936533	A	G	A01	79225197	G	A
A01	76980446	A	G	A01	86697024	G	C	A01	63936551	C	T	A01	79225228	T	A
A01	76980708	G	A	A01	86847668	A	G	A01	63936578	T	C	A01	79240033	G	A
A01	77138425	G	A	A01	87102909	C	T	A01	64061787	T	C	A01	79240053	G	A
A01	77144981	T	C	A01	87103104	C	T	A01	64225368	C	T	A01	79284359	G	A
A01	77145030	G	T	A01	87103123	G	C	A01	64316744	A	G	A01	79300040	C	T
A01	77146614	A	C	A01	87103150	G	A	A01	64345000	T	C	A01	79327106	C	T
A01	77212985	C	T	A01	87149017	T	A	A01	64740439	G	T	A01	79327114	G	A
A01	77221175	A	G	A01	87165229	C	T	A01	64740459	T	C	A01	79334091	G	T
A01	77241478	T	A	A01	87165471	T	G	A01	64740684	C	T	A01	79334120	C	A
A01	77241713	A	C	A01	87167559	A	C	A01	64825662	C	T	A01	79396913	G	A
A01	77261535	A	G	A01	87167770	C	G	A01	64895272	G	A	A01	79397155	A	C
A01	77261691	G	A	A01	87167782	T	C	A01	64919312	G	T	A01	79513331	A	G
A01	77261738	T	C	A01	87168784	T	C	A01	65226243	G	A	A01	79531404	T	C
A01	77434903	A	G	A01	87266584	T	C	A01	65436023	G	A	A01	79531443	G	C
A01	77622072	G	A	A01	87266860	G	A	A01	65836458	A	G	A01	79548353	A	C
A01	77622095	G	T	A01	87595017	T	C	A01	65982392	T	C	A01	79589417	G	A
A01	77628842	C	T	A01	87642929	A	C	A01	65982607	A	T	A01	79718272	C	A
A01	77629036	G	A	A01	87758181	A	G	A01	66014785	C	T	A01	79718293	C	T
A01	77634333	A	G	A01	88128127	C	T	A01	66129484	T	C	A01	79718297	G	A
A01	77634338	T	C	A01	88128134	A	G	A01	66151148	A	G	A01	79718322	C	T
A01	77634574	G	A	A01	88245188	C	T	A01	66251698	G	A	A01	79718489	T	C
A01	77679794	A	G	A01	88245354	G	C	A01	66562579	A	G	A01	79750691	C	A
A01	77679808	A	G	A01	88245360	G	T	A01	66666135	T	C	A01	79750941	C	T
A01	77740824	G	A	A01	88328294	A	G	A01	66799952	T	A	A01	79842019	T	C
A01	77740831	G	A	A01	88420599	A	G	A01	66972036	G	A	A01	79849518	C	A
A01	77838623	G	A	A01	88522643	C	G	A01	66972076	A	G	A01	79849565	G	A
A01	77884392	G	C	A01	88522864	A	G	A01	66972280	C	A	A01	80143353	G	A
A01	77921618	G	T	A01	88628907	T	C	A01	66972293	T	C	A01	80143544	G	A
A01	77921623	C	T	A01	88831657	T	C	A01	67383293	T	G	A01	80143569	G	T
A01	77960677	G	A	A01	88881578	T	C	A01	67383295	T	C	A01	80143577	G	A
A01	77982896	A	G	A01	89078137	G	A	A01	67383539	C	T	A01	80382655	G	C
A01	78025955	T	A	A01	89158510	A	G	A01	67626494	A	C	A01	80382898	G	A
A01	78046549	A	G	A01	89264783	A	C	A01	67626513	T	C	A01	80442045	T	C
A01	78046553	G	A	A01	89267453	T	A	A01	67999264	T	C	A01	80516144	T	C
A01	78046820	G	A	A01	89273863	G	T	A01	68123818	T	A	A01	80516391	A	T
A01	78077253	G	T	A01	89274098	T	C	A01	68124003	A	G	A01	80556771	G	T
A01	78296207	G	A	A01	89275363	T	G	A01	68124036	C	T	A01	80756134	T	C
A01	78325204	T	G	A01	89275543	A	G	A01	68124041	C	T	A01	80756144	G	A
A01	78325208	T	G	A01	89471937	T	A	A01	68224943	T	C	A01	80756149	G	A
A01	78387070	C	G	A01	89718293	C	A	A01	68262402	C	A	A01	80756164	G	A
A01	78387081	A	G	A01	89718333	G	A	A01	68262419	G	A	A01	80915157	T	A
A01	78392709	C	T	A01	89746299	A	T	A01	68316163	C	T	A01	80922782	A	G
A01	78518134	G	A	A01	89746300	A	T	A01	68316365	G	C	A01	80922800	C	T
A01	78518151	A	G	A01	89746312	G	A	A01	68316378	G	T	A01	80922817	G	A
A01	78535941	C	A	A01	90008598	C	G	A01	68384825	T	C	A01	80923025	A	G
A01	78536116	G	A	A01	90008795	T	C	A01	68385126	G	A	A01	80982819	G	A
A01	78562565	T	C	A01	90008805	C	T	A01	68489871	T	C	A01	80983013	T	C
A01	78562605	A	G	A01	90026966	G	A	A01	68518158	A	C	A01	80983049	T	C
A01	78602927	C	T	A01	90105183	T	C	A01	68518358	A	C	A01	81013746	C	T
A01	78602935	G	C	A01	90193834	T	C	A01	68518390	T	C	A01	81080577	C	T
A01	78602947	C	T	A01	90194085	C	T	A01	68677875	C	T	A01	81159329	C	T
A01	78620430	C	T	A01	90293490	A	C	A01	68677884	T	C	A01	81159581	T	C
A01	78620647	G	A	A01	90293494	G	A	A01	68677891	G	A	A01	81348067	T	A
A01	78632333	C	T	A01	90469103	T	C	A01	68691768	G	T	A01	81457899	A	G
A01	78632574	A	C	A01	90942895	G	A	A01	68843016	G	A	A01	81457907	G	A
A01	78643646	G	A	A01	90949053	G	A	A01	68846641	A	C	A01	81486158	G	T
A01	78643878	T	C	A01	91107527	A	G	A01	68846648	C	T	A01	81598711	A	G
A01	78707873	C	T	A01	91107757	A	T	A01	68846667	A	T	A01	81600864	G	A
A01	78711502	T	G	A01	91107804	C	T	A01	69037698	C	T	A01	81601069	T	G
A01	78746735	T	C	A01	91240366	G	A	A01	69053394	T	C	A01	81618876	T	C
A01	78772010	T	C	A01	91240911	T	G	A01	69053618	T	C	A01	81769353	T	G
A01	78772058	G	A	A01	91241164	G	A	A01	69068438	T	C	A01	81906728	G	C
A01	78826921	C	A	A01	91432087	G	A	A01	69124575	A	T	A01	81959869	C	T
A01	79058113	G	A	A01	91540915	C	T	A01	69138115	A	G	A01	81992797	G	A
A01	79058124	A	T	A01	91541189	T	C	A01	69138144	T	C	A01	81992813	A	G
A01	79182901	G	T	A01	91652093	A	G	A01	69143010	T	G	A01	81993072	C	G
A01	79199810	C	G	A01	91824513	T	C	A01	69143036	C	T	A01	81993075	G	A
A01	79218811	A	C	A01	91997579	C	T	A01	69143057	C	T	A01	82071643	T	C
A01	79299793	G	A	A01	91997593	G	C	A01	69143270	A	G	A01	82078005	C	T
A01	79849717	G	A	A01	91997594	G	A	A01	69143279	T	C	A01	82079467	A	C
A01	79849768	G	A	A01	91997791	C	T	A01	69227136	A	G	A01	82079503	G	A
A01	80036306	T	G	A01	92120563	A	T	A01	69227146	A	G	A01	82079514	C	T
A01	80396586	T	C	A01	92120564	G	A	A01	69227179	G	T	A01	82271180	A	T
A01	80756163	C	T	A01	92142292	G	C	A01	69229531	T	A	A01	82348109	G	A
A01	81202709	T	C	A01	92494314	A	C	A01	69229560	T	G	A01	82367947	C	T
A01	81225503	T	C	A01	92638054	T	A	A01	69265343	C	A	A01	82445583	T	A
A01	81582453	T	C	A01	92681449	G	T	A01	69265593	T	C	A01	82445608	C	T
A01	81582679	A	T	A01	92740226	G	T	A01	69380828	C	T	A01	82445616	T	C
A01	81589960	G	T	A01	92744126	T	G	A01	69387173	T	C	A01	82506573	A	G
A01	81631613	C	T	A01	92790337	C	T	A01	69387402	A	G	A01	82587394	T	A
A01	81759122	C	A	A01	92824174	C	A	A01	69432291	G	T	A01	82587634	T	A
A01	81897431	G	T	A01	93015229	G	A	A01	69432299	A	G	A01	82629231	G	A
A01	81959868	T	C	A01	93015838	T	C	A01	69432308	A	T	A01	82629242	T	C
A01	82079514	C	T	A01	93016045	G	A	A01	69432565	T	G	A01	82629284	C	T
A01	82186494	C	T	A01	93161602	T	C	A01	69532028	C	T	A01	82639357	A	G
A01	82186495	C	T	A01	93161876	T	C	A01	69555588	T	C	A01	82660295	T	C
A01	82275288	C	T	A01	93213256	T	C	A01	69571312	G	A	A01	82660300	A	G
A01	82276823	G	A	A01	93373909	C	T	A01	69571328	C	T	A01	82660502	A	C
A01	82277049	C	T	A01	93373923	T	C	A01	69591677	C	G	A01	82660540	G	A
A01	82367741	C	T	A01	93394121	C	T	A01	69591700	C	A	A01	82660568	T	C
A01	82421069	T	C	A01	93451546	T	C	A01	69603453	C	T	A01	82675271	C	T
A01	82424013	G	T	A01	93457335	A	G	A01	69603480	T	C	A01	82675275	A	G
A01	82445616	T	C	A01	93459544	A	T	A01	69603481	C	A	A01	82684826	T	C
A01	82480237	G	A	A01	93599456	C	T	A01	69710540	A	G	A01	82747718	T	C
A01	82587394	T	A	A01	93617396	T	C	A01	69985087	G	A	A01	82747733	C	T
A01	82618434	A	G	A01	93617572	A	G	A01	69985099	T	C	A01	82747744	C	T
A01	82660701	A	G	A01	93884480	G	A	A01	69985108	G	C	A01	83491800	A	G
A01	82684834	C	T	A01	93884493	G	A	A01	69985110	G	T	A01	83622416	C	A
A01	82750679	A	T	A01	93884494	T	C	A01	69985121	G	C	A01	83707767	A	G
A01	82801010	G	C	A01	94023533	T	C	A01	70093926	G	A	A01	83707825	T	C
A01	82870939	T	G	A01	94331555	T	A	A01	70346712	G	T	A01	83718732	C	T
A01	83045730	T	C	A01	94657955	A	C	A01	70346713	G	A	A01	83741623	A	C
A01	83045750	G	A	A01	94658150	T	G	A01	70402080	T	C	A01	83771254	G	A
A01	83465295	C	T	A01	94742118	C	T	A01	70432562	T	C	A01	83799456	A	T
A01	83491751	C	T	A01	94742292	C	A	A01	70594868	A	C	A01	83863545	A	T
A01	83491800	A	G	A01	94762119	G	A	A01	70594917	T	A	A01	83887230	A	T
A01	83491815	C	T	A01	95107407	T	C	A01	70595110	T	A	A01	83887415	A	C
A01	83588015	G	A	A01	95107435	T	C	A01	70595129	T	A	A01	83887463	G	A
A01	83622416	C	A	A01	95208555	G	A	A01	70615790	T	C	A01	83895829	A	G
A01	83636666	C	T	A01	95259118	A	T	A01	70616055	C	T	A01	83909415	A	T
A01	83660454	T	C	A01	95316093	G	T	A01	70627360	T	C	A01	83909646	G	A
A01	83686021	G	A	A01	95318182	T	C	A01	70729177	C	G	A01	83909665	A	G
A01	83767691	C	T	A01	95809913	T	C	A01	70791017	C	A	A01	83915189	G	T
A01	83767918	A	G	A01	95930503	A	G	A01	70882927	T	A	A01	83915239	C	T
A01	83831959	T	A	A01	96067528	C	T	A01	70883204	G	C	A01	83915470	G	A
A01	83839523	G	T	A01	96067793	C	T	A01	70890343	G	A	A01	84353658	C	A
A01	83839732	G	T	A01	96446513	A	G	A01	70890588	G	A	A01	84353696	G	T
A01	83863276	C	A	A01	96478206	T	C	A01	71048205	C	T	A01	84353900	G	A
A01	83894505	T	C	A01	96478493	G	A	A01	71048385	A	C	A01	84353970	T	C
A01	83895829	A	G	A01	96573912	A	G	A01	71180573	T	C	A01	84354187	A	G
A01	83909415	A	T	A01	96573920	A	T	A01	71180575	C	T	A01	84374691	G	A
A01	83909665	A	G	A01	96881525	T	C	A01	71180593	T	C	A01	84413173	C	T
A01	83909687	G	C	A01	97186438	G	A	A01	71180754	A	T	A01	84413406	T	A
A01	83922336	T	A	A01	97254020	C	T	A01	71443820	C	T	A01	84421119	C	T
A01	83942460	T	C	A01	97254069	G	C	A01	71443847	G	T	A01	84438782	A	T
A01	83942690	A	T	A01	97254275	C	A	A01	71443848	A	T	A01	84499400	C	T
A01	83942703	G	A	A01	97348939	T	C	A01	71444065	T	C	A01	84499708	T	C
A01	83942958	C	A	A01	97475980	T	C	A01	71535947	T	C	A01	84499948	C	T
A01	84000900	C	A	A01	97475985	T	C	A01	71537664	T	G	A01	84607005	A	G
A01	84250775	G	A	A01	97688486	A	G	A01	71561786	A	C	A01	84607225	C	G
A01	84353970	T	C	A01	97896328	A	T	A01	71561787	T	G	A01	84633816	A	T
A01	84354187	A	G	A01	97896329	A	T	A01	71561813	G	A	A01	84774485	C	T
A01	84413397	C	A	A01	98051242	T	C	A01	71568863	A	T	A01	84776067	A	T
A01	84413406	T	A	A01	98051277	T	C	A01	71569060	G	A	A01	84800216	A	G
A01	84430916	C	T	A01	98511568	C	A	A01	71601317	C	T	A01	84800402	G	C
A01	84438782	A	T	A01	98989812	C	T	A01	71623597	A	G	A01	84901407	A	G
A01	84439031	C	A	A01	98989814	G	T	A01	71623828	G	A	A01	84901427	C	T
A01	84448436	G	T	A01	99296012	A	C	A01	71661431	C	T	A01	84933340	T	C
A01	84496420	C	T	A01	99327450	T	C	A01	71663984	T	C	A01	85104765	G	C
A01	84496451	C	T	A01	99740610	C	G	A01	71742906	G	A	A01	85134753	C	G
A01	84499708	T	C	A02	1186822	G	A	A01	71745485	A	G	A01	85148207	C	T
A01	84606705	G	A	A02	1791036	T	C	A01	71780793	T	C	A01	85278593	A	G
A01	84607005	A	G	A02	1808427	T	G	A01	71949260	T	G	A01	85278793	A	G
A01	84633816	A	T	A02	1808441	G	A	A01	71949308	G	C	A01	85352203	C	A
A01	84647134	G	A	A02	2765290	A	C	A01	71966064	T	A	A01	85352205	T	C
A01	84669814	A	G	A02	3111590	T	C	A01	71975622	G	A	A01	85546646	C	A
A01	84692394	C	T	A02	3231128	A	G	A01	72001752	G	A	A01	85572908	G	A
A01	84708709	T	C	A02	3987378	C	A	A01	72001780	A	G	A01	85573168	T	C
A01	84722865	A	T	A02	4070113	T	G	A01	72001812	C	T	A01	85608695	G	C
A01	84776067	A	T	A02	4070340	A	T	A01	72038203	A	T	A01	85608729	G	A
A01	84800216	A	G	A02	4144397	T	C	A01	72038226	A	G	A01	85609894	A	G
A01	85134753	C	G	A02	4233007	C	T	A01	72038402	C	T	A01	85695669	A	G
A01	85135048	T	G	A02	4615482	C	T	A01	72232656	C	G	A01	85695703	G	A
A01	85181232	T	G	A02	4855416	A	C	A01	72279366	A	G	A01	85695925	G	A
A01	85181472	C	T	A02	4855452	A	T	A01	72581796	T	A	A01	85737968	T	C
A01	85195638	G	A	A02	5927754	G	A	A01	72952136	C	G	A01	85737975	A	T
A01	85340985	T	C	A02	5927755	C	T	A01	72952300	G	A	A01	85749449	T	C
A01	85340996	T	C	A02	5958768	T	C	A01	72976690	A	G	A01	85749456	C	T
A01	85341194	C	T	A02	5959038	T	G	A01	72976863	A	G	A01	85824299	G	A
A01	85341230	C	T	A02	6180744	A	G	A01	73006273	G	T	A01	85879803	C	T
A01	85341244	G	A	A02	6236314	T	C	A01	73006283	A	G	A01	85895469	G	A
A01	85341246	A	T	A02	6507478	A	C	A01	73006518	C	T	A01	85895479	T	C
A01	85608695	G	C	A02	6507679	C	T	A01	73107661	T	A	A01	85895709	T	C
A01	85695669	A	G	A02	6507702	T	C	A01	73180782	T	C	A01	85924536	T	C
A01	85768703	C	T	A02	6627000	T	C	A01	73180991	A	C	A01	85936727	A	C
A01	85828862	C	A	A02	6627015	T	A	A01	73180992	G	A	A01	85937018	A	G
A01	85879803	C	T	A02	6627249	A	G	A01	73181006	G	C	A01	85947911	A	G
A01	85879822	G	C	A02	6627260	G	A	A01	73181009	T	C	A01	86010982	A	G
A01	85935189	C	T	A02	6797624	G	A	A01	73243849	T	G	A01	86035642	C	T
A01	85936727	A	C	A02	6797648	T	C	A01	73307591	T	A	A01	86035691	T	C
A01	85937018	A	G	A02	6969090	G	T	A01	73381158	C	A	A01	86101287	A	G
A01	85937034	T	C	A02	6969116	C	T	A01	73387225	A	G	A01	86111280	T	C
A01	85947626	A	C	A02	6969132	A	G	A01	73487033	A	G	A01	86143625	G	A
A01	85947911	A	G	A02	7183666	A	C	A01	73551413	A	G	A01	86161979	T	C
A01	86011014	G	A	A02	7183696	A	G	A01	73551646	T	A	A01	86161985	C	G
A01	86101287	A	G	A02	7183717	C	G	A01	73584769	A	G	A01	86162015	A	G
A01	86111280	T	C	A02	7183911	G	A	A01	73785693	A	C	A01	86184076	C	T
A01	86111304	C	T	A02	7183932	C	T	A01	73785913	T	G	A01	86203468	T	A
A01	86162015	A	G	A02	7457979	A	G	A01	73871319	A	T	A01	86221186	C	T
A01	86202741	T	C	A02	7483342	C	T	A01	74027421	A	G	A01	86374148	A	G
A01	86202760	C	T	A02	7483360	A	G	A01	74079189	G	A	A01	86385226	C	T
A01	86202762	A	C	A02	7483388	C	T	A01	74181051	G	A	A01	86414432	T	C
A01	86282461	T	A	A02	7502805	A	C	A01	74181087	T	A	A01	86475926	C	T
A01	86325936	C	T	A02	7839665	C	T	A01	74181276	A	G	A01	86550789	C	T
A01	86374148	A	G	A02	7839897	C	G	A01	74301539	A	C	A01	86569307	C	T
A01	86385226	C	T	A02	8213362	A	T	A01	74420449	A	G	A01	86619288	G	A
A01	86410099	G	A	A02	8553342	G	A	A01	74507008	C	A	A01	86620749	A	G
A01	86410345	G	A	A02	8658018	T	C	A01	74521574	C	T	A01	86697024	G	C
A01	86475926	C	T	A02	8839642	C	G	A01	74713492	T	G	A01	86736146	T	C
A01	86550789	C	T	A02	9020987	A	G	A01	74713496	T	G	A01	87148729	T	C
A01	86619288	G	A	A02	9021202	G	T	A01	74714717	C	A	A01	88831619	G	A
A01	86620749	A	G	A02	9080612	A	C	A01	74714907	T	C	A01	88831626	G	A
A01	86697024	G	C	A02	9080903	A	G	A01	74714908	A	G	A01	88831657	T	C
A01	89275363	T	G	A02	9337374	A	T	A01	74819538	T	C	A01	88869221	C	T
A01	89275543	A	G	A02	9533808	A	G	A01	74819564	A	G	A01	88881578	T	C
A01	89746300	A	T	A02	9534001	G	A	A01	74865553	C	T	A01	88881648	A	C
A01	89934405	A	G	A02	9623327	G	A	A01	74865565	T	C	A01	88881833	T	A
A01	89992497	A	G	A02	9683405	C	T	A01	74865571	C	A	A01	88892573	C	A
A01	90744720	G	A	A02	9828817	T	G	A01	74871893	G	A	A01	88911701	A	T
A01	90837754	T	C	A02	9829057	A	G	A01	74897630	C	T	A01	89078128	G	A
A01	90948859	A	C	A02	9870195	G	A	A01	75024104	C	T	A01	89078141	C	T
A01	91780086	T	C	A02	9983631	T	C	A01	75132230	T	C	A01	89209293	T	C
A01	92329627	A	G	A02	10018085	G	A	A01	75132263	C	T	A01	89264548	G	A
A01	92400532	G	A	A02	10018297	G	A	A01	75132812	A	T	A01	89264574	G	A
A01	92400795	C	T	A02	10197674	C	T	A01	75314972	A	C	A01	89264783	A	C
A01	92417826	G	A	A02	10333970	G	A	A01	75315171	A	G	A01	89267239	A	C
A01	92511921	A	G	A02	10335182	A	G	A01	75315245	A	G	A01	89267454	G	T
A01	92638054	T	A	A02	10408637	T	C	A01	75341758	A	G	A01	89275363	T	G
A01	92681223	C	T	A02	10662102	G	A	A01	75341773	A	G	A01	89275543	A	G
A01	92744126	T	G	A02	10840881	A	C	A01	75623578	T	C	A01	89275559	C	T
A01	92750746	G	A	A02	10933236	C	T	A01	75623856	C	T	A01	89278968	C	T
A01	92799673	T	A	A02	11133750	C	T	A01	75952222	A	G	A01	89279868	A	T
A01	92824174	C	A	A02	11134013	A	G	A01	76040644	G	T	A01	89280105	A	G
A01	93356680	G	T	A02	11151383	C	A	A01	76067522	G	A	A01	89363303	G	A
A01	93373865	G	A	A02	11266604	C	T	A01	76076976	T	C	A01	89376533	C	T
A01	93373900	C	T	A02	11306401	A	G	A01	76088407	C	T	A01	89388481	C	T
A01	93394381	G	A	A02	11361928	T	C	A01	76088635	A	G	A01	89521264	C	T
A01	93458474	T	A	A02	11366745	C	T	A01	76118825	T	C	A01	89718293	C	A
A01	93458509	C	T	A02	11434476	C	T	A01	76118989	G	C	A01	89746299	A	T
A01	93472087	G	A	A02	11434477	G	T	A01	76118997	G	A	A01	89746300	A	T
A01	93523132	C	T	A02	11465189	C	T	A01	76123704	T	C	A01	89947624	G	A
A01	93523378	C	T	A02	11493812	A	G	A01	76123712	G	A	A01	89992281	A	C
A01	93525903	T	C	A02	11494073	G	A	A01	76347477	A	C	A01	89992297	C	T
A01	93544879	C	T	A02	11532558	G	A	A01	76381018	G	C	A01	89992497	A	G
A01	93544887	T	A	A02	11532771	G	A	A01	76483549	A	G	A01	90005942	C	T
A01	93545077	G	A	A02	11712801	T	G	A01	76483603	G	A	A01	90008561	C	T
A01	93599456	C	T	A02	11713120	T	C	A01	76503199	T	A	A01	90008782	C	T
A01	93617572	A	G	A02	11812725	G	A	A01	76503200	G	T	A01	90008795	T	C
A01	94319230	A	G	A02	11812924	A	G	A01	76591486	G	T	A01	90083870	G	A
A01	94331555	T	A	A02	11812938	C	T	A01	76591493	T	C	A01	90084078	G	A
A01	94435276	G	T	A02	11813384	G	A	A01	76591689	C	G	A01	90086241	A	T
A01	94717682	G	A	A02	11813389	C	A	A01	76591718	A	G	A01	90105183	T	C
A01	95155235	G	A	A02	11815563	G	A	A01	76717943	T	C	A01	90105185	T	A
A01	95208555	G	A	A02	11996808	T	C	A01	76730555	G	A	A01	90193834	T	C
A01	95247744	A	G	A02	12063434	G	A	A01	76980466	C	T	A01	90194085	C	T
A01	95273419	G	T	A02	12063684	T	C	A01	76980654	A	G	A01	90744720	G	A
A01	95273449	C	A	A02	12255668	T	C	A01	77138591	G	A	A01	90786233	C	A
A01	95316054	A	G	A02	12271775	G	A	A01	77221175	A	G	A01	90804041	C	T
A01	95318182	T	C	A02	12314672	G	C	A01	77241509	T	A	A01	90891887	G	A
A01	95318421	C	T	A02	12324136	A	G	A01	77241746	T	C	A01	90892121	G	A
A01	95458865	G	A	A02	12324150	A	G	A01	77261503	T	C	A01	90892544	C	T
A01	95809913	T	C	A02	12347098	G	A	A01	77261698	C	T	A01	90949053	G	A
A01	95854170	C	T	A02	12347113	C	A	A01	77261738	T	C	A01	91019598	C	T
A01	95854415	T	C	A02	12362384	A	G	A01	77622059	C	T	A01	91107527	A	G
A01	95930503	A	G	A02	12364194	T	A	A01	77679794	A	G	A01	91107757	A	T
A01	95930729	T	G	A02	12364420	G	A	A01	77679808	A	G	A01	91172384	C	T
A01	96067528	C	T	A02	12475771	G	A	A01	77679995	C	A	A01	91240375	A	G
A01	96067793	C	T	A02	12476002	T	C	A01	77753388	G	C	A01	91241129	C	T
A01	96268743	A	G	A02	12476039	G	C	A01	77960694	G	A	A01	91432071	G	C
A01	96279564	A	G	A02	12598369	G	A	A01	77960704	C	T	A01	91432076	C	A
A01	96293475	C	T	A02	12598615	A	G	A01	77982896	A	G	A01	91541189	T	C
A01	96294887	C	T	A02	12660516	C	T	A01	78025955	T	A	A01	91780086	T	C
A01	96294901	C	A	A02	12698835	G	T	A01	78026207	G	A	A01	91824513	T	C
A01	96294929	T	A	A02	12771530	G	A	A01	78062416	C	T	A01	91997593	G	C
A01	96294938	A	G	A02	12771537	T	C	A01	78065028	G	A	A01	91997594	G	A
A01	96295164	A	G	A02	12771582	A	G	A01	78077474	G	A	A01	91997613	C	A
A01	96347948	T	C	A02	12771772	A	C	A01	78279373	A	G	A01	91997820	C	A
A01	96369692	A	G	A02	12811792	A	G	A01	78431985	G	A	A01	92120563	A	T
A01	96446459	G	A	A02	12946785	T	C	A01	78518151	A	G	A01	92142330	G	T
A01	96446483	G	A	A02	12947011	G	A	A01	78518339	C	T	A01	92172846	A	G
A01	96446489	C	T	A02	13145658	G	A	A01	78535908	C	T	A01	92172887	C	T
A01	96446513	A	G	A02	13310622	C	T	A01	78548219	C	T	A01	92197209	G	T
A01	96460814	C	T	A02	13337019	G	A	A01	78562605	A	G	A01	92197437	C	T
A01	96468423	C	T	A02	13396280	A	C	A01	78583435	T	C	A01	92328193	C	A
A01	96468612	T	C	A02	13426047	T	G	A01	78612338	T	A	A01	92328196	G	T
A01	96468613	G	A	A02	13444815	A	G	A01	78643897	A	G	A01	92347289	G	C
A01	96478206	T	C	A02	13445016	G	C	A01	78711502	T	G	A01	92400532	G	A
A01	96565614	T	C	A02	13449820	A	G	A01	78711729	G	A	A01	92400795	C	T
A01	96565621	C	T	A02	13620137	A	G	A01	78711741	A	G	A01	92547148	A	G
A01	96799477	A	G	A02	13705915	T	C	A01	78711783	A	G	A01	92638054	T	A
A01	96877698	A	G	A02	13781195	T	C	A01	78711785	C	T	A01	92744126	T	G
A01	96877712	A	T	A02	13799481	G	A	A01	78746735	T	C	A01	92750933	T	C
A01	97055041	C	T	A02	13907466	A	G	A01	78767314	T	C	A01	92750981	C	T
A01	97149891	A	T	A02	14082583	G	A	A01	78812304	T	C	A01	93015838	T	C
A01	97150142	A	T	A02	14112136	G	A	A01	78826921	C	A	A01	93015856	G	A
A01	97150151	T	C	A02	14112384	A	G	A01	78826948	T	C	A01	93016045	G	A
A01	97186204	T	C	A02	14205402	A	T	A01	78827169	C	G	A01	93137168	A	G
A01	97232504	C	T	A02	14253748	G	A	A01	78827190	T	C	A01	93373688	G	A
A01	97232532	A	G	A02	14262210	T	G	A01	78848755	T	C	A01	93373923	T	C
A01	97254027	C	T	A02	14262215	T	C	A01	78924171	G	C	A01	93394381	G	A
A01	97254069	G	C	A02	14262406	G	A	A01	78924361	A	G	A01	93451546	T	C
A01	97254086	T	C	A02	14379426	C	A	A01	78924378	C	T	A01	93451596	T	C
A01	97282978	C	A	A02	14379462	T	C	A01	78924386	T	C	A01	93458527	T	C
A01	97348939	T	C	A02	14464689	G	C	A01	78996332	T	G	A01	93472108	T	C
A01	97370960	C	G	A02	14548359	A	G	A01	79136552	T	C	A01	93525903	T	C
A01	97376820	G	A	A02	14548374	A	C	A01	79199527	C	T	A01	93533355	A	G
A01	97425153	T	C	A02	14672397	G	A	A01	79199760	G	A	A01	93599456	C	T
A01	97475980	T	C	A02	15094051	A	G	A01	79225228	T	A	A01	93599669	G	A
A01	97475985	T	C	A02	15094303	A	C	A01	79225257	C	T	A01	93935109	T	C
A01	97476017	G	A	A02	15138501	G	A	A01	79275472	G	A	A01	93996908	A	G
A01	97688486	A	G	A02	15138734	A	T	A01	79299821	C	T	A01	94023533	T	C
A01	97688488	G	A	A02	15138757	G	A	A01	79299825	A	G	A01	94023593	G	C
A01	97688490	G	A	A02	15572491	A	G	A01	79300081	C	T	A01	94023598	T	G
A01	97828978	C	T	A02	15572523	C	T	A01	79307967	T	C	A01	94319230	A	G
A01	97999099	G	T	A02	15572530	T	C	A01	79308192	A	G	A01	94319238	G	A
A01	98024984	A	C	A02	15715214	T	C	A01	79473331	G	A	A01	94331555	T	A
A01	98051277	T	C	A02	15715419	C	G	A01	79473555	G	C	A01	94342273	C	T
A01	98051506	A	G	A02	15974689	C	T	A01	79473564	A	G	A01	94555996	G	T
A01	98076546	A	G	A02	16047071	A	T	A01	79750962	A	C	A01	94556015	T	G
A01	98131352	T	G	A02	16047092	C	A	A01	79849536	G	A	A01	94568087	C	T
A01	98450529	A	G	A02	16047319	C	T	A01	79849780	G	A	A01	94568338	A	G
A01	98450758	C	T	A02	16047322	A	T	A01	80036306	T	G	A01	94568366	G	A
A01	98506542	T	A	A02	16055688	A	G	A01	80143547	G	T	A01	94568379	A	G
A01	98511568	C	A	A02	16190311	G	A	A01	80143721	G	A	A01	94568389	A	G
A01	98989812	C	T	A02	16190556	T	C	A01	80143989	C	G	A01	94664263	G	A
A01	99032655	C	G	A02	16339492	G	A	A01	80412149	C	T	A01	94667933	G	A
A01	99032673	G	A	A02	16410460	C	A	A01	80420295	T	C	A01	94668177	C	T
A01	99032689	A	C	A02	16410668	T	C	A01	80420302	G	A	A01	94714283	G	A
A01	99327450	T	C	A02	16628861	A	T	A01	80420306	C	T	A01	94719674	C	T
A01	99434683	T	C	A02	16708102	T	C	A01	80421563	G	A	A01	94719695	C	A
A01	99451725	A	C	A02	16708314	A	C	A01	80442045	T	C	A01	94719921	A	G
A01	99451912	C	G	A02	16708316	T	C	A01	80516125	T	C	A01	94761836	T	A
A01	99563379	A	T	A02	16708353	C	A	A01	80516144	T	C	A01	94762121	C	T
A01	99627976	G	C	A02	16721962	G	C	A01	80516365	C	A	A01	94886507	T	C
A01	99628223	C	T	A02	16833384	C	T	A01	80531605	G	T	A01	94894029	A	G
A01	99796321	G	A	A02	16870447	C	T	A01	80531786	C	T	A01	95036344	T	C
A01	99819319	C	G	A02	16870455	A	G	A01	80556771	G	T	A01	95055494	A	C
A01	99819605	G	T	A02	16870501	A	G	A01	80756134	T	C	A01	95055522	G	T
A02	897238	A	G	A02	16870712	T	G	A01	80756149	G	A	A01	95082787	C	A
A02	968306	T	C	A02	16915067	C	T	A01	81169251	C	T	A01	95107407	T	C
A02	1009405	G	T	A02	16926748	C	T	A01	81202709	T	C	A01	95155235	G	A
A02	1073794	A	C	A02	16926802	C	T	A01	81202913	C	T	A01	95459719	C	T
A02	1186822	G	A	A02	16927006	T	C	A01	81202918	C	A	A01	95459741	C	T
A02	1445470	T	C	A02	16953408	G	A	A01	81202945	C	T	A01	95600873	T	G
A02	1445493	A	G	A02	16953677	C	T	A01	81376473	G	A	A01	95656465	G	T
A02	1808427	T	G	A02	17009515	A	G	A01	81631399	T	G	A01	96108947	A	G
A02	1808433	G	A	A02	17009561	G	A	A01	81722466	A	C	A01	96279564	A	G
A02	1946728	C	A	A02	17042217	A	G	A01	81722486	C	A	A01	96294901	C	A
A02	1994834	A	G	A02	17080178	A	G	A01	81769138	G	A	A01	96294929	T	A
A02	1995060	A	T	A02	17144715	A	C	A01	81777816	G	A	A01	96295164	A	G
A02	2520872	G	A	A02	17174610	T	C	A01	82042339	G	A	A01	96347948	T	C
A02	2556942	T	C	A02	17297014	G	A	A01	82042627	A	G	A01	96446459	G	A
A02	2568261	T	C	A02	17307100	G	A	A01	82050788	G	A	A01	96446483	G	A
A02	2568281	A	T	A02	17415072	G	A	A01	82071432	T	C	A01	96446489	C	T
A02	2568510	C	A	A02	17415321	G	T	A01	82071643	T	C	A01	96446513	A	G
A02	2765290	A	C	A02	17415391	T	C	A01	82183901	C	A	A01	96460814	C	T
A02	2834211	G	A	A02	17461152	G	A	A01	82186495	C	T	A01	96468423	C	T
A02	2850603	C	A	A02	17461204	A	G	A01	82420789	G	T	A01	96468612	T	C
A02	2850631	G	A	A02	17474777	C	T	A01	82420807	C	T	A01	96468613	G	A
A02	2901468	G	A	A02	17581789	C	G	A01	82421069	T	C	A01	96478206	T	C
A02	2901699	G	A	A02	17582023	G	T	A01	82423753	A	C	A01	96565614	T	C
A02	3111590	T	C	A02	17582056	G	T	A01	82423765	T	C	A01	96565621	C	T
A02	3212900	C	T	A02	17582064	C	G	A01	82424002	G	A	A01	96968983	T	C
A02	3231128	A	G	A02	17795818	G	C	A01	82424005	A	G	A01	97055041	C	T
A02	3268421	C	T	A02	17840179	C	T	A01	82445616	T	C	A01	97134066	G	A
A02	3303906	C	T	A02	17867968	G	T	A01	82445799	T	A	A01	97232484	G	A
A02	3303934	G	T	A02	18310814	G	A	A01	82607488	G	A	A01	97232504	C	T
A02	3313069	G	A	A02	18310829	G	A	A01	82607502	A	G	A01	97232532	A	G
A02	3313073	T	C	A02	18311051	C	T	A01	82639119	G	A	A01	97254027	C	T
A02	3313283	T	C	A02	18553564	A	G	A01	82660300	A	G	A01	97254069	G	C
A02	3418722	G	T	A02	18553788	C	T	A01	82660502	A	C	A01	97254086	T	C
A02	3483606	T	C	A02	18553849	A	C	A01	82660527	A	G	A01	97282978	C	A
A02	3492371	C	T	A02	18749067	T	C	A01	82660561	G	A	A01	97348939	T	C
A02	3507753	A	G	A02	18759341	T	C	A01	82660568	T	C	A01	97376820	G	A
A02	3507952	G	C	A02	18823531	T	C	A01	82675275	A	G	A01	97475980	T	C
A02	3796135	T	C	A02	18880016	T	C	A01	82675520	G	T	A01	97475985	T	C
A02	3987368	T	C	A02	19030886	C	T	A01	83270859	T	C	A01	97476017	G	A
A02	3987400	G	T	A02	19065146	C	G	A01	83465083	A	G	A01	97688486	A	G
A02	4104060	A	C	A02	19086538	C	T	A01	83465309	A	G	A01	97828978	C	T
A02	4142809	T	C	A02	19152832	C	T	A01	83588022	A	C	A01	97999099	G	T
A02	4144178	G	A	A02	19175499	A	C	A01	83588208	G	A	A01	98024984	A	C
A02	4144397	T	C	A02	19175548	A	G	A01	83622370	T	C	A01	98076546	A	G
A02	4212700	A	C	A02	19177617	G	A	A01	83622416	C	A	A01	98167556	G	C
A02	4212925	C	T	A02	19177631	A	C	A01	83678093	G	C	A01	98167782	C	T
A02	4263727	G	A	A02	19177652	A	T	A01	83707825	T	C	A01	98167792	C	T
A02	4263740	C	T	A02	19306198	C	T	A01	83711965	C	T	A01	98167793	T	A
A02	4263776	G	A	A02	19348397	G	C	A01	83753979	A	G	A01	98255603	G	A
A02	4654318	T	C	A02	19466362	A	T	A01	83767691	C	T	A01	98450529	A	G
A02	4654336	T	A	A02	19466611	C	T	A01	83767708	T	C	A01	98450758	C	T
A02	4654337	A	G	A02	19534963	T	C	A01	83767918	A	G	A01	98511568	C	A
A02	4855441	C	A	A02	19668135	A	C	A01	83839539	C	T	A01	98772329	A	T
A02	4855452	A	T	A02	19668149	T	C	A01	83839769	G	A	A01	99327450	T	C
A02	5049939	T	C	A02	19685385	G	T	A01	83839796	C	T	A01	99627976	G	C
A02	5192969	C	T	A02	19697394	G	A	A01	83863276	C	A	A01	99628223	C	T
A02	5203925	C	T	A02	19760207	C	A	A01	83863549	C	T	A01	99796321	G	A
A02	5203936	T	C	A02	19786186	C	T	A01	83915247	C	A	A02	43097	C	T
A02	5289437	T	C	A02	19813727	A	G	A01	83942457	C	A	A02	808951	T	C
A02	5325208	T	A	A02	19913848	C	T	A01	83942460	T	C	A02	809204	C	T
A02	5469997	A	G	A02	19932609	G	A	A01	83942683	T	G	A02	897238	A	G
A02	5470011	C	T	A02	20020550	C	T	A01	83942741	G	A	A02	968306	T	C
A02	5548806	T	A	A02	20156596	C	A	A01	84375662	C	T	A02	1061574	C	T
A02	5603564	G	A	A02	20156835	A	C	A01	84375857	A	G	A02	1061846	G	C
A02	5603782	G	A	A02	20182636	T	C	A01	84375897	T	C	A02	1077295	G	A
A02	5666814	C	T	A02	20289498	A	G	A01	84375902	C	T	A02	1186822	G	A
A02	5883544	A	G	A02	20289704	A	G	A01	84413406	T	A	A02	1284718	A	G
A02	5883809	A	G	A02	20289729	C	T	A01	84421119	C	T	A02	1660268	T	C
A02	5927755	C	T	A02	20310412	G	A	A01	84438782	A	T	A02	1946728	C	A
A02	5958768	T	C	A02	20310651	G	T	A01	84438992	G	A	A02	1994834	A	G
A02	5958793	C	A	A02	20440979	G	A	A01	84647125	C	A	A02	1997745	C	T
A02	5959028	T	C	A02	20629429	G	A	A01	84669814	A	G	A02	1997944	C	T
A02	5959038	T	G	A02	20629456	A	C	A01	84761128	G	C	A02	2045522	G	A
A02	5967508	T	A	A02	20752533	G	A	A01	84774446	G	T	A02	2516581	T	C
A02	5967515	A	G	A02	20785328	A	C	A01	84800216	A	G	A02	2520872	G	A
A02	6180744	A	G	A02	21018677	C	T	A01	85195624	A	G	A02	2556942	T	C
A02	6226972	G	A	A02	21074031	A	G	A01	85278593	A	G	A02	2568261	T	C
A02	6227201	T	C	A02	21352825	T	G	A01	85573139	C	T	A02	2568510	C	A
A02	6236104	G	C	A02	21352843	T	C	A01	85573168	T	C	A02	2834211	G	A
A02	6236314	T	C	A02	21353059	A	C	A01	85608695	G	C	A02	2845608	G	A
A02	6463841	A	T	A02	21386596	C	T	A01	85695669	A	G	A02	2845646	T	C
A02	6478626	G	A	A02	21658850	G	A	A01	85695709	G	A	A02	2845647	G	A
A02	6478902	C	T	A02	21716486	A	C	A01	85737968	T	C	A02	2845923	C	G
A02	6507478	A	C	A02	21771096	C	T	A01	85738167	T	G	A02	2850603	C	A
A02	6507645	C	T	A02	21771126	G	C	A01	85738187	G	T	A02	2901694	C	T
A02	6507679	C	T	A02	21890861	G	A	A01	85749443	C	T	A02	2901699	G	A
A02	6507702	T	C	A02	22030441	G	A	A01	85749449	T	C	A02	3111590	T	C
A02	6515598	C	T	A02	22135112	G	A	A01	85749647	C	T	A02	3120306	G	C
A02	6515658	A	G	A02	22419462	G	A	A01	85768434	C	T	A02	3120332	G	A
A02	6515833	C	A	A02	22500511	T	C	A01	85828847	T	C	A02	3212900	C	T
A02	6627000	T	C	A02	22738360	G	A	A01	85828898	G	T	A02	3231128	A	G
A02	6627015	T	G	A02	22775770	A	G	A01	85936743	T	C	A02	3270420	A	G
A02	6627249	A	G	A02	22775817	C	T	A01	85936975	T	C	A02	3270425	A	G
A02	6627260	G	A	A02	22929639	A	G	A01	85937018	A	G	A02	3418722	G	T
A02	6627267	T	C	A02	23040540	T	G	A01	85947874	C	T	A02	3483606	T	C
A02	6746719	T	C	A02	23288056	G	A	A01	86010982	A	G	A02	3723752	G	T
A02	6746993	C	G	A02	23288261	A	G	A01	86011224	A	G	A02	3793770	T	G
A02	6935933	C	T	A02	23288302	T	C	A01	86011241	C	A	A02	3968788	G	A
A02	6969090	G	T	A02	23288635	C	A	A01	86035642	C	T	A02	3987368	T	C
A02	6969132	A	G	A02	23288869	G	A	A01	86035691	T	C	A02	3987400	G	T
A02	6993493	T	C	A02	23506720	G	C	A01	86101099	C	G	A02	4144178	G	A
A02	6993756	A	C	A02	23506934	G	A	A01	86101287	A	G	A02	4212700	A	C
A02	7130709	A	G	A02	23984165	C	A	A01	86101353	C	T	A02	4654318	T	C
A02	7130711	T	C	A02	23984169	A	G	A01	86444153	A	C	A02	4654336	T	A
A02	7183666	A	C	A02	23984418	T	C	A01	86444411	G	A	A02	4654337	A	G
A02	7183717	C	G	A02	23990265	T	G	A01	86466248	A	T	A02	4692105	T	C
A02	7183932	C	T	A02	23990266	C	A	A01	86532950	G	A	A02	5192935	T	A
A02	7282925	G	A	A02	24053927	G	C	A01	86619572	G	A	A02	5192969	C	T
A02	7283165	G	A	A02	24053965	G	C	A01	86619582	G	T	A02	5192980	A	G
A02	7413604	A	G	A02	24112892	C	T	A01	86620733	A	G	A02	5193123	C	T
A02	7483360	A	G	A02	24184924	G	A	A01	86620749	A	G	A02	5325208	T	A
A02	7500446	C	T	A02	24409699	G	A	A01	86697024	G	C	A02	5519880	A	G
A02	7500639	A	G	A02	24426575	T	C	A01	86847659	T	A	A02	5548854	C	A
A02	7597635	T	C	A02	24426813	C	A	A01	87165229	C	T	A02	5548861	G	A
A02	7655189	T	A	A02	24634397	C	A	A01	87165267	T	C	A02	5603823	G	A
A02	7655953	G	A	A02	24682898	G	A	A01	87165471	T	G	A02	5666811	C	T
A02	7656185	G	A	A02	24722224	G	A	A01	87167559	A	C	A02	5927755	C	T
A02	7716039	C	G	A02	24722444	T	G	A01	87167758	C	T	A02	5958768	T	C
A02	7725696	G	A	A02	24736920	C	T	A01	87167770	C	G	A02	5958793	C	A
A02	7731666	G	A	A02	24737153	G	A	A01	87167782	T	C	A02	5959028	T	C
A02	7786145	C	T	A02	24836111	A	T	A01	87358461	T	C	A02	5959038	T	G
A02	7839648	A	G	A02	24836139	C	T	A01	87472046	T	C	A02	6180744	A	G
A02	7839897	C	G	A02	24856848	T	C	A01	87512298	G	A	A02	6226972	G	A
A02	7881227	T	A	A02	24856850	A	C	A01	87595017	T	C	A02	6227201	T	C
A02	7896713	A	T	A02	24856867	T	C	A01	87628733	A	G	A02	6236104	G	C
A02	7905668	G	A	A02	25026270	C	G	A01	87758147	G	T	A02	6236314	T	C
A02	8214747	G	T	A02	25026273	T	C	A01	87758200	T	C	A02	6464017	C	A
A02	8214748	A	T	A02	25114935	C	T	A01	88128134	A	G	A02	6478902	C	T
A02	8229002	C	T	A02	25162339	T	C	A01	88239542	G	A	A02	6507478	A	C
A02	8231863	T	C	A02	25340956	G	T	A01	88239544	C	A	A02	6507645	C	T
A02	8244761	T	C	A02	25359665	G	A	A01	88239788	C	T	A02	6507679	C	T
A02	8251016	C	T	A02	25359675	T	C	A01	88239807	A	G	A02	6507702	T	C
A02	8251221	C	T	A02	25429995	T	C	A01	88245188	C	T	A02	6515598	C	T
A02	8492209	C	T	A02	25471771	T	C	A01	88245360	G	T	A02	6515658	A	G
A02	8492211	T	C	A02	25492667	T	G	A01	88328080	A	G	A02	6515833	C	A
A02	8523609	G	A	A02	25561424	G	A	A01	88328294	A	G	A02	6627000	T	C
A02	8590796	C	T	A02	25561621	C	G	A01	88339428	T	C	A02	6627015	T	G
A02	8617464	C	T	A02	25926136	T	G	A01	88339435	T	C	A02	6627249	A	G
A02	8646504	C	T	A02	25926335	C	T	A01	88373234	T	C	A02	6627260	G	A
A02	8880504	C	T	A02	25996269	T	C	A01	88522628	A	G	A02	6627267	T	C
A02	8932483	C	T	A02	25996285	G	A	A01	88522864	A	G	A02	6746719	T	C
A02	8932490	T	C	A02	26067594	C	A	A01	88634927	C	T	A02	6779719	C	A
A02	8969199	C	A	A02	26227604	T	C	A01	88831626	G	A	A02	6779755	G	A
A02	9020987	A	G	A02	26338439	T	C	A01	88831657	T	C	A02	6797618	C	T
A02	9021234	A	G	A02	26402008	G	A	A01	88881578	T	C	A02	6797648	T	C
A02	9032598	T	C	A02	26402016	A	G	A01	88881620	T	C	A02	6935694	G	A
A02	9035594	G	A	A02	26484160	C	A	A01	88881833	T	A	A02	6935933	C	T
A02	9080612	A	C	A02	26546191	A	G	A01	88881875	C	T	A02	6969090	G	T
A02	9080903	A	G	A02	26546441	C	T	A01	88881893	T	C	A02	6969132	A	G
A02	9167492	G	A	A02	26583616	C	T	A01	88892775	C	A	A02	7183666	A	C
A02	9208486	G	A	A02	26627391	A	G	A01	88892942	T	C	A02	7183717	C	G
A02	9218877	G	A	A02	26631364	G	A	A01	88983875	A	T	A02	7183932	C	T
A02	9218934	A	G	A02	26753965	A	G	A01	89165394	C	T	A02	7260589	C	T
A02	9257724	A	G	A02	26792135	T	C	A01	89180045	G	A	A02	7260592	G	A
A02	9321884	T	C	A02	26792385	G	A	A01	89275543	A	G	A02	7282940	C	A
A02	9533808	A	G	A02	26801483	C	T	A01	89278974	C	T	A02	7283165	G	A
A02	9573805	T	C	A02	27047155	T	A	A01	89280105	A	G	A02	7327642	T	C
A02	9623327	G	A	A02	27181295	C	T	A01	89300966	T	G	A02	7327652	A	G
A02	9699233	G	A	A02	27280049	A	G	A01	89376543	A	T	A02	7413604	A	G
A02	9710608	G	C	A02	27289610	A	G	A01	89376777	G	A	A02	7483360	A	G
A02	9710617	A	T	A02	27289834	T	A	A01	89388475	A	G	A02	7496322	G	A
A02	9827544	G	A	A02	27312862	C	T	A01	89688731	T	C	A02	7655189	T	A
A02	9847238	C	G	A02	27645762	G	A	A01	89688746	G	A	A02	7655953	G	A
A02	9851026	G	A	A02	27756126	A	T	A01	89688960	T	C	A02	7786145	C	T
A02	9851043	A	G	A02	27854893	G	A	A01	89689011	G	C	A02	7839648	A	G
A02	9869948	C	T	A02	27855159	T	A	A01	89718281	C	A	A02	7839897	C	G
A02	9931777	T	C	A02	27857274	C	T	A01	89718293	C	A	A02	7881227	T	A
A02	9959824	C	A	A02	27857501	C	T	A01	89728737	C	T	A02	8229002	C	T
A02	10018297	G	A	A02	27914436	A	G	A01	89746299	A	T	A02	8231863	T	C
A02	10026063	C	T	A02	27947571	G	T	A01	89746300	A	T	A02	8251221	C	T
A02	10057529	C	T	A02	27947817	G	A	A01	89746511	T	C	A02	8492209	C	T
A02	10057568	T	G	A02	27947824	T	C	A01	89992497	A	G	A02	8492211	T	C
A02	10199533	T	C	A02	27948433	C	G	A01	90005938	C	A	A02	8523609	G	A
A02	10245474	C	T	A02	27950489	T	C	A01	90008552	G	T	A02	8623530	G	A
A02	10279715	T	G	A02	27969392	G	A	A01	90008561	C	T	A02	8623586	A	G
A02	10287692	A	G	A02	27982442	T	G	A01	90008795	T	C	A02	8646504	C	T
A02	10287700	G	A	A02	27982642	A	G	A01	90083836	A	G	A02	8969164	A	G
A02	10318775	C	T	A02	27982710	A	G	A01	90105183	T	C	A02	8969165	A	G
A02	10318975	C	T	A02	28065618	G	A	A01	90193834	T	C	A02	8969178	A	G
A02	10319007	C	T	A02	28103004	A	C	A01	90193861	G	A	A02	8969199	C	A
A02	10319034	G	A	A02	28103068	C	T	A01	90468872	G	A	A02	9020931	A	G
A02	10333970	G	A	A02	28103268	A	G	A01	90469103	T	C	A02	9020987	A	G
A02	10335181	A	G	A02	28299359	C	A	A01	90786000	G	A	A02	9021234	A	G
A02	10408637	T	C	A02	28689196	C	T	A01	90786007	G	A	A02	9032337	T	C
A02	10422020	T	C	A02	28696949	G	T	A01	90786018	G	A	A02	9032598	T	C
A02	10606280	T	A	A02	28696962	C	T	A01	90786181	T	C	A02	9035594	G	A
A02	10606527	G	A	A02	29103713	A	G	A01	90786206	C	G	A02	9080612	A	C
A02	10625713	C	T	A02	29103943	C	T	A01	90786233	C	A	A02	9080903	A	G
A02	10625715	A	G	A02	29257526	G	A	A01	90786247	A	G	A02	9167492	G	A
A02	10897056	C	T	A02	29297819	G	T	A01	90804016	A	T	A02	9206903	G	A
A02	10897080	G	A	A02	29330811	A	G	A01	90804043	G	T	A02	9208486	G	A
A02	10970736	C	T	A02	29330838	G	A	A01	90872246	A	T	A02	9213665	A	G
A02	10970750	G	A	A02	29473371	T	G	A01	90872247	C	T	A02	9213688	C	A
A02	10973689	T	G	A02	29514019	A	C	A01	90872268	C	T	A02	9218934	A	G
A02	10973880	A	G	A02	29514216	C	T	A01	90891889	G	A	A02	9321884	T	C
A02	11050407	T	C	A02	29541914	G	A	A01	90892558	G	T	A02	9517566	T	C
A02	11133750	C	T	A02	29541935	G	A	A01	90949053	G	A	A02	9533808	A	G
A02	11134013	A	G	A02	29541951	C	T	A01	91107527	A	G	A02	9573805	T	C
A02	11135287	G	C	A02	29884968	G	C	A01	91107757	A	T	A02	9623327	G	A
A02	11151555	T	C	A02	29884993	C	A	A01	91172139	C	T	A02	9683405	C	T
A02	11151581	A	G	A02	30059718	T	C	A01	91240375	A	G	A02	9710608	G	C
A02	11229702	C	A	A02	30091075	A	T	A01	91295412	G	A	A02	9710617	A	T
A02	11229922	A	G	A02	30101864	T	A	A01	91369799	G	T	A02	9827544	G	A
A02	11229985	C	T	A02	30491597	T	C	A01	91414173	A	T	A02	9851043	A	G
A02	11286087	A	T	A02	30527804	G	A	A01	91431858	G	A	A02	9869948	C	T
A02	11295952	A	G	A02	30527821	A	G	A01	91432032	C	T	A02	9931777	T	C
A02	11306401	A	G	A02	30641303	T	A	A01	91432054	T	C	A02	9959824	C	A
A02	11434450	T	C	A02	30996300	C	T	A01	91432083	C	T	A02	10043281	A	G
A02	11434487	C	T	A02	30996302	G	A	A01	91540969	A	G	A02	10057529	C	T
A02	11435079	G	A	A02	31026644	A	G	A01	91541189	T	C	A02	10057568	T	G
A02	11493812	A	G	A02	31294019	C	T	A01	91615284	G	A	A02	10197474	C	T
A02	11494103	C	T	A02	31394086	A	G	A01	91615544	C	T	A02	10205526	C	T
A02	11532562	C	A	A02	31421072	T	C	A01	91652093	A	G	A02	10334554	A	G
A02	11532771	G	A	A02	31493151	A	G	A01	91785815	T	C	A02	10408637	T	C
A02	11712801	T	G	A02	31493170	G	A	A01	91824513	T	C	A02	10446427	G	T
A02	11800210	G	A	A02	31554777	T	C	A01	91997593	G	C	A02	10446646	A	G
A02	11800211	G	A	A02	31583172	G	A	A01	91997594	G	A	A02	10446658	G	A
A02	11800399	A	G	A02	31586982	A	C	A01	91997820	C	A	A02	10970736	C	T
A02	11812697	T	A	A02	31587132	A	C	A01	92070818	A	T	A02	10970750	G	A
A02	11812714	G	T	A02	31941476	C	T	A01	92070820	A	T	A02	10973689	T	G
A02	11812924	A	G	A02	32236269	C	T	A01	92120563	A	T	A02	10973880	A	G
A02	11813124	T	C	A02	32252476	A	G	A01	92144312	G	A	A02	10992778	A	T
A02	11813170	T	C	A02	32252515	G	A	A01	92144329	C	G	A02	10992801	G	A
A02	11813188	A	G	A02	32403292	C	T	A01	92147724	G	A	A02	11050407	T	C
A02	11813355	G	A	A02	32403322	G	A	A01	92147983	T	C	A02	11113320	G	T
A02	11813379	A	C	A02	32659670	T	C	A01	92163797	G	C	A02	11124184	C	T
A02	11815529	C	T	A02	32663863	T	C	A01	92212494	T	C	A02	11133750	C	T
A02	11815756	G	A	A02	32731984	T	C	A01	92227834	C	T	A02	11134013	A	G
A02	11823863	A	T	A02	32777559	T	C	A01	92494108	G	A	A02	11135287	G	C
A02	11996808	T	C	A02	33045112	C	T	A01	92494314	A	C	A02	11151555	T	C
A02	11996842	A	T	A02	33173343	G	A	A01	92638054	T	A	A02	11151581	A	G
A02	12063684	T	C	A02	33173514	T	C	A01	92681219	C	T	A02	11229922	A	G
A02	12103837	A	G	A02	33173578	T	A	A01	92744126	T	G	A02	11229985	C	T
A02	12104003	C	T	A02	33194264	A	T	A01	92806451	G	T	A02	11275493	A	G
A02	12232534	T	C	A02	33340065	T	C	A01	92806461	G	A	A02	11306401	A	G
A02	12232558	T	C	A02	33347733	A	G	A01	92824174	C	A	A02	11435079	G	A
A02	12232569	T	G	A02	33374103	T	G	A01	93002079	G	T	A02	11532562	C	A
A02	12271775	G	A	A02	33480048	A	T	A01	93015838	T	C	A02	11532771	G	A
A02	12314612	T	A	A02	33480049	C	A	A01	93113990	C	T	A02	11800210	G	A
A02	12323893	C	T	A02	33834741	A	G	A01	93114028	G	A	A02	11800211	G	A
A02	12323949	A	G	A02	33874978	T	C	A01	93161602	T	C	A02	11800399	A	G
A02	12324136	A	G	A02	33875156	T	G	A01	93161618	C	T	A02	11812697	T	A
A02	12324150	A	G	A02	34163062	C	T	A01	93213256	T	C	A02	11812714	G	T
A02	12327787	C	T	A02	34207718	T	C	A01	93373664	C	A	A02	11812924	A	G
A02	12331288	C	T	A02	34216866	C	T	A01	93393831	G	A	A02	11813124	T	C
A02	12336280	G	T	A02	34391683	A	G	A01	93394020	T	C	A02	11813170	T	C
A02	12347286	T	C	A02	34452177	A	G	A01	93451546	T	C	A02	11813188	A	G
A02	12347289	C	G	A02	34577714	A	G	A01	93451555	T	A	A02	11813355	G	A
A02	12362384	A	G	A02	34577720	C	T	A01	93451596	T	C	A02	11813379	A	C
A02	12364415	A	T	A02	34577939	A	G	A01	93457121	C	T	A02	11815529	C	T
A02	12366254	C	T	A02	34649691	A	G	A01	93469821	A	G	A02	11815756	G	A
A02	12366461	A	G	A02	34789618	C	T	A01	93469822	C	T	A02	11823863	A	T
A02	12439881	A	G	A02	34789810	C	T	A01	93469841	C	A	A02	11826345	C	A
A02	12440140	G	A	A02	34789814	C	T	A01	93470047	C	A	A02	11996808	T	C
A02	12476002	T	C	A02	34789839	T	C	A01	93470092	C	T	A02	11996842	A	T
A02	12530897	A	G	A02	34789863	T	C	A01	93599456	C	T	A02	12063684	T	C
A02	12530918	A	G	A02	34823979	G	A	A01	93617396	T	C	A02	12104003	C	T
A02	12531131	C	T	A02	34833693	G	A	A01	93722331	A	G	A02	12232534	T	C
A02	12531142	C	T	A02	34833700	T	C	A01	93884253	A	G	A02	12232558	T	C
A02	12582374	G	A	A02	34883969	A	G	A01	93884494	T	C	A02	12232569	T	G
A02	12582413	G	A	A02	34932352	T	C	A01	93928586	C	T	A02	12271775	G	A
A02	12582509	C	T	A02	34962214	T	C	A01	94023326	G	C	A02	12314612	T	A
A02	12582534	A	G	A02	34962445	C	T	A01	94023533	T	C	A02	12323307	A	T
A02	12582539	G	T	A02	34970291	C	G	A01	94023593	G	C	A02	12323893	C	T
A02	12598356	G	A	A02	34970523	G	C	A01	94047827	A	T	A02	12323949	A	G
A02	12598369	G	A	A02	35017145	A	T	A01	94319230	A	G	A02	12324136	A	G
A02	12598615	A	G	A02	35155571	T	C	A01	94331555	T	A	A02	12324150	A	G
A02	12615826	G	C	A02	35304374	G	C	A01	94342481	T	C	A02	12327787	C	T
A02	12615838	C	G	A02	35308101	A	T	A01	94667883	C	T	A02	12336280	G	T
A02	12616067	C	T	A02	35383558	G	A	A01	95107149	C	T	A02	12347286	T	C
A02	12698599	G	A	A02	35383763	T	A	A01	95107407	T	C	A02	12347289	C	G
A02	12698810	C	T	A02	35641949	C	T	A01	95132683	C	T	A02	12362384	A	G
A02	12737353	G	A	A02	35669036	A	T	A01	95208555	G	A	A02	12364415	A	T
A02	12737520	C	T	A02	35923016	A	G	A01	95273419	G	T	A02	12366461	A	G
A02	12737523	T	C	A02	35923090	C	A	A01	95318182	T	C	A02	12382700	A	G
A02	12737531	T	C	A02	35953684	A	G	A01	95854415	T	C	A02	12382919	G	A
A02	12737547	T	C	A02	36386358	A	G	A01	95883199	G	A	A02	12440140	G	A
A02	12737553	G	A	A02	36403820	C	T	A01	95951769	T	A	A02	12476002	T	C
A02	12771537	T	C	A02	36404088	T	A	A01	95999789	G	A	A02	12509679	C	T
A02	12771582	A	G	A02	36538052	G	A	A01	95999812	G	A	A02	12509689	G	A
A02	12771750	C	T	A02	36584040	C	T	A01	96031822	C	T	A02	12530897	A	G
A02	12771772	A	C	A02	36584286	G	A	A01	96067542	A	G	A02	12530918	A	G
A02	12809411	T	C	A02	36677341	G	A	A01	96258076	C	T	A02	12531131	C	T
A02	12809602	C	T	A02	36677625	G	A	A01	96446513	A	G	A02	12531142	C	T
A02	12811792	A	G	A02	36743056	T	A	A01	96446725	C	T	A02	12559055	A	G
A02	12841651	C	A	A02	36743084	G	A	A01	96460814	C	T	A02	12598356	G	A
A02	12841850	G	A	A02	36743105	A	G	A01	96468424	G	A	A02	12598369	G	A
A02	12898520	G	A	A02	37053489	C	G	A01	96468447	C	G	A02	12598615	A	G
A02	12898548	G	A	A02	37053495	C	T	A01	96468612	T	C	A02	12615826	G	C
A02	12926770	C	T	A02	37053504	C	T	A01	96478206	T	C	A02	12771537	T	C
A02	12946785	T	C	A02	37053685	T	C	A01	96573912	A	G	A02	12771568	G	A
A02	13034013	A	T	A02	37053688	T	C	A01	96573926	A	T	A02	12771582	A	G
A02	13098361	T	C	A02	37161427	A	T	A01	96881525	T	C	A02	12771750	C	T
A02	13145658	G	A	A02	37327616	A	T	A01	96881570	G	A	A02	12771772	A	C
A02	13145855	T	C	A02	37428310	C	T	A01	97186204	T	C	A02	12807210	G	A
A02	13307884	T	C	A02	37428332	T	G	A01	97254020	C	T	A02	12807214	C	T
A02	13337019	G	A	A02	37433011	T	C	A01	97254069	G	C	A02	12807441	T	C
A02	13359109	T	C	A02	37545385	T	C	A01	97254071	G	A	A02	12809602	C	T
A02	13396280	A	C	A02	37554547	T	C	A01	97254086	T	C	A02	12811792	A	G
A02	13426047	T	G	A02	37554740	G	C	A01	97348939	T	C	A02	12816752	T	A
A02	13444792	G	T	A02	37748192	C	A	A01	97475980	T	C	A02	12841651	C	A
A02	13445016	G	C	A02	37752731	G	T	A01	97475985	T	C	A02	12841850	G	A
A02	13445033	G	A	A02	37804070	A	G	A01	97475998	G	A	A02	12898520	G	A
A02	13449599	C	T	A02	37861315	T	C	A01	97476010	G	T	A02	12898548	G	A
A02	13449796	G	A	A02	38010398	C	T	A01	97688486	A	G	A02	12926770	C	T
A02	13459625	G	A	A02	38197574	C	A	A01	98024984	A	C	A02	13034013	A	T
A02	13459823	G	T	A02	38320835	C	T	A01	98024996	G	A	A02	13145658	G	A
A02	13459873	T	C	A02	38343110	C	T	A01	98450758	C	T	A02	13145855	T	C
A02	13459885	A	G	A02	38343308	A	C	A01	98516328	C	G	A02	13307884	T	C
A02	13497919	G	A	A02	38343325	G	C	A01	98516352	G	C	A02	13337019	G	A
A02	13554088	G	A	A02	38343327	C	T	A01	98516583	A	T	A02	13396280	A	C
A02	13603739	G	A	A02	38355532	T	C	A01	98956628	T	C	A02	13426047	T	G
A02	13620108	C	T	A02	38355557	A	C	A01	98989812	C	T	A02	13445033	G	A
A02	13620137	A	G	A02	38355770	A	G	A01	99327450	T	C	A02	13449599	C	T
A02	13781185	C	T	A02	38503395	G	A	A01	99522018	T	C	A02	13449796	G	A
A02	13781195	T	C	A02	38506954	T	C	A01	99667029	G	A	A02	13459823	G	T
A02	13801204	C	T	A02	38506967	T	A	A02	1184922	A	G	A02	13459873	T	C
A02	13801381	T	C	A02	38507146	T	C	A02	1186822	G	A	A02	13563719	C	A
A02	13802636	T	C	A02	38600366	T	C	A02	1946704	G	A	A02	13566670	T	C
A02	13802650	G	A	A02	38600546	T	C	A02	1946728	C	A	A02	13620137	A	G
A02	13907714	G	T	A02	38626252	T	C	A02	1994834	A	G	A02	13781195	T	C
A02	14052390	G	T	A02	38753942	T	C	A02	2019808	C	T	A02	13799481	G	A
A02	14082583	G	A	A02	38771014	T	C	A02	2136024	T	C	A02	13799679	G	A
A02	14112117	G	A	A02	38864152	A	G	A02	2516581	T	C	A02	13799729	C	A
A02	14112384	A	G	A02	38864187	T	A	A02	2627500	A	G	A02	13802636	T	C
A02	14205402	A	T	A02	38973170	C	T	A02	2627508	C	T	A02	13907714	G	T
A02	14252089	A	G	A02	39117522	T	A	A02	3111590	T	C	A02	13999409	G	A
A02	14261588	A	G	A02	39194664	C	T	A02	3303719	A	T	A02	14082572	A	C
A02	14262166	C	T	A02	39250313	G	A	A02	3313283	T	C	A02	14082583	G	A
A02	14262210	T	G	A02	39320913	G	A	A02	4070351	C	T	A02	14112384	A	G
A02	14262215	T	C	A02	39659699	T	C	A02	4114628	A	G	A02	14122479	T	C
A02	14464689	G	C	A02	39659897	A	G	A02	4144164	T	G	A02	14205402	A	T
A02	14519236	C	T	A02	40009022	A	G	A02	4212652	G	A	A02	14261588	A	G
A02	14548359	A	G	A02	40071299	T	C	A02	4494676	G	A	A02	14262166	C	T
A02	14548374	A	C	A02	40363771	T	C	A02	4567557	T	A	A02	14262210	T	G
A02	14561191	G	A	A02	40363796	A	G	A02	4615216	C	T	A02	14262215	T	C
A02	14561226	A	G	A02	40380085	A	T	A02	4615243	C	T	A02	14377439	G	T
A02	14642837	A	G	A02	40450329	C	T	A02	4692105	T	C	A02	14377440	T	C
A02	14672397	G	A	A02	40695516	C	T	A02	4737661	C	T	A02	14434747	G	A
A02	14672802	G	T	A02	40986531	A	G	A02	4771022	G	T	A02	14464689	G	C
A02	14672803	C	T	A02	40986536	G	A	A02	4802390	A	G	A02	14548359	A	G
A02	14831249	T	A	A02	40986718	T	C	A02	5016492	G	A	A02	14548374	A	C
A02	14831264	G	A	A02	40999305	C	T	A02	5016520	G	A	A02	14561226	A	G
A02	15015226	C	T	A02	41019567	A	G	A02	5016526	C	T	A02	14672397	G	A
A02	15033677	G	T	A02	41065557	G	T	A02	5016535	C	G	A02	14672802	G	T
A02	15094051	A	G	A02	41106406	A	G	A02	5016717	A	G	A02	14672803	C	T
A02	15094303	A	C	A02	41170870	T	C	A02	5016722	A	G	A02	14683058	G	A
A02	15351280	A	G	A02	41176071	G	A	A02	5016728	A	G	A02	14683077	G	C
A02	15351291	G	A	A02	41176304	A	C	A02	5195435	A	C	A02	15094051	A	G
A02	15446295	G	A	A02	41176311	T	C	A02	5603767	A	G	A02	15094303	A	C
A02	15475227	G	A	A02	41278803	G	A	A02	5603821	C	T	A02	15446295	G	A
A02	15572491	A	G	A02	41287727	A	G	A02	5603826	T	A	A02	15526391	C	T
A02	15572523	C	T	A02	41287913	G	A	A02	5883544	A	G	A02	15572491	A	G
A02	15715214	T	C	A02	41303384	C	T	A02	5883590	C	T	A02	15572523	C	T
A02	15715419	C	G	A02	41303405	T	C	A02	5904642	T	A	A02	15579428	G	A
A02	15715436	G	A	A02	41303611	G	T	A02	5927516	C	T	A02	15579653	A	G
A02	16000127	G	T	A02	41495755	C	T	A02	5927755	C	T	A02	15715214	T	C
A02	16000342	A	G	A02	41654617	T	A	A02	5958768	T	C	A02	15715419	C	G
A02	16034578	G	A	A02	41654819	A	C	A02	5959028	T	C	A02	15715436	G	A
A02	16046700	C	T	A02	41675077	T	C	A02	6180509	A	T	A02	16000127	G	T
A02	16047071	A	T	A02	41675110	G	A	A02	6180744	A	G	A02	16000342	A	G
A02	16047075	C	T	A02	41736822	A	G	A02	6227201	T	C	A02	16034578	G	A
A02	16052488	C	T	A02	41736823	C	T	A02	6627015	T	G	A02	16034588	T	C
A02	16055688	A	G	A02	42177384	A	G	A02	6627249	A	G	A02	16046700	C	T
A02	16060264	G	A	A02	42222144	T	C	A02	6627267	T	C	A02	16047071	A	T
A02	16060490	T	G	A02	42222162	T	C	A02	6797648	T	C	A02	16047075	C	T
A02	16060504	C	T	A02	42733743	A	T	A02	6825759	C	T	A02	16055688	A	G
A02	16125110	C	T	A02	42963508	T	C	A02	6825975	A	C	A02	16190150	G	C
A02	16199144	T	G	A02	43016897	T	C	A02	7183666	A	C	A02	16190182	C	T
A02	16410398	T	A	A02	43211600	C	T	A02	7183696	A	G	A02	16199144	T	G
A02	16410454	G	A	A02	43211838	T	A	A02	7183717	C	G	A02	16367402	A	T
A02	16410668	T	C	A02	43367398	A	G	A02	7183932	C	T	A02	16367617	T	C
A02	16410682	T	C	A02	43397806	C	T	A02	7199101	T	C	A02	16410398	T	A
A02	16435805	G	A	A02	43397810	G	C	A02	7413604	A	G	A02	16410454	G	A
A02	16441859	C	T	A02	43406300	G	A	A02	7421197	A	G	A02	16410668	T	C
A02	16442152	A	G	A02	43599335	G	A	A02	7421430	A	G	A02	16410682	T	C
A02	16484741	T	C	A02	43656939	A	G	A02	7483360	A	G	A02	16435805	G	A
A02	16484795	C	T	A02	43657114	A	G	A02	7655979	A	C	A02	16439386	C	T
A02	16484819	C	T	A02	43657125	G	C	A02	7656184	C	T	A02	16442152	A	G
A02	16493851	T	C	A02	43657146	T	C	A02	7839641	T	A	A02	16493851	T	C
A02	16493855	G	A	A02	43736960	C	T	A02	7839648	A	G	A02	16493855	G	A
A02	16493874	G	T	A02	44026934	G	A	A02	7839897	C	G	A02	16493874	G	T
A02	16498545	T	C	A02	44027184	C	A	A02	7881561	G	T	A02	16498755	G	T
A02	16498755	G	T	A02	44147605	T	A	A02	7947788	G	A	A02	16528378	G	A
A02	16528378	G	A	A02	44147634	A	G	A02	7971575	G	A	A02	16550484	G	A
A02	16550484	G	A	A02	44147864	A	G	A02	8008678	C	T	A02	16550778	C	T
A02	16550778	C	T	A02	44398471	C	T	A02	8213344	A	C	A02	16584298	G	T
A02	16552324	C	T	A02	45007427	A	T	A02	8213362	A	T	A02	16593604	C	A
A02	16552326	A	G	A02	45007468	C	T	A02	8231891	C	T	A02	16654669	A	G
A02	16628861	A	T	A02	45068528	G	A	A02	8231892	A	G	A02	16654682	G	A
A02	16654669	A	G	A02	45190315	T	C	A02	8244511	T	C	A02	16699906	C	G
A02	16654682	G	A	A02	45190358	A	G	A02	8244761	T	C	A02	16700142	C	T
A02	16699906	C	G	A02	45190579	G	C	A02	8244766	A	T	A02	16710751	C	G
A02	16700142	C	T	A02	45283448	C	T	A02	8255398	C	T	A02	16721962	G	C
A02	16721962	G	C	A02	45283449	A	G	A02	8337165	C	A	A02	16760748	C	T
A02	16811793	T	C	A02	45283656	C	T	A02	8765171	A	G	A02	16811793	T	C
A02	16865074	G	A	A02	45283664	C	T	A02	8880504	C	T	A02	16813965	G	A
A02	16865297	C	T	A02	45360153	C	T	A02	8968977	C	T	A02	16814178	C	T
A02	16870464	G	A	A02	45410540	T	C	A02	8969165	A	G	A02	16865074	G	A
A02	16870501	A	G	A02	45462288	T	C	A02	8969178	A	G	A02	16865297	C	T
A02	16870700	C	T	A02	45779434	G	C	A02	8999478	T	G	A02	16870464	G	A
A02	16870712	T	G	A02	45779450	C	T	A02	9020987	A	G	A02	16870501	A	G
A02	16870736	A	G	A02	45981096	C	T	A02	9021188	T	C	A02	16914153	C	T
A02	16888076	C	T	A02	46024850	G	A	A02	9035408	A	G	A02	16929320	T	C
A02	16914153	C	T	A02	46391397	T	A	A02	9080612	A	C	A02	16929330	C	T
A02	16926736	G	A	A02	46451902	A	G	A02	9080623	T	C	A02	16933586	A	G
A02	16926787	C	T	A02	46685166	G	A	A02	9080903	A	G	A02	17009515	A	G
A02	16927006	T	C	A02	46685171	C	T	A02	9208491	G	A	A02	17009548	T	C
A02	16927014	A	C	A02	46897699	G	A	A02	9426103	T	C	A02	17009561	G	A
A02	16933586	A	G	A02	46897910	T	A	A02	9533808	A	G	A02	17080178	A	G
A02	17009515	A	G	A02	46963917	C	T	A02	9572322	T	G	A02	17142957	G	T
A02	17009548	T	C	A02	47057556	T	C	A02	9572601	G	A	A02	17144715	A	C
A02	17009561	G	A	A02	47057564	A	C	A02	9683418	G	A	A02	17174619	A	C
A02	17041949	G	C	A02	47057732	A	C	A02	9683641	T	C	A02	17174823	G	A
A02	17080178	A	G	A02	47057770	C	T	A02	9683654	A	G	A02	17174841	A	G
A02	17144715	A	C	A02	47078984	A	C	A02	9685957	T	C	A02	17249782	A	G
A02	17174619	A	C	A02	47308474	A	G	A02	9829057	A	G	A02	17249800	A	G
A02	17174823	G	A	A02	47308480	A	T	A02	9946715	G	A	A02	17290814	C	T
A02	17174841	A	G	A02	47683111	T	C	A02	9946943	T	G	A02	17291018	A	C
A02	17249782	A	G	A02	47691251	C	T	A02	9983631	T	C	A02	17304016	A	G
A02	17249800	A	G	A02	47744679	C	A	A02	10018297	G	A	A02	17304254	A	G
A02	17294646	A	G	A02	47744910	G	T	A02	10279732	T	C	A02	17307141	A	C
A02	17307141	A	C	A02	47817589	A	G	A02	10333970	G	A	A02	17307322	G	A
A02	17307322	G	A	A02	47849707	C	T	A02	10334184	C	T	A02	17315987	G	A
A02	17315987	G	A	A02	48159227	T	C	A02	10408656	C	T	A02	17315988	G	C
A02	17315988	G	C	A02	48159248	A	G	A02	10933227	G	A	A02	17415302	G	A
A02	17316230	G	T	A02	48206051	G	A	A02	10933236	C	T	A02	17415391	T	C
A02	17376890	C	T	A02	48207156	T	C	A02	10970525	C	T	A02	17415393	G	A
A02	17393941	G	A	A02	48313850	T	C	A02	10970706	T	C	A02	17460990	C	A
A02	17393973	G	A	A02	48325535	A	G	A02	10973689	T	G	A02	17461204	A	G
A02	17415302	G	A	A02	48365557	A	G	A02	10973880	A	G	A02	17534088	A	G
A02	17415391	T	C	A02	48365747	C	T	A02	10991652	T	C	A02	17576392	A	G
A02	17415393	G	A	A02	48492711	G	C	A02	11050122	A	G	A02	17606528	A	C
A02	17460990	C	A	A02	48492931	T	C	A02	11050407	T	C	A02	17626354	G	A
A02	17461204	A	G	A02	49011582	A	G	A02	11050448	T	C	A02	17661449	G	A
A02	17474565	T	A	A02	49012532	T	C	A02	11133750	C	T	A02	17671296	C	A
A02	17534088	A	G	A02	49012607	A	T	A02	11134013	A	G	A02	17671311	C	T
A02	17576392	A	G	A02	49177022	G	A	A02	11135097	G	A	A02	17671346	G	T
A02	17626354	G	A	A02	49408017	T	A	A02	11229700	C	T	A02	17687059	A	T
A02	17626371	C	T	A02	49633322	C	G	A02	11229922	A	G	A02	17687271	A	G
A02	17626377	T	C	A02	49777400	A	C	A02	11361722	A	G	A02	17687285	C	T
A02	17671296	C	A	A02	49922830	C	T	A02	11366759	G	T	A02	17710439	T	C
A02	17671311	C	T	A02	49922889	A	C	A02	11366978	G	T	A02	17796003	G	A
A02	17671346	G	T	A02	49982866	T	A	A02	11375456	A	G	A02	17867768	A	C
A02	17687059	A	T	A02	50009758	C	T	A02	11493812	A	G	A02	17867968	G	T
A02	17687271	A	G	A02	50010044	G	T	A02	11493861	G	A	A02	17974800	C	T
A02	17687285	C	T	A02	50096235	T	C	A02	11494062	A	T	A02	17977392	A	T
A02	17796003	G	A	A02	50248170	G	A	A02	11612832	G	C	A02	18150068	T	C
A02	17867768	A	C	A02	50274068	C	T	A02	11712801	T	G	A02	18150277	T	G
A02	17867968	G	T	A02	50277499	G	A	A02	11801376	C	A	A02	18150301	A	G
A02	18083868	C	T	A02	50298320	T	C	A02	11801606	A	G	A02	18217579	C	T
A02	18287925	A	C	A02	50298620	T	G	A02	11812923	C	T	A02	18311041	C	T
A02	18311041	C	T	A02	50420983	A	G	A02	11812924	A	G	A02	18311422	G	A
A02	18513569	A	C	A02	50423536	C	T	A02	11813379	A	C	A02	18520960	G	A
A02	18759341	T	C	A02	50508483	A	G	A02	11815529	C	A	A02	18759341	T	C
A02	18880016	T	C	A02	50565778	G	T	A02	11815750	G	A	A02	18814771	T	G
A02	18946672	C	T	A02	51026487	C	T	A02	11856617	A	G	A02	18814994	C	A
A02	19006816	C	A	A02	51026678	C	T	A02	11996808	T	C	A02	18880016	T	C
A02	19031106	A	G	A02	51228480	T	C	A02	11996829	G	A	A02	18938629	A	T
A02	19087553	T	C	A02	51267465	C	T	A02	11996842	A	T	A02	18946672	C	T
A02	19153096	A	G	A02	51475877	T	G	A02	11996856	C	T	A02	19006816	C	A
A02	19175499	A	C	A02	51660322	C	T	A02	12063684	T	C	A02	19031106	A	G
A02	19175548	A	G	A02	51660603	T	C	A02	12232558	T	C	A02	19087553	T	C
A02	19177631	A	C	A02	51732653	A	T	A02	12271775	G	A	A02	19134584	C	T
A02	19177652	A	T	A02	51743063	T	C	A02	12314612	T	A	A02	19153096	A	G
A02	19177865	C	T	A02	51780605	T	C	A02	12323918	C	T	A02	19175499	A	C
A02	19178067	G	A	A02	51791471	A	G	A02	12323949	A	G	A02	19175548	A	G
A02	19281188	C	T	A02	52147396	T	C	A02	12324136	A	G	A02	19177631	A	C
A02	19346308	A	G	A02	52269394	G	A	A02	12324150	A	G	A02	19177652	A	T
A02	19346563	C	T	A02	52342904	A	G	A02	12327750	T	A	A02	19177865	C	T
A02	19466397	C	T	A02	52455366	C	T	A02	12362384	A	G	A02	19178067	G	A
A02	19534711	G	A	A02	52455404	C	A	A02	12364194	T	A	A02	19245742	C	A
A02	19534731	C	T	A02	52515123	T	A	A02	12476041	C	A	A02	19281188	C	T
A02	19534749	T	C	A02	52515137	C	T	A02	12530918	A	G	A02	19346308	A	G
A02	19534755	C	A	A02	52518275	C	T	A02	12658981	G	A	A02	19346563	C	T
A02	19666356	G	A	A02	52849107	T	C	A02	12698248	A	G	A02	19466397	C	T
A02	19668136	C	T	A02	52882012	C	G	A02	12698834	C	T	A02	19534711	G	A
A02	19668149	T	C	A02	52882015	C	T	A02	12737531	T	C	A02	19534731	C	T
A02	19697361	G	A	A02	52905138	T	G	A02	12737547	T	C	A02	19534749	T	C
A02	19697578	C	T	A02	52905174	C	T	A02	12757997	A	C	A02	19534755	C	A
A02	19799017	G	A	A02	52981355	A	G	A02	12771537	T	C	A02	19666356	G	A
A02	19809862	G	T	A02	52981394	T	C	A02	12771750	C	T	A02	19668136	C	T
A02	19810503	G	A	A02	53114270	A	G	A02	12771772	A	C	A02	19668149	T	C
A02	19813478	G	A	A02	53114290	G	A	A02	12809654	A	G	A02	19697361	G	A
A02	19813727	A	G	A02	53348441	T	G	A02	12898569	G	A	A02	19697578	C	T
A02	19898482	G	A	A02	53348691	G	A	A02	13307635	G	A	A02	19799017	G	A
A02	19905867	A	G	A02	53781059	C	T	A02	13307884	T	C	A02	19809613	C	T
A02	19905886	T	A	A02	53854933	C	T	A02	13336786	C	T	A02	19809651	G	A
A02	19906070	C	T	A02	54151780	T	C	A02	13396058	C	T	A02	19809862	G	T
A02	19932334	A	T	A02	54292713	A	G	A02	13426047	T	G	A02	19810503	G	A
A02	19932381	C	T	A02	54292948	G	A	A02	13498186	A	G	A02	19898482	G	A
A02	19932603	C	T	A02	54292975	G	A	A02	13570723	A	G	A02	19905867	A	G
A02	19968264	C	A	A02	54338432	C	T	A02	13603739	G	A	A02	19905886	T	A
A02	19968319	C	T	A02	54357628	G	A	A02	13603979	G	A	A02	19906070	C	T
A02	19968358	A	G	A02	54358324	T	C	A02	13616546	A	T	A02	19921322	T	C
A02	19968386	A	G	A02	54474409	G	A	A02	13758180	T	C	A02	19932334	A	T
A02	20020339	G	T	A02	54474469	T	C	A02	13781195	T	C	A02	19932603	C	T
A02	20020550	C	T	A02	54590239	T	C	A02	13781196	C	T	A02	19968319	C	T
A02	20021150	G	C	A02	54720937	G	T	A02	13801381	T	C	A02	19968358	A	G
A02	20131092	T	C	A02	54726443	T	C	A02	13801399	C	T	A02	19968386	A	G
A02	20131299	C	T	A02	54853870	A	G	A02	13802451	G	A	A02	20020339	G	T
A02	20156835	A	C	A02	54921544	A	G	A02	13802636	T	C	A02	20020550	C	T
A02	20166508	C	T	A02	55065442	T	C	A02	13802683	T	G	A02	20156835	A	C
A02	20166543	T	C	A02	55106993	A	C	A02	13939854	C	T	A02	20166156	T	C
A02	20166781	G	A	A02	55138019	A	G	A02	14082357	G	A	A02	20166163	A	G
A02	20170668	A	G	A02	55160058	T	G	A02	14082583	G	A	A02	20166543	T	C
A02	20182636	T	C	A02	55160284	G	T	A02	14111092	G	A	A02	20170668	A	G
A02	20185277	T	C	A02	55160287	G	A	A02	14112375	C	G	A02	20254462	G	A
A02	20254462	G	A	A02	55383038	G	A	A02	14133439	T	G	A02	20254475	C	T
A02	20254475	C	T	A02	55670060	G	A	A02	14133473	A	G	A02	20288198	T	C
A02	20288198	T	C	A02	55670077	C	T	A02	14205420	C	T	A02	20310453	G	T
A02	20310453	G	T	A02	55678422	G	A	A02	14205452	G	A	A02	20415753	C	T
A02	20315707	A	G	A02	55738648	C	G	A02	14205644	G	A	A02	20435617	T	C
A02	20342913	A	G	A02	55853576	A	G	A02	14205656	T	G	A02	20435634	A	G
A02	20435617	T	C	A02	56206718	G	A	A02	14252089	A	G	A02	20440953	C	A
A02	20440979	G	A	A02	56220476	A	T	A02	14464689	G	C	A02	20440979	G	A
A02	20583069	A	G	A02	56897855	T	C	A02	14518996	A	G	A02	20583069	A	G
A02	20629456	A	C	A02	56936465	T	C	A02	14548359	A	G	A02	20629412	C	T
A02	20673694	T	C	A02	56936499	C	T	A02	14548374	A	C	A02	20629456	A	C
A02	20673713	A	G	A02	56936773	A	G	A02	14672397	G	A	A02	20673713	A	G
A02	20673918	G	T	A02	56978477	A	G	A02	14672575	C	T	A02	20679988	T	C
A02	20673921	G	A	A02	57623874	T	C	A02	15033488	G	A	A02	20699482	G	A
A02	20673949	T	C	A02	57623876	G	A	A02	15033492	C	T	A02	20699490	A	G
A02	20673951	A	G	A02	57720853	A	G	A02	15052762	G	A	A02	20699500	G	A
A02	20673962	A	C	A02	57731038	C	T	A02	15094051	A	G	A02	20699503	A	G
A02	20673966	T	A	A02	57738391	G	A	A02	15094303	A	C	A02	20739574	A	G
A02	20673973	T	A	A02	57796508	C	T	A02	15572168	G	A	A02	20760587	C	G
A02	20679988	T	C	A02	57811020	T	G	A02	15643748	T	A	A02	20785328	A	C
A02	20739574	A	G	A02	57812599	G	T	A02	15655864	T	A	A02	20786853	T	A
A02	20760587	C	G	A02	57824151	A	G	A02	15974689	C	T	A02	21018444	T	C
A02	20785328	A	C	A02	57907955	G	A	A02	16000342	A	G	A02	21047533	C	T
A02	21018444	T	C	A02	58013406	A	G	A02	16047071	A	T	A02	21048574	C	A
A02	21074031	A	G	A02	58013418	C	T	A02	16047283	G	T	A02	21063113	T	C
A02	21109253	T	C	A02	58059129	T	G	A02	16047317	T	C	A02	21074031	A	G
A02	21109269	T	C	A02	58059149	A	G	A02	16055503	C	T	A02	21109253	T	C
[truncated: 54,899 more rows]

## Sheet: InDel
Table S7 List of the InDels in Gh_E22 vs. Gb_3-79, Gh_E22 vs. Gt, Gh_E22 vs. Gm and Gh_E22 vs. Gd
Gh_E22 vs. Gb_3-79				Gh_E22 vs. Gt				Gh_E22 vs. Gm				Gh_E22 vs. Gd
A01	1744936	A	ATTTTTCGTATTTCT	A01	7823110	AT	A	A01	1744936	A	ATTTTTTGTATTTCT	A01	5285645	AT	A
A01	2106259	G	GA	A01	10610832	C	CT	A01	6341960	TAA	T	A01	5903609	C	CT
A01	3038299	TA	T	A01	11409577	C	CCCTTGCCGG	A01	8517633	A	AT	A01	6227076	GAT	G
A01	5903609	C	CT	A01	12095351	GTT	G	A01	11118496	AT	A	A01	6341960	TAA	T
A01	6016565	TA	T	A01	16297671	GA	G	A01	12095351	GTT	G	A01	7703923	T	TA
A01	6250883	G	GA	A01	16490549	AC	A	A01	12119100	T	TTTC	A01	8019159	AT	A
A01	6341974	TAA	T	A01	17465106	CT	C	A01	13588741	A	ATGGAAT	A01	8517633	A	AT
A01	7073735	A	AT	A01	18402551	A	ATT	A01	16490549	AC	A	A01	9060246	C	CA
A01	7703923	T	TA	A01	19176782	G	GA	A01	16916442	T	TC	A01	9184317	GT	G
A01	7707931	CT	C	A01	21485756	TA	T	A01	19127031	CG	C	A01	9436631	A	AG
A01	8517633	A	AT	A01	21485968	GC	G	A01	21485968	GC	G	A01	9743924	CAG	C
A01	9060246	C	CA	A01	21579033	AT	A	A01	21931967	C	CG	A01	11090690	AATAAAGTCCCTAAAATAGCCATATATGAAT	A
A01	9184317	GT	G	A01	21878554	A	AT	A01	22232619	A	AT	A01	12095351	GTT	G
A01	9436631	A	AG	A01	23491705	AT	A	A01	24513791	CAAAT	C	A01	14878124	T	TA
A01	9743924	CAG	C	A01	24513597	C	CT	A01	24972903	AT	A	A01	14930323	TA	T
A01	10480756	TA	T	A01	27598464	CA	C	A01	25273122	CG	C	A01	15883032	GA	G
A01	10502707	A	AT	A01	30625788	AG	A	A01	27598695	AT	A	A01	16279235	A	AT
A01	11090690	AATAAAGTCCCTAAAATAGCCATATATGAAT	A	A01	31740292	TG	T	A01	28477944	TA	T	A01	16307557	A	AT
A01	11529563	AG	A	A01	31893334	AT	A	A01	29218650	TG	T	A01	16490549	AC	A
A01	12095351	GTT	G	A01	32121390	AG	A	A01	29218656	AC	A	A01	17920791	G	GT
A01	12128829	G	GA	A01	32869820	TAATGC	T	A01	29528500	G	GA	A01	18120168	AT	A
A01	12322132	C	CTT	A01	35270041	G	GT	A01	29710835	AG	A	A01	18300436	T	TA
A01	12844422	AGG	A	A01	39747326	CG	C	A01	30724465	GT	G	A01	18402551	A	ATT
A01	14878124	T	TA	A01	42977378	AC	A	A01	30983563	C	CT	A01	21485756	TAA	T
A01	14930323	TA	T	A01	44676604	A	AT	A01	31740292	TG	T	A01	21485968	GC	G
A01	15495056	GA	G	A01	48773297	G	GA	A01	31759636	G	GT	A01	21566709	AT	A
A01	16279235	A	AT	A01	48773300	AT	A	A01	31788109	T	TG	A01	21931967	C	CG
A01	16490549	AC	A	A01	49194817	AC	A	A01	32310283	A	AT	A01	22016003	GA	G
A01	17920791	G	GT	A01	50862121	T	TA	A01	32327155	GA	G	A01	22587601	T	TA
A01	18115620	TA	T	A01	56622484	GA	G	A01	33093199	G	GT	A01	22825377	AG	A
A01	18120168	AT	A	A01	63438780	AT	A	A01	33305411	GC	G	A01	25073417	A	AT
A01	18300436	T	TA	A01	63670171	T	TA	A01	38478993	A	AT	A01	25829046	C	CTT
A01	18402551	A	ATT	A01	63781212	GGTT	G	A01	40256675	G	GAT	A01	26218043	T	TA
A01	18876312	CA	C	A01	66801837	AT	A	A01	42393491	G	GA	A01	27885250	GTA	G
A01	21485756	TAA	T	A01	68964860	AT	A	A01	43991401	G	GA	A01	28326210	TA	T
A01	21485968	GC	G	A01	72104845	G	GA	A01	44593924	TA	T	A01	28477944	TA	T
A01	21566709	AT	A	A01	72952096	AACCTGACCCG	A	A01	44676605	C	CG	A01	29710835	AG	A
A01	21931967	C	CG	A01	76315789	TG	T	A01	49596621	GT	G	A01	30822695	T	TA
A01	22016003	GA	G	A01	78548408	A	AG	A01	49624159	T	TTA	A01	30983560	A	AC
A01	23151801	GTA	G	A01	78643689	C	CT	A01	50862121	T	TA	A01	31105607	AT	A
A01	25073417	A	AT	A01	78924126	C	CT	A01	55282199	GA	G	A01	31247764	A	AAT
A01	25462133	T	TG	A01	80421751	A	AT	A01	56845404	T	TC	A01	31322079	AG	A
A01	25829046	C	CTTT	A01	82050534	C	CT	A01	56953928	CG	C	A01	31740292	TG	T
A01	25939797	T	TA	A01	86143851	TA	T	A01	57749924	G	GT	A01	31759636	G	GTT
A01	27885250	GTA	G	A01	86162265	TC	T	A01	57952148	C	CATCAT	A01	31788109	T	TG
A01	28833742	TA	T	A01	86847642	A	AC	A01	60125301	A	AC	A01	32310283	A	AT
A01	28954112	CTTGTGGATTG	C	A01	87013307	CA	C	A01	60220849	T	TA	A01	32327155	GA	G
A01	29710835	AG	A	A01	87472083	A	AT	A01	61657128	G	GT	A01	32413587	CT	C
A01	30822695	T	TA	A01	90104975	AT	A	A01	64740663	G	GA	A01	33772605	G	GA
A01	30983560	A	AC	A01	90331285	A	AT	A01	71943830	T	TG	A01	33988234	TTA	T
A01	31105607	AT	A	A01	92134553	TTG	T	A01	73046473	GA	G	A01	34262782	T	TA
A01	31322079	AG	A	A01	93459311	C	CT	A01	74756314	T	TA	A01	34498175	GT	G
A01	31740292	TG	T	A01	96881556	A	AG	A01	77279722	G	GGAATTAACTACTT	A01	35158413	T	TC
A01	31759636	G	GTT	A01	97349197	AC	A	A01	78199073	AT	A	A01	36308127	TTA	T
A01	31788109	T	TG	A01	99485426	CTTG	C	A01	78924126	C	CT	A01	37358238	T	TG
A01	32135546	TC	T	A02	4070066	C	CT	A01	78963109	CA	C	A01	39344969	TG	T
A01	32310283	A	AT	A02	4242469	AT	A	A01	80421751	A	AT	A01	39979300	TC	T
A01	32327155	GA	G	A02	8644517	A	AT	A01	81906996	CG	C	A01	41319827	TG	T
A01	34262782	T	TA	A02	10245487	C	CA	A01	82184101	T	TC	A01	45318509	GT	G
A01	34498175	GT	G	A02	11532784	C	CA	A01	82186205	T	TC	A01	76566378	A	AC
A01	35158413	T	TC	A02	11813399	C	CT	A01	83863525	T	TA	A01	76920133	TA	T
A01	36308127	TTA	T	A02	13044523	T	TA	A01	84413416	CA	C	A01	77078626	AC	A
A01	36522945	TA	T	A02	13886375	T	TA	A01	86162265	TC	T	A01	78548408	A	AG
A01	37358238	T	TG	A02	14205623	GT	G	A01	86325892	AG	A	A01	79513102	ACT	A
A01	39344969	TG	T	A02	14672551	A	AC	A01	86620714	AT	A	A01	79527074	T	TGCCAAAA
A01	39979300	TC	T	A02	15094317	AT	A	A01	86847642	A	AC	A01	80421750	TA	T
A01	41319827	TG	T	A02	20583298	TA	T	A01	89209547	CA	C	A01	81485895	C	CA
A01	41501113	AT	A	A02	26484381	A	AT	A01	90104975	A	AT	A01	82184101	T	TC
A01	45318509	GT	G	A02	26575833	T	TG	A01	90891913	GA	G	A01	82186205	T	TC
A01	76437220	AC	A	A02	28301897	CTA	C	A01	92066490	G	GT	A01	82629257	CA	C
A01	76920133	TA	T	A02	28961127	G	GC	A01	94702465	T	TA	A01	83491998	G	GA
A01	77279722	G	GGAATTAACTACTT	A02	29297837	C	CT	A01	95149875	TC	T	A01	83718505	G	GC
A01	80747857	A	AAT	A02	31850376	CA	C	A01	96031592	TC	T	A01	83863525	T	TA
A01	82184101	T	TC	A02	32659728	A	AC	A01	96881556	A	AG	A01	85758195	ATTT	A
A01	83491787	TA	T	A02	33875143	C	CA	A01	98025195	AC	A	A01	85824318	T	TA
A01	85181446	AG	A	A02	35641724	CA	C	A02	897446	GT	G	A01	86162265	TC	T
A01	85738186	TG	T	A02	35641962	CA	C	A02	1184933	G	GT	A01	89279880	AG	A
A01	86162265	TC	T	A02	37123617	G	GA	A02	2960191	ACT	A	A01	89708139	GA	G
A01	86574457	C	CAT	A02	38067295	A	AT	A02	4070066	C	CT	A01	90891913	GA	G
A01	96478479	TG	T	A02	38320840	CTT	C	A02	5325222	G	GA	A01	90949033	CTT	C
A01	97829225	C	CA	A02	50745351	AG	A	A02	7199110	T	TA	A01	91240586	TG	T
A01	98990044	TCTC	T	A02	51780581	GC	G	A02	7413612	A	AT	A01	92134550	AT	A
A02	968268	TCC	T	A02	53883731	GAAT	G	A02	10245484	A	AC	A01	92134792	AG	A
A02	1009370	AT	A	A02	55853797	AT	A	A02	11465199	CT	C	A01	93016071	TA	T
A02	1073548	GT	G	A02	60083514	CA	C	A02	11813399	C	CT	A01	93458717	AC	A
A02	1077054	A	AT	A02	60083536	G	GA	A02	11815775	C	CT	A01	96478479	TG	T
A02	2516536	AG	A	A02	62677696	T	TG	A02	13044782	C	CT	A01	97829225	C	CA
A02	2765592	AC	A	A02	62854997	TC	T	A02	13456220	CT	C	A02	968268	TCC	T
A02	3579425	AT	A	A02	63275749	CG	C	A02	15300376	CA	C	A02	2516536	AG	A
A02	3987581	TG	T	A02	65724960	AT	A	A02	15643797	GA	G	A02	2765592	AC	A
A02	5325222	G	GA	A02	72540526	C	CA	A02	17009547	AT	A	A02	3987581	TG	T
A02	7413612	A	AT	A02	72643565	AC	A	A02	17427400	T	TA	A02	4470805	CTT	C
A02	8251237	AC	A	A02	72767864	C	CA	A02	19426368	T	TG	A02	5325222	G	GA
A02	8644514	AAT	A	A02	73307428	AG	A	A02	20583298	TA	T	A02	6029855	A	ATAT
A02	10245484	A	AC	A02	73384069	T	TA	A02	21220266	CA	C	A02	6969099	AAAG	A
A02	10318791	A	AG	A02	75549958	G	GTT	A02	22929581	C	CTT	A02	7413612	A	AT
A02	10625528	A	AC	A02	79227333	AT	A	A02	23039315	C	CA	A02	8251237	AC	A
A02	11073055	T	TA	A02	80483722	CCCCT	C	A02	23486377	GT	G	A02	8644514	AAT	A
A02	11361672	AT	A	A02	80483942	AG	A	A02	24683119	T	TG	A02	9218668	CA	C
A02	11800197	CT	C	A03	1317087	A	AT	A02	24835894	GC	G	A02	9453104	T	TA
A02	11812969	GT	G	A03	3836532	AG	A	A02	26484381	A	AT	A02	10029012	GA	G
A02	11813399	C	CT	A03	4366704	TA	T	A02	27982648	T	TA	A02	10245484	A	AC
A02	13781205	CA	C	A03	6488018	AG	A	A02	28961127	G	GC	A02	11135332	TG	T
A02	13886375	T	TA	A03	10150736	CGG	C	A02	32659728	A	AC	A02	11361672	AT	A
A02	14169181	T	TA	A03	12944967	AAAG	A	A02	32795767	C	CAT	A02	11800197	CT	C
A02	14205623	GT	G	A03	16553799	A	ATACGTAG	A02	33875143	C	CA	A02	11812969	GT	G
A02	14672551	A	AC	A03	16747295	CA	C	A02	35017184	A	AC	A02	11813399	C	CT
A02	15015459	A	AT	A03	18941211	CTCAATACGT	C	A02	35203735	A	AC	A02	14169181	T	TA
A02	17144933	CAT	C	A03	20450071	A	AC	A02	37140035	GA	G	A02	14205623	GT	G
A02	17427400	T	TA	A03	20637647	A	AC	A02	38041513	T	TA	A02	14672551	A	AC
A02	17795581	CT	C	A03	21806117	CCTT	C	A02	38041679	CAT	C	A02	15300362	T	TTA
A02	18944911	A	ACTTCTT	A03	22156432	GT	G	A02	38067295	A	AT	A02	16710779	TTAAAG	T
A02	19083719	TA	T	A03	25845115	TC	T	A02	39763534	CT	C	A02	17144933	CAT	C
A02	19248718	T	TC	A03	26661900	AT	A	A02	40379869	T	TG	A02	17293488	A	AT
A02	19978884	G	GT	A03	30885555	CA	C	A02	42056451	AG	A	A02	18357649	TG	T
A02	20583298	TA	T	A03	30972846	T	TA	A02	44147619	CA	C	A02	18944911	A	ACTTCTT
A02	21148162	AT	A	A03	42209801	G	GC	A02	45410603	GT	G	A02	19083719	TA	T
A02	21220266	CA	C	A03	42484513	CA	C	A02	45981302	CG	C	A02	19086545	AACACACAC	A
A02	21255459	TC	T	A03	44094095	T	TA	A02	47280977	TA	T	A02	19876635	C	CT
A02	23039315	C	CA	A03	46592020	A	AC	A02	48556719	CG	C	A02	19978884	G	GT
A02	23486421	CA	C	A03	47078402	T	TG	A02	48739946	TG	T	A02	20583298	TA	T
A02	25062441	AT	A	A03	47897703	T	TA	A02	49011522	A	AAAT	A02	21220266	CA	C
A02	26575833	T	TG	A03	52001394	A	AT	A02	49877349	CA	C	A02	21245731	A	AT
A02	26754235	TA	T	A03	52963578	CA	C	A02	49922884	TA	T	A02	23029958	AC	A
A02	27950744	A	AC	A03	54961726	AAC	A	A02	50373405	C	CA	A02	23039315	C	CA
A02	28961125	C	CA	A03	56533355	C	CT	A02	50508494	AG	A	A02	23486421	CA	C
A02	29103912	CAA	C	A03	59455606	A	AT	A02	51373539	AG	A	A02	26575833	T	TG
A02	29274529	GT	G	A03	59719927	TC	T	A02	51906264	A	ATT	A02	27950744	A	AC
A02	29470326	AT	A	A03	62286448	C	CA	A02	52553109	C	CT	A02	28961125	C	CA
A02	29514047	CT	C	A03	62678073	CATAAAATAAA	C	A02	52693590	GATAGGATACGAGCCATTACC	G	A02	29103912	CAA	C
A02	32466358	TC	T	A03	63923918	C	CG	A02	53780806	AT	A	A02	29470326	AT	A
A02	33875143	C	CA	A03	65918457	CG	C	A02	60460675	G	GC	A02	29514047	CT	C
A02	33994805	GA	G	A03	66812903	AT	A	A02	60799982	G	GT	A02	31566975	CT	C
A02	35163703	GA	G	A03	67481546	TC	T	A02	62183597	CT	C	A02	32466358	TC	T
A02	35203735	A	AC	A03	68502778	GA	G	A02	62270357	G	GT	A02	32809475	AGTATTGATACCTTTAAAAAAAG	A
A02	35641724	CA	C	A03	70396152	C	CT	A02	62677696	T	TG	A02	33875143	C	CA
A02	37140035	GA	G	A03	72289984	T	TA	A02	63275751	GA	G	A02	33994805	GA	G
A02	38067295	A	AT	A03	72595846	G	GAA	A02	64801629	AT	A	A02	35163703	GA	G
A02	38320840	CTT	C	A03	73616952	CT	C	A02	66473870	A	AG	A02	35203735	A	AC
A02	38338156	G	GA	A03	74371330	A	ATT	A02	69564555	AT	A	A02	35641724	CA	C
A02	38799706	TAA	T	A03	74643803	CA	C	A02	70251943	T	TA	A02	36623209	TA	T
A02	39081614	A	AG	A03	76207003	G	GA	A02	72068704	G	GA	A02	37140035	GA	G
A02	39762881	AT	A	A03	76561746	T	TTG	A02	72303748	AT	A	A02	38067295	A	AT
A02	40316754	CT	C	A03	79363656	GT	G	A02	72540526	C	CA	A02	38320840	CTT	C
A02	40379869	T	TG	A03	79438153	T	TCA	A02	72902767	TA	T	A02	38338156	G	GA
A02	40450105	TG	T	A03	79937205	TG	T	A02	73165193	A	AC	A02	38799706	TAA	T
A02	41303117	CG	C	A03	80467850	TC	T	A02	73592856	AC	A	A02	39596222	CT	C
A02	42056451	AG	A	A03	81713149	T	TTCAACTA	A02	75549958	G	GTT	A02	39611487	G	GAT
A02	42297194	CA	C	A03	81980735	CT	C	A02	75975986	T	TG	A02	40316754	CT	C
A02	42297441	A	ACC	A03	83689643	CATCCCTAGAA	C	A02	79227333	AT	A	A02	40379869	T	TG
A02	43884614	A	AG	A03	86178335	C	CT	A02	79595078	CA	C	A02	40450105	TG	T
A02	44704757	AC	A	A03	87620600	G	GA	A02	79742885	CTCT	C	A02	40580079	A	AC
A02	45041639	C	CT	A03	88581476	TC	T	A02	80483942	AG	A	A02	40999510	CT	C
A02	45117601	T	TA	A03	89093689	T	TG	A02	81347940	TA	T	A02	41303117	CG	C
A02	46537767	G	GA	A03	92947294	ACTC	A	A02	81630831	C	CATAT	A02	42056451	AG	A
A02	46908156	GT	G	A03	93059511	T	TA	A03	1317087	A	AT	A02	42297194	CA	C
A02	47306076	TG	T	A03	94612138	GA	G	A03	2529292	CA	C	A02	42569888	AC	A
A02	47664800	GA	G	A03	94666414	G	GT	A03	3961319	C	CAA	A02	44704757	AC	A
A02	47744682	TTATTATG	T	A03	95631938	CT	C	A03	4366704	TA	T	A02	47775331	TCA	T
A02	49011522	A	AAAT	A03	98505826	A	AG	A03	5253490	A	AC	A02	48035919	T	TAA
A02	49361290	G	GA	A04	371130	CT	C	A03	6488018	AG	A	A02	49011522	A	AAAT
A02	49486778	ATTTGGTTAAGCAC	A	A04	1428374	T	TC	A03	9188161	TA	T	A02	49361290	G	GA
A02	50365331	A	AC	A04	6544415	AG	A	A03	12944970	GAA	G	A02	49486778	ATTTGGTTAAGCAC	A
A02	50553065	A	AC	A04	7740280	C	CT	A03	14072058	CG	C	A02	50365331	A	AC
A02	51026690	AG	A	A04	11714816	CT	C	A03	14240676	G	GC	A02	50553065	A	AC
A02	51660377	GA	G	A04	13616823	TTCATCATACA	T	A03	14439054	T	TA	A02	51026690	AG	A
A02	52672532	AT	A	A04	14364818	A	AG	A03	14456224	ACAAAAAAAGGGGGTAGT	A	A02	52672532	AT	A
A02	53235704	CA	C	A04	16693103	GAA	G	A03	16235846	TC	T	A02	53235704	CA	C
A02	53606110	CAT	C	A04	17321765	AT	A	A03	16553799	A	ATACGTAG	A02	53606110	CAT	C
A02	54368367	G	GC	A04	17482764	GA	G	A03	17710135	GTA	G	A02	54368367	G	GC
A02	55845604	C	CAT	A04	18317773	GA	G	A03	18143493	AT	A	A02	56897621	GA	G
A02	56897621	GA	G	A04	19440807	A	AAT	A03	18455950	CA	C	A02	57981930	CT	C
A02	58435881	T	TA	A04	20259892	GT	G	A03	20014233	A	AT	A02	58435881	T	TA
A02	58905213	AT	A	A04	20879443	TG	T	A03	20637647	A	ACC	A02	60656922	C	CA
A02	60083514	CA	C	A04	21571382	G	GA	A03	21289260	AT	A	A02	60967237	G	GA
A02	60109127	TA	T	A04	23073688	C	CG	A03	22028992	CT	C	A02	61731367	T	TC
A02	60656922	C	CA	A04	30669255	C	CA	A03	22156642	A	AT	A02	62677696	T	TG
A02	60912612	C	CAA	A04	35122376	AC	A	A03	22759872	T	TG	A02	63275751	GA	G
A02	62677696	T	TG	A04	35122394	AT	A	A03	23632568	GC	G	A02	63863072	TC	T
A02	64631825	T	TA	A04	41581283	A	AAC	A03	24082070	CA	C	A02	65225685	AC	A
A02	65338470	CAT	C	A04	42036881	C	CA	A03	26884462	G	GT	A02	65825595	A	AT
A02	65825595	A	AT	A04	45493201	A	AT	A03	28833413	T	TA	A02	68504744	G	GT
A02	66372651	C	CA	A04	45744581	T	TA	A03	29144697	C	CT	A02	69864445	T	TAATGC
A02	67929062	AT	A	A04	48742301	TGG	T	A03	29612078	A	AC	A02	69921554	C	CT
A02	68504744	G	GT	A04	50617373	G	GA	A03	31267908	CA	C	A02	70251943	T	TA
A02	69864445	T	TAATGC	A04	53000022	C	CT	A03	31458550	ATT	A	A02	71268993	A	AAG
A02	70251943	T	TA	A04	53000063	TTAA	T	A03	32797919	TC	T	A02	72189762	TA	T
A02	72540537	TA	T	A04	54310800	CA	C	A03	32982182	GT	G	A02	72540537	TA	T
A02	72707128	AAATC	A	A04	57106126	GT	G	A03	33441305	C	CT	A02	72707128	AAATC	A
A02	72767864	C	CA	A04	57464722	CA	C	A03	33534305	C	CTAA	A02	72767864	C	CA
A02	73617602	CGA	C	A04	59161508	A	AT	A03	33639024	C	CA	A02	73241809	A	AG
A02	75549958	G	GTT	A04	59766675	T	TA	A03	34512270	TA	T	A02	73242054	T	TA
A02	75772740	C	CA	A04	60095940	TA	T	A03	38347488	AT	A	A02	75549958	G	GTT
A02	75915558	T	TA	A04	61146082	CT	C	A03	41557159	A	AT	A02	75975769	A	AC
A02	75975774	C	CA	A04	61549020	A	AT	A03	42041340	C	CTAAAT	A02	76697808	GTT	G
A02	76432137	TA	T	A05	352979	AAGCTTAAACCCAAAGT	A	A03	43069730	G	GA	A02	76888261	TC	T
A02	76960586	G	GA	A05	3713239	TTAAAAGAAAAA	T	A03	44094095	T	TA	A02	76960586	G	GA
A02	77454588	TTTTTCAAAG	T	A05	4866439	A	AGT	A03	45524490	T	TA	A02	79227333	AT	A
A02	78114483	ATT	A	A05	7457100	GA	G	A03	46176887	GTAATGTTGAA	G	A02	80157837	AAG	A
A02	79227333	AT	A	A05	8710161	GA	G	A03	47078402	T	TG	A02	80483942	AG	A
A02	79992424	G	GA	A05	12552655	AT	A	A03	47897703	TA	T	A02	80657401	C	CA
A02	80483942	AG	A	A05	13441840	A	AG	A03	48305642	ACG	A	A02	81091039	T	TA
A02	81319320	A	ATGC	A05	18224333	AGCAAGCTGAAAAGGG	A	A03	49241210	AG	A	A02	81319320	A	ATGC
A02	81630831	C	CAT	A05	25862880	T	TA	A03	51733390	G	GA	A02	81399477	T	TTTTACATCTGCCCCTTCAAG
A02	82288624	A	AT	A05	25898149	A	AT	A03	52963578	C	CA	A02	82288624	A	AT
A02	82786768	ATT	A	A05	26834102	A	AT	A03	53605238	G	GA	A02	82786768	ATT	A
A03	1316845	C	CTG	A05	27054825	C	CG	A03	53804820	T	TC	A03	1316845	C	CTG
A03	1317087	A	AT	A05	27055008	C	CTT	A03	56883734	AG	A	A03	1317087	A	AT
A03	2473729	T	TG	A05	30891021	GT	G	A03	56890009	GT	G	A03	2529292	CA	C
A03	2529292	CA	C	A05	33050216	G	GTCC	A03	57118615	AC	A	A03	3961319	C	CAA
A03	3961319	C	CAA	A05	35076765	AT	A	A03	57731389	A	AT	A03	5253490	A	AC
A03	4564199	ACGG	A	A05	35855922	TG	T	A03	58208076	T	TTTTGTC	A03	5928664	CCTTGTG	C
A03	6259068	CA	C	A05	39926421	TG	T	A03	59278044	GC	G	A03	8102315	AT	A
A03	6714356	A	AT	A05	40664845	TA	T	A03	59455606	A	AT	A03	8112735	GA	G
A03	7535753	TA	T	A05	40665072	TTTCAG	T	A03	59520311	T	TAA	A03	12944970	GA	G
A03	8102315	AT	A	A05	42698758	AC	A	A03	61672994	G	GA	A03	13442706	G	GA
A03	14439054	T	TA	A05	43034603	G	GT	A03	61925049	G	GA	A03	13607331	A	AC
A03	14657173	GC	G	A05	43405618	A	AT	A03	62286448	C	CA	A03	14439054	T	TA
A03	15071514	AC	A	A05	43480064	G	GT	A03	63923918	C	CG	A03	15071514	AC	A
A03	15741259	CT	C	A05	44439309	T	TC	A03	65615819	C	CG	A03	16000449	C	CA
A03	16553799	A	ATACGTAG	A05	44657203	T	TA	A03	67053227	CGTGTGGTGGTCA	C	A03	16553799	A	ATACGTAG
A03	17844262	C	CCTT	A05	46201388	T	TC	A03	68529899	C	CT	A03	18143493	AT	A
A03	18290379	ATACCAC	A	A05	46599376	TA	T	A03	68656929	TA	T	A03	18455950	CA	C
A03	18455950	CA	C	A05	52032497	G	GAAT	A03	69880645	A	AT	A03	19235802	A	AT
A03	19150082	GA	G	A05	61039920	T	TAAAAATA	A03	69914764	G	GA	A03	19842231	GC	G
A03	19235802	A	AT	A05	62751792	AC	A	A03	70248931	A	AG	A03	20014233	A	AT
A03	19842231	GC	G	A05	65047501	G	GA	A03	70723196	AC	A	A03	20167938	GATTTC	G
A03	20014233	A	AT	A05	65099965	GA	G	A03	72595846	G	GA	A03	20637647	A	ACC
A03	20637647	A	ACC	A05	69825122	C	CA	A03	73296589	C	CCAA	A03	21695931	G	GA
A03	21289260	AT	A	A05	72542042	T	TA	A03	74166225	A	AT	A03	22156428	AT	A
A03	22156428	AT	A	A05	74165996	GT	G	A03	75575956	TA	T	A03	22466902	ACGAT	A
A03	22466902	ACGAT	A	A05	78751458	A	AG	A03	77526877	G	GA	A03	22759872	T	TG
A03	22759872	T	TG	A05	78759878	CAT	C	A03	79032429	G	GC	A03	23632560	C	CT
A03	23088798	TA	T	A05	80388677	AG	A	A03	80617818	T	TG	A03	24771184	A	AT
A03	23632560	C	CT	A05	80533204	G	GA	A03	81757531	G	GA	A03	25232154	G	GTT
A03	24675470	A	AT	A05	80712498	C	CA	A03	82452445	C	CT	A03	26653997	G	GAC
A03	24675680	TAA	T	A05	81301769	G	GAA	A03	88034295	G	GA	A03	28862214	T	TTG
A03	25232154	G	GTT	A05	82463360	CA	C	A03	88402991	T	TA	A03	29592553	CA	C
A03	27053810	G	GAC	A05	83050546	CT	C	A03	89093689	T	TG	A03	30222833	GA	G
A03	28421531	AG	A	A05	83922335	ATT	A	A03	90373606	CT	C	A03	30972846	T	TA
A03	30222833	GA	G	A05	90195210	A	AT	A03	91277336	GA	G	A03	31814628	TA	T
A03	30972846	T	TA	A06	3685652	T	TC	A03	93264901	TG	T	A03	32156819	T	TA
A03	31814628	TA	T	A06	4001071	AT	A	A03	95248110	C	CG	A03	33232277	TG	T
A03	32156819	T	TA	A06	7480639	C	CA	A03	95643455	T	TA	A03	33534305	C	CTAA
A03	41557159	A	AT	A06	8355457	GA	G	A03	98026713	CG	C	A03	35963474	T	TA
A03	42041340	C	CTAAAT	A06	10562578	C	CA	A03	98026941	GGGA	G	A03	41557159	A	AT
A03	42209801	G	GC	A06	12683942	G	GA	A03	99301457	AG	A	A03	42041340	C	CTAAAT
A03	42719201	TA	T	A06	13945162	C	CG	A03	100243896	AC	A	A03	42209801	G	GC
A03	43726176	CT	C	A06	14418343	A	AT	A04	574876	G	GA	A03	42719201	TA	T
A03	43906065	TG	T	A06	15818436	TA	T	A04	837500	C	CT	A03	43906065	TG	T
A03	44094095	T	TA	A06	16396804	A	AT	A04	1428374	T	TC	A03	44094095	T	TA
A03	45781434	TG	T	A06	17746916	AT	A	A04	9686682	GT	G	A03	44708633	GC	G
A03	46592020	A	AC	A06	18239149	A	AG	A04	11714816	CT	C	A03	45781434	TG	T
A03	47078402	T	TG	A06	20437767	C	CA	A04	12429013	AT	A	A03	46592020	A	AC
A03	48182795	T	TG	A06	20532890	GT	G	A04	12758101	A	AT	A03	47078402	T	TG
A03	48540023	G	GA	A06	25653499	C	CA	A04	14364818	A	AG	A03	47170002	ATT	A
A03	51084713	AC	A	A06	29158017	C	CT	A04	18317773	GA	G	A03	48182795	T	TG
A03	55910169	GTTT	G	A06	29198813	TC	T	A04	20207449	CT	C	A03	48540023	G	GA
A03	56351105	TG	T	A06	30797674	AT	A	A04	21571382	G	GA	A03	51589528	G	GAACTTTAGAA
A03	58417717	GTT	G	A06	31119483	TA	T	A04	21701238	CG	C	A03	55910169	GTTT	G
A03	59279458	AT	A	A06	31568054	G	GCATAAAAGTT	A04	23073688	C	CG	A03	56351105	TG	T
A03	59455606	A	AT	A06	32631359	T	TG	A04	23541553	AGCTACGTCTC	A	A03	59279458	AT	A
A03	60720271	TC	T	A06	33971188	A	ATT	A04	24186652	GC	G	A03	59455606	A	AT
A03	61257109	AC	A	A06	36221659	CA	C	A04	25965347	AC	A	A03	60720271	TC	T
A03	61673006	A	AT	A06	36928817	AT	A	A04	27705783	CA	C	A03	61257109	AC	A
A03	62286448	C	CA	A06	37286407	CTTTTTAT	C	A04	29025399	T	TACCAATAC	A03	62286448	C	CA
A03	63923918	C	CG	A06	38519267	GA	G	A04	29194677	ATT	A	A03	63923918	C	CG
A03	64291054	CAA	C	A06	39092283	G	GT	A04	31486856	AT	A	A03	64291054	CAA	C
A03	65553402	TA	T	A06	40218683	A	AT	A04	32626164	C	CA	A03	64326317	G	GA
A03	65615819	C	CG	A06	40998569	G	GA	A04	32758630	AT	A	A03	64356611	TA	T
A03	66394376	GA	G	A06	42988609	G	GT	A04	32967898	A	AT	A03	65591406	TA	T
A03	67223861	C	CTA	A06	43270245	AG	A	A04	33679466	CT	C	A03	65615819	C	CG
A03	68026771	A	AC	A06	43701366	CA	C	A04	33830500	C	CT	A03	65788114	GA	G
A03	68261348	TAG	T	A06	44668158	T	TC	A04	37265087	A	AAAG	A03	67223861	C	CTA
A03	68656929	TA	T	A06	44804098	GT	G	A04	37752633	AC	A	A03	67608442	T	TG
A03	68692934	CA	C	A06	48122475	A	AG	A04	37966304	CT	C	A03	68026771	A	AC
A03	68694474	C	CTGAGGTT	A06	55101154	A	AT	A04	41581087	AC	A	A03	68502778	GA	G
A03	69321834	AG	A	A06	55862036	G	GA	A04	42036881	C	CA	A03	68656929	TA	T
A03	69880647	T	TTA	A06	57304229	GC	G	A04	50710849	GAAAATATTTTTCA	G	A03	68692934	CA	C
A03	70248931	A	AG	A06	59917714	A	AT	A04	50935167	A	AT	A03	69194998	TA	T
A03	72595846	G	GA	A06	65396019	GA	G	A04	52408893	A	AT	A03	69321834	AG	A
A03	72706868	GT	G	A06	66340845	AC	A	A04	52840746	T	TAAA	A03	69880647	T	TTA
A03	74643803	CA	C	A06	67472391	G	GT	A04	54077282	G	GC	A03	70248931	A	AG
A03	75575956	TA	T	A06	68148110	TG	T	A04	55346906	G	GT	A03	72289984	T	TA
A03	75815687	AT	A	A06	69429188	AT	A	A04	56458459	GA	G	A03	72297531	GAT	G
A03	76002886	G	GAA	A06	70335110	AT	A	A04	58146424	TA	T	A03	72595846	G	GA
A03	76207003	G	GA	A06	73006189	CTT	C	A04	58432615	A	AT	A03	72706868	GT	G
A03	79438153	T	TCA	A06	73011863	TA	T	A04	58518885	GA	G	A03	73690774	C	CT
A03	79937205	TG	T	A06	74867643	AT	A	A04	59766679	A	AG	A03	74643803	CA	C
A03	80467850	TC	T	A06	75639973	TG	T	A04	61146082	CT	C	A03	75575956	TA	T
A03	80468121	AT	A	A06	76071031	C	CA	A04	61549020	A	AT	A03	75679061	A	AC
A03	80986208	AAT	A	A06	77569759	T	TG	A04	62070383	T	TA	A03	75815687	AT	A
A03	81713149	T	TTCAACTA	A06	81705759	TG	T	A05	1030350	A	AT	A03	76207003	G	GA
A03	82452445	C	CT	A06	83729873	C	CT	A05	7457100	GA	G	A03	79438153	T	TCA
A03	82688234	GAATGT	G	A06	83965527	TTTA	T	A05	13441840	A	AG	A03	79937205	TG	T
A03	82864427	CA	C	A06	86477542	CT	C	A05	14759911	GT	G	A03	80467850	TC	T
A03	83689643	CATCCCTAGAA	C	A06	86970062	ATATG	A	A05	19448846	AAT	A	A03	80468121	AT	A
A03	85686856	GT	G	A06	87132585	CATCACGACTATGTTACACATGAGAATG	C	A05	22356513	G	GA	A03	81713149	T	TTTAACTA
A03	87055858	TGGGCTATGTATCCAAGTGG	T	A06	87203564	G	GC	A05	22893511	C	CT	A03	82057266	A	AT
A03	87438261	A	AG	A06	88436383	TG	T	A05	23068331	TG	T	A03	82452445	C	CT
A03	87569341	CT	C	A06	88694140	A	AT	A05	23711115	GT	G	A03	82580018	T	TA
A03	87620600	G	GA	A06	90199005	AT	A	A05	24582206	C	CAA	A03	82604140	C	CT
A03	89093689	T	TG	A06	91440579	T	TTG	A05	25898149	A	AT	A03	82688234	GAATGT	G
A03	90381600	AT	A	A06	92694141	A	ATT	A05	26791168	A	AT	A03	82864427	CA	C
A03	90817129	C	CAT	A06	99983670	TA	T	A05	27034986	GT	G	A03	82902994	GT	G
A03	92946799	TA	T	A06	100468849	G	GA	A05	33050218	C	CT	A03	82999903	GT	G
A03	93345360	TAA	T	A07	1639453	ATT	A	A05	33085946	G	GA	A03	84297720	AAAAC	A
A03	94329953	T	TC	A07	1659034	TAA	T	A05	34262672	T	TA	A03	85686856	GT	G
A03	95643455	T	TA	A07	2402958	G	GAA	A05	34501664	CA	C	A03	85747893	TC	T
A03	97293916	C	CT	A07	3157223	A	AGCTT	A05	34583463	AG	A	A03	87438261	A	AG
A03	97469748	GAC	G	A07	5040246	TC	T	A05	34597308	TA	T	A03	87569341	CT	C
A03	97964115	AAG	A	A07	6518518	CT	C	A05	35875294	TCTA	T	A03	87620600	G	GA
A03	98026713	CG	C	A07	7115235	AC	A	A05	36942012	GAGAACTTC	G	A03	89093689	T	TG
A03	98505826	A	AG	A07	7956903	TTCC	T	A05	38451091	T	TC	A03	90381600	AT	A
A03	99780755	A	ATT	A07	9876940	T	TC	A05	39926471	G	GT	A03	90817129	C	CAT
A03	99930967	CTA	C	A07	9876970	C	CCT	A05	41274624	A	AT	A03	92946799	TA	T
A04	165910	T	TG	A07	12997640	GCACTGCATTAC	G	A05	42396601	T	TA	A03	93440204	C	CAA
A04	370922	C	CT	A07	13437984	CTA	C	A05	42834603	AT	A	A03	94329953	T	TC
A04	371130	CT	C	A07	13735695	GT	G	A05	43011425	TA	T	A03	95643455	T	TA
A04	1411044	G	GT	A07	14728349	CCGTTTCCAATGTT	C	A05	43405618	A	AT	A03	97352607	TG	T
A04	1428374	T	TC	A07	15484031	AC	A	A05	43503463	A	AT	A03	98026941	GGGA	G
A04	1619387	TCTCA	T	A07	16568066	TTA	T	A05	44439309	T	TC	A03	99930967	CTA	C
A04	7112350	CT	C	A07	17405704	C	CT	A05	46201388	T	TC	A04	1428374	T	TC
A04	11714816	CT	C	A07	17443064	C	CA	A05	50324342	CG	C	A04	5321721	AT	A
A04	11823128	CAAATATCTT	C	A07	20270405	CATCACT	C	A05	52032497	G	GAAT	A04	7112350	CT	C
A04	12307156	C	CTT	A07	20271903	AT	A	A05	57119280	ATCCGG	A	A04	8294701	GC	G
A04	13445990	GT	G	A07	22188676	A	AG	A05	58284479	A	AT	A04	8766911	AC	A
A04	18317773	GA	G	A07	27231725	TA	T	A05	61039920	T	TAAAAATA	A04	10841658	T	TA
A04	20815444	TA	T	A07	30193027	AT	A	A05	64590002	G	GAA	A04	11714816	CT	C
A04	23073688	C	CG	A07	31028177	AT	A	A05	65625694	C	CA	A04	11823128	CAAATATCTT	C
A04	23134012	CT	C	A07	32390555	A	AT	A05	65646768	G	GA	A04	12758101	A	AT
A04	24414355	T	TA	A07	32962068	AT	A	A05	66545490	TG	T	A04	12758350	GTT	G
A04	27501735	TTC	T	A07	33444565	GA	G	A05	66893154	A	AT	A04	12770262	C	CT
A04	27781078	CA	C	A07	40501752	TA	T	A05	67159066	T	TG	A04	14876939	TATTAAAC	T
A04	28769133	T	TTA	A07	41804486	GA	G	A05	67523152	TA	T	A04	17143876	CAT	C
A04	29194677	ATT	A	A07	42145540	AT	A	A05	67780021	CAA	C	A04	18317773	GA	G
A04	30669255	C	CA	A07	42870139	T	TA	A05	68876613	AT	A	A04	20815444	TA	T
A04	31209566	T	TC	A07	43154595	G	GA	A05	69825122	C	CG	A04	23073688	C	CG
A04	32570432	AT	A	A07	45639701	CTA	C	A05	72087903	T	TACA	A04	23415713	C	CA
A04	32703556	T	TG	A07	48639791	GC	G	A05	72542042	T	TA	A04	25250199	GA	G
A04	32757636	TA	T	A07	51672142	G	GA	A05	77309136	TA	T	A04	27501735	TTC	T
A04	32967898	A	AT	A07	51797450	AT	A	A05	78751458	A	AG	A04	27781078	CA	C
A04	35122394	AT	A	A07	52028201	GA	G	A05	79040216	C	CT	A04	28359274	AT	A
A04	35122644	T	TAATTG	A07	53584647	A	ACCCTAAGCTC	A05	80009418	TTATGAGAGCA	T	A04	28769133	T	TTA
A04	38071211	C	CA	A07	53960950	A	AG	A05	80712498	C	CA	A04	29025707	TAGATCTTACTCGAAAGAACCC	T
A04	38115255	A	AT	A07	54919803	TGCTTCACACACCC	T	A05	80859435	CA	C	A04	30422568	GA	G
A04	38793915	ATCT	A	A07	55910766	T	TA	A05	80972795	AT	A	A04	30669255	C	CA
A04	39734702	GA	G	A07	59656780	A	AT	A05	82372613	AT	A	A04	30765248	A	AAGAC
A04	40299631	TA	T	A07	61068200	AC	A	A05	83050546	CT	C	A04	31067188	C	CA
A04	41321610	TA	T	A07	66649655	AG	A	A05	83817867	T	TAGTGA	A04	32703556	T	TG
A04	42036881	C	CA	A07	67548810	TA	T	A05	83922335	ATT	A	A04	32757636	TA	T
A04	42223804	AC	A	A07	67884190	C	CG	A05	84274465	A	AG	A04	32830047	CT	C
A04	45493201	A	AT	A07	71019497	C	CT	A05	90195210	A	AT	A04	32967898	A	AT
A04	46354127	GT	G	A07	71250820	TCCTCCATGGACTCCTCG	T	A05	91089406	AC	A	A04	35122376	AC	A
A04	46354368	GTT	G	A07	71274480	GTA	G	A06	68379	A	AATT	A04	35122394	AT	A
A04	46466750	AC	A	A07	73560335	CT	C	A06	2296423	GA	G	A04	35798308	C	CGT
A04	47180464	AT	A	A07	76594506	C	CT	A06	3685652	T	TCA	A04	36371634	CA	C
A04	47558704	GC	G	A07	77113419	T	TG	A06	5381481	T	TA	A04	38071211	C	CA
A04	48702731	CT	C	A08	1301181	C	CT	A06	5755962	TTA	T	A04	38400178	CGT	C
A04	49291366	AAT	A	A08	1316899	CAT	C	A06	5755963	TA	T	A04	39734702	GA	G
A04	50351800	CATG	C	A08	8378938	GA	G	A06	7182822	G	GA	A04	39949874	GT	G
A04	51349712	T	TTAAACCAACG	A08	8709943	T	TA	A06	9204548	TA	T	A04	40110942	GT	G
A04	51517753	C	CT	A08	11517755	T	TG	A06	10849363	CA	C	A04	40299625	CT	C
A04	51907131	ACTC	A	A08	11729361	AT	A	A06	10899095	CT	C	A04	41152632	T	TA
A04	52408893	A	AT	A08	11731017	CT	C	A06	11282735	AT	A	A04	41321610	TA	T
A04	52816730	AT	A	A08	13511697	TATGGC	T	A06	12683942	G	GA	A04	42036881	C	CA
A04	53000022	C	CT	A08	14753975	TA	T	A06	13945162	C	CG	A04	42223804	AC	A
A04	53138589	A	AT	A08	15842099	AC	A	A06	14062434	C	CA	A04	45027679	ATGTG	A
A04	54090672	G	GT	A08	16219097	TA	T	A06	14418344	A	AT	A04	45899884	A	AG
A04	55680702	TG	T	A08	18396206	A	AT	A06	15672468	TCTAAC	T	A04	46466750	AC	A
A04	55983822	AT	A	A08	18560020	AT	A	A06	15675167	GTTTGGGT	G	A04	47558704	GC	G
A04	56311296	C	CT	A08	21854845	AC	A	A06	17706894	T	TG	A04	49291366	AAT	A
A04	57946129	T	TG	A08	23010925	CTT	C	A06	18239149	A	AG	A04	50229347	TA	T
A04	58064709	AT	A	A08	26046295	TA	T	A06	20437771	A	AT	A04	51349712	T	TTAAACCAACG
A04	58146424	TA	T	A08	26419658	ACTC	A	A06	20731292	A	ATTATTCATACCC	A04	51517753	C	CT
A04	58508211	T	TG	A08	27047900	TC	T	A06	22802993	CT	C	A04	52408893	A	AT
A04	58570631	GA	G	A08	28561772	T	TC	A06	29133679	GC	G	A04	53000022	C	CT
A04	59766679	A	AG	A08	29944528	T	TG	A06	29227970	GA	G	A04	53138589	A	AT
A04	60381787	GA	G	A08	31246553	T	TA	A06	29461024	TA	T	A04	55255365	AC	A
A04	61059798	C	CAT	A08	32428440	A	AAT	A06	31219281	G	GT	A04	55680702	TG	T
A04	61106912	C	CT	A08	35050223	CT	C	A06	32854689	C	CAT	A04	57654758	T	TC
A04	61107080	A	AAC	A08	35119749	CA	C	A06	33557569	G	GA	A04	58064709	AT	A
A04	61146082	CT	C	A08	35658251	G	GA	A06	34034680	CT	C	A04	58146424	TA	T
A04	61180950	TAAAA	T	A08	38103972	CATA	C	A06	36161471	T	TAAA	A04	58508211	T	TG
A04	61251323	G	GATAT	A08	38269826	CT	C	A06	36348331	A	ATC	A04	59766679	A	AG
A04	61549020	A	AT	A08	38545468	G	GCCAAAAACATCAA	A06	39096630	AC	A	A04	60381787	GA	G
A04	62161536	C	CT	A08	39804061	TA	T	A06	39790426	AC	A	A04	61005792	A	AT
A04	62571934	T	TA	A08	40529853	GA	G	A06	39866096	T	TG	A04	61146082	CT	C
A05	587289	ATTATC	A	A08	41813100	CT	C	A06	40998562	A	AT	A04	61180950	TAAAA	T
A05	1959930	GA	G	A08	42300329	G	GT	A06	40998569	G	GA	A04	61549020	A	AT
A05	2134579	TTA	T	A08	42631465	CG	C	A06	41258489	CT	C	A05	4582933	CAT	C
A05	3712996	A	AT	A08	42671328	A	AT	A06	41820094	C	CA	A05	4603237	GT	G
A05	3713239	TTAAAAGAAAAA	T	A08	43321289	AC	A	A06	42582339	C	CT	A05	7457100	GA	G
A05	4139756	A	AATAGAAAC	A08	44263180	TC	T	A06	42875806	TC	T	A05	8578904	C	CA
A05	4582933	CAT	C	A08	45470170	AT	A	A06	44660533	T	TC	A05	19448846	AAT	A
A05	4603237	GT	G	A08	48323808	T	TA	A06	44660729	T	TA	A05	19455676	A	AG
A05	5898748	AT	A	A08	49124492	TG	T	A06	44668158	T	TC	A05	19637914	C	CT
A05	6846673	C	CT	A08	49329805	TA	T	A06	44897970	T	TG	A05	20656819	T	TTTG
A05	7229732	A	AT	A08	49974089	C	CG	A06	45764237	AT	A	A05	20964841	CT	C
A05	7373381	T	TC	A08	50988460	A	AC	A06	48122475	A	AG	A05	22169202	G	GT
A05	7457100	GA	G	A08	51517398	T	TC	A06	49893254	A	AT	A05	22169439	CT	C
A05	7882991	T	TTA	A08	51855950	G	GA	A06	55101154	A	AT	A05	22893511	C	CT
A05	8710161	GA	G	A08	53649219	T	TA	A06	56267064	CTA	C	A05	23035331	C	CAA
A05	8986015	A	ATT	A08	54765128	T	TA	A06	56650364	A	AG	A05	24090082	CCT	C
A05	13441840	A	AG	A08	55267071	TC	T	A06	58813734	AT	A	A05	24572753	TAG	T
A05	16840489	G	GA	A08	55286883	G	GA	A06	59138039	AT	A	A05	25898149	A	AT
A05	19448846	AAT	A	A08	56357737	G	GA	A06	59216805	G	GT	A05	27748037	A	AAT
A05	19649070	CT	C	A08	57085343	G	GT	A06	59917714	A	AT	A05	29338785	AT	A
A05	20072012	A	AC	A08	58107028	C	CTT	A06	62401693	A	AC	A05	30891021	GT	G
A05	20096461	A	AAG	A08	62893208	T	TA	A06	62702157	TC	T	A05	33085946	G	GA
A05	20105265	C	CCAT	A08	65629787	G	GT	A06	63274488	GA	G	A05	34162377	TC	T
A05	20656819	T	TTTG	A08	68840988	A	AT	A06	63291314	TA	T	A05	34675285	AG	A
A05	20964841	CT	C	A08	69530825	AT	A	A06	64211882	G	GA	A05	34778490	AT	A
A05	22169202	G	GT	A08	70534905	GA	G	A06	66171891	A	AC	A05	34841917	TTAA	T
A05	22169439	CT	C	A08	75323175	TA	T	A06	66271954	AC	A	A05	36129390	A	AG
A05	22893511	C	CT	A08	76350493	AT	A	A06	67328522	T	TC	A05	37075495	CA	C
A05	23203862	AGC	A	A08	77130460	A	ACCGT	A06	67444096	C	CAT	A05	37802177	ATTATT	A
A05	24495658	T	TG	A08	77333622	GCCAGTAGCTGCATCAA	G	A06	67472381	T	TA	A05	39678368	C	CA
A05	24572753	TAG	T	A08	77397377	GTA	G	A06	67754176	T	TA	A05	39990950	AC	A
A05	24582206	C	CAA	A08	78373763	A	AG	A06	68290914	TG	T	A05	41859705	T	TA
A05	25898149	A	AT	A08	78432810	T	TAG	A06	73011863	TA	T	A05	41859792	TG	T
A05	26229127	A	AT	A08	78719480	GA	G	A06	73311101	AC	A	A05	41996538	G	GA
A05	27748037	A	AAT	A08	79000701	TG	T	A06	73906553	T	TA	A05	42188358	AT	A
A05	27863905	TCACTA	T	A08	79018281	TG	T	A06	73906735	CA	C	A05	42356087	T	TG
A05	30891021	GT	G	A08	79883508	GC	G	A06	74867643	AT	A	A05	42396601	T	TA
A05	31988791	A	AT	A08	80527263	C	CT	A06	76443343	C	CT	A05	42674923	C	CT
A05	33085946	G	GA	A08	82857359	CA	C	A06	76997229	CTT	C	A05	42698588	AT	A
A05	34162377	TC	T	A08	83711486	A	AAT	A06	77569759	T	TG	A05	43136085	TA	T
A05	34262563	TC	T	A08	84518033	TA	T	A06	77656248	AT	A	A05	43270503	T	TA
A05	34464514	GA	G	A08	85149386	C	CA	A06	77684632	A	AT	A05	43405618	A	AT
A05	35080891	G	GT	A08	85834826	TA	T	A06	79063545	C	CTCTATTT	A05	43480064	G	GT
A05	35761154	T	TA	A08	88504729	CA	C	A06	79225443	A	AC	A05	44439309	T	TC
A05	36767988	G	GT	A08	88975481	CCTG	C	A06	81301365	TA	T	A05	44657203	T	TA
A05	39990950	AC	A	A08	92377338	TA	T	A06	81533271	AC	A	A05	44883557	C	CCTT
A05	40694114	CGT	C	A08	93658105	G	GC	A06	82475740	A	AG	A05	46201388	T	TC
A05	41859792	TG	T	A08	93895837	G	GA	A06	82972271	GT	G	A05	46467455	AT	A
A05	41996538	G	GA	A08	94407303	T	TTA	A06	84618400	T	TA	A05	48189032	T	TA
A05	42396601	T	TA	A08	98464376	A	AAT	A06	85759731	CA	C	A05	50966555	G	GC
A05	42674923	C	CT	A08	99592216	TA	T	A06	86677380	G	GTGAAT	A05	52032497	G	GAAT
A05	42698588	AT	A	A08	99910187	AATTGTTT	A	A06	86677603	GA	G	A05	52456502	TA	T
A05	43136085	TA	T	A09	1367730	C	CAG	A06	87203564	G	GC	A05	52501322	A	AT
A05	43270503	T	TA	A09	3946442	T	TA	A06	87235006	AT	A	A05	52865303	T	TA
A05	43405618	A	AT	A09	4618122	T	TA	A06	87798101	AC	A	A05	53989446	GT	G
A05	43429242	T	TA	A09	5386780	C	CT	A06	88017766	T	TA	A05	54564515	AT	A
A05	43480064	G	GT	A09	5648076	AG	A	A06	89294785	GTC	G	A05	54612011	C	CG
A05	44439309	T	TC	A09	7322461	AGTC	A	A06	89722872	CT	C	A05	54681314	CCG	C
A05	44657203	T	TA	A09	7739082	A	AG	A06	91440579	T	TTG	A05	55540977	GGGGCATGAGTCAAACCAAA	G
A05	44883557	C	CCTT	A09	8683404	AT	A	A06	96076084	GT	G	A05	56891098	AT	A
A05	46201388	T	TC	A09	11243578	AG	A	A06	96085593	TCG	T	A05	57119280	ATCCGG	A
A05	46323126	C	CT	A09	11741028	C	CA	A06	96896974	A	AT	A05	65076639	GC	G
A05	46455330	G	GC	A09	12637688	T	TTG	A07	100211	C	CT	A05	65625694	C	CA
A05	46467455	AT	A	A09	12961782	AT	A	A07	2402958	G	GA	A05	66545489	TTG	T
A05	48207903	TG	T	A09	14312503	T	TA	A07	3463665	A	AC	A05	66578051	A	ATT
A05	49226985	T	TA	A09	17446500	AT	A	A07	7281420	GC	G	A05	66858505	AT	A
A05	50966555	G	GC	A09	18140061	TA	T	A07	7605734	TA	T	A05	66893154	A	AT
A05	52032497	G	GAAT	A09	19661438	A	AT	A07	9006306	G	GA	A05	66913668	T	TA
A05	52501322	A	AT	A09	20730208	CA	C	A07	9876940	T	TC	A05	67471226	AC	A
A05	52865303	T	TA	A09	27840335	GT	G	A07	9876970	C	CCT	A05	67523152	TA	T
A05	54612011	C	CG	A09	28597473	AAGGAG	A	A07	10257801	CT	C	A05	69825113	GT	G
A05	54681314	CCG	C	A09	28802436	CG	C	A07	12974096	AG	A	A05	69825122	C	CG
A05	56891098	AT	A	A09	29321935	T	TA	A07	13691500	T	TAA	A05	70072821	A	AAC
A05	57119280	ATCCGG	A	A09	31084567	TC	T	A07	18145533	TA	T	A05	70221462	CT	C
A05	58284479	A	AT	A09	32862821	ATGGAATTAAAAAAAAAATAGATGATGACCC	A	A07	18265272	GT	G	A05	70701223	AT	A
A05	58402533	A	AG	A09	34534615	T	TG	A07	20270405	CATCACT	C	A05	72542042	T	TA
A05	59055691	CA	C	A09	35161812	T	TA	A07	20358121	GA	G	A05	72590953	T	TAAA
A05	65076639	GC	G	A09	40794950	T	TCCCTCTA	A07	21738777	CT	C	A05	76186964	AT	A
A05	65625694	C	CA	A09	42015922	TTA	T	A07	23925281	GA	G	A05	78751458	A	AG
A05	66578051	A	ATT	A09	42069817	A	ATT	A07	23936305	AG	A	A05	82145747	A	ATT
A05	66858505	AT	A	A09	44475098	C	CAT	A07	26107369	GGGT	G	A05	83050546	CT	C
A05	66893154	A	AT	A09	46021514	T	TTC	A07	28045914	TG	T	A05	83116586	AC	A
A05	66913668	T	TA	A09	48565313	T	TTAAG	A07	28509981	TA	T	A05	83922335	ATTT	A
A05	67322187	A	AC	A09	50867933	CTT	C	A07	29573717	A	AT	A05	85671160	CA	C
A05	67471226	AC	A	A09	50882117	C	CA	A07	29688222	GT	G	A05	85837631	G	GT
A05	70072821	A	AAC	A09	53229259	GA	G	A07	29804300	ATT	A	A05	86226834	T	TA
A05	70701223	AT	A	A09	53601538	T	TC	A07	30518008	CTT	C	A05	86355947	TA	T
A05	70701436	A	AT	A09	54328386	T	TG	A07	30895960	C	CA	A05	88441333	GA	G
A05	71845534	GGCT	G	A09	54404994	GT	G	A07	32390555	A	AT	A05	89246322	C	CT
A05	72087903	T	TACA	A09	54472229	T	TC	A07	32459905	TC	T	A05	90195210	A	AT
A05	72542042	T	TA	A09	55724810	TAAA	T	A07	32909418	CATATAT	C	A06	1103630	C	CAA
A05	72590953	T	TAAA	A09	57006004	AAC	A	A07	33152856	G	GA	A06	2296423	GA	G
A05	77313222	C	CT	A09	57137656	ATT	A	A07	34537028	ATGT	A	A06	2991657	CTT	C
A05	78751458	A	AG	A09	59039404	G	GT	A07	34793772	T	TA	A06	3521695	AG	A
A05	78759878	CAT	C	A09	61101365	TA	T	A07	35192586	TGGCC	T	A06	3685652	T	TC
A05	79936514	GATTCTAATA	G	A09	61101649	C	CA	A07	35676567	T	TA	A06	4001071	AT	A
A05	81281031	A	AT	A09	61673050	GT	G	A07	35729540	CTA	C	A06	4363804	TA	T
A05	82145747	A	ATT	A09	62291627	A	AT	A07	38681310	T	TTA	A06	4776975	GTTGTCACTATTTATGCTGTTATT	G
A05	82463360	CA	C	A09	62522036	G	GT	A07	39921050	GA	G	A06	5817229	CG	C
A05	83050546	CT	C	A09	63367689	AAG	A	A07	41820600	AT	A	A06	6121116	CT	C
A05	83116586	AC	A	A09	63367931	GCAA	G	A07	42870139	T	TA	A06	7347386	CA	C
A05	83429255	C	CAA	A09	64479807	A	AC	A07	43154595	G	GA	A06	9581775	T	TGATCTTTAGTCCAAC
A05	83817867	T	TAGTGA	A09	69210536	C	CA	A07	44487381	A	AT	A06	9865583	C	CA
A05	83922335	ATTT	A	A10	2278918	AAATAAT	A	A07	44487583	T	TC	A06	10103171	AAG	A
A05	84274465	A	AG	A10	3967467	CA	C	A07	47380652	GT	G	A06	12949169	TG	T
A05	84625852	TAAAAGA	T	A10	6420230	AC	A	A07	50331271	A	AATTTCTACTTC	A06	13945162	C	CG
A05	84874586	TCTTTCAA	T	A10	8185718	GCATACATACTGTAA	G	A07	51672142	G	GA	A06	14230171	CA	C
A05	85671160	CA	C	A10	13905618	C	CT	A07	53584646	A	AACCCTAGCT	A06	14355416	G	GT
A05	85837631	G	GT	A10	14409546	C	CG	A07	53700198	GT	G	A06	14418344	A	AT
A05	86226834	T	TA	A10	17683166	AT	A	A07	53960950	A	AG	A06	15672468	TCTAAC	T
A05	86355947	TA	T	A10	17781485	T	TAG	A07	53980320	AC	A	A06	15674962	C	CT
A05	88441333	GA	G	A10	19451698	C	CCT	A07	54457690	G	GA	A06	15908579	A	AAAG
A05	88542797	G	GT	A10	20722054	AC	A	A07	55660551	T	TA	A06	17105020	AC	A
A05	90195210	A	AT	A10	21477880	A	ATT	A07	56455138	G	GA	A06	17706894	T	TG
A05	90688517	C	CA	A10	22944546	T	TC	A07	56999652	AG	A	A06	22297990	GT	G
A06	68379	A	AATT	A10	23149976	AT	A	A07	58809006	C	CTT	A06	23410377	CT	C
A06	984395	GGTTT	G	A10	25651391	G	GT	A07	59276643	AC	A	A06	24061464	AC	A
A06	2296423	GA	G	A10	27460368	GGCAAATT	G	A07	59437686	A	AG	A06	24184725	A	AT
A06	3521695	AG	A	A10	31939993	TTGAA	T	A07	59437921	AT	A	A06	24579282	AC	A
A06	4001071	AT	A	A10	33425717	A	AG	A07	61833087	TC	T	A06	24737301	C	CA
A06	4363804	TA	T	A10	38108621	C	CA	A07	64827838	CT	C	A06	24882050	CG	C
A06	4759425	C	CT	A10	42548380	GA	G	A07	65539881	AC	A	A06	27920219	AT	A
A06	4776975	GTTGTCACTATTTATGCTGTTATT	G	A10	43957818	CT	C	A07	66152042	T	TG	A06	29075958	A	AT
A06	5381481	T	TA	A10	44994417	T	TC	A07	66440018	G	GTTC	A06	29460826	TA	T
A06	5755964	AT	A	A10	47273792	A	AT	A07	68548673	CT	C	A06	29757452	CACCAAA	C
A06	5817229	CG	C	A10	47369028	TA	T	A07	71192957	A	AG	A06	29757705	GCC	G
A06	5837348	A	AT	A10	47640940	C	CT	A07	73560335	CT	C	A06	30741452	TA	T
A06	6121116	CT	C	A10	49800645	AC	A	A07	76228316	ATACTAGGCCATTTCAGTGGTC	A	A06	31406981	GGA	G
A06	7098227	TA	T	A10	52362073	A	AT	A07	76266034	TA	T	A06	32195581	A	AT
A06	7347386	CA	C	A10	53833316	CTT	C	A07	77113419	T	TG	A06	32664518	T	TGG
A06	8549818	G	GA	A10	54597236	GGCTCACACGGTCA	G	A08	1085680	C	CA	A06	32704421	C	CT
A06	8592991	T	TG	A10	55610590	G	GC	A08	1616790	C	CA	A06	33094446	C	CA
A06	9581775	T	TGATCTTTAGTCCAAC	A10	55717860	ATTAC	A	A08	3072748	GT	G	A06	33381845	AT	A
A06	9865583	C	CA	A10	56268674	AG	A	A08	5433660	CT	C	A06	33417116	AT	A
A06	10103171	AAG	A	A10	67370312	T	TAA	A08	7968009	T	TA	A06	33971188	A	ATT
A06	10257050	TC	T	A10	69119957	TG	T	A08	8709943	T	TA	A06	34327152	AATATAT	A
A06	10820981	A	AC	A10	69458230	TC	T	A08	9330699	A	ATTTTGAGC	A06	35309925	T	TA
A06	11659689	CA	C	A10	75977559	C	CTTGCA	A08	11448391	GT	G	A06	36462931	G	GAC
A06	12187981	GC	G	A10	76779208	CT	C	A08	11517755	T	TG	A06	36841093	A	AT
A06	12949169	TG	T	A10	78147351	TC	T	A08	14554570	T	TC	A06	37286414	TTTTTTA	T
A06	12992015	AT	A	A10	78724361	T	TA	A08	15681949	CAGT	C	A06	38103489	A	AT
A06	13787461	GTT	G	A10	80011649	GT	G	A08	18396206	A	AT	A06	39051872	CT	C
A06	13945162	C	CG	A10	80153360	TA	T	A08	18466521	GA	G	A06	39096871	A	AC
A06	14230171	CA	C	A10	80410827	C	CAA	A08	20292871	TC	T	A06	39151856	C	CG
A06	14418344	A	AT	A10	82484809	T	TA	A08	21424248	TA	T	A06	39866096	T	TG
A06	15672468	TCTAAC	T	A10	82720621	G	GCT	A08	21760867	T	TA	A06	40452042	T	TA
A06	15674962	C	CT	A10	90294682	AT	A	A08	21854845	AC	A	A06	40749388	CT	C
A06	15908579	A	AAAG	A10	91094752	G	GA	A08	22813160	TA	T	A06	40998569	G	GA
A06	16572404	TA	T	A10	91312015	C	CT	A08	23060543	CG	C	A06	41631997	TTG	T
A06	17105020	AC	A	A10	91786789	A	AT	A08	25380120	CT	C	A06	42988609	G	GT
A06	17706894	T	TG	A10	94340874	AG	A	A08	26023233	T	TG	A06	43892162	TC	T
A06	24061464	AC	A	A10	97677201	A	AC	A08	26046295	TA	T	A06	44660533	T	TC
A06	24184725	A	AT	A10	99926434	G	GA	A08	27047900	TC	T	A06	44660729	T	TA
A06	24737301	C	CA	A11	2244306	GAT	G	A08	27328115	CATATTTAA	C	A06	48122475	A	AG
A06	26931321	TA	T	A11	4864645	A	AC	A08	27924197	ATT	A	A06	50970347	TA	T
A06	29075958	A	AT	A11	11582392	TC	T	A08	28561772	T	TC	A06	52411531	GC	G
A06	29757452	CACCAAA	C	A11	13588175	A	AC	A08	29944528	T	TG	A06	55101154	A	AT
A06	30812733	AC	A	A11	14014351	TA	T	A08	30363422	TA	T	A06	56049700	A	AT
A06	31388949	GT	G	A11	21578009	T	TA	A08	30506945	A	AT	A06	59917714	A	AT
A06	33094446	C	CA	A11	24556939	AG	A	A08	30522672	T	TA	A06	61969864	T	TG
A06	33195147	G	GTT	A11	26068510	GT	G	A08	30948120	CT	C	A06	62624694	GC	G
A06	33417116	AT	A	A11	26226739	TA	T	A08	31246553	T	TA	A06	67472400	TG	T
A06	33971188	A	ATT	A11	26785844	TCG	T	A08	35119749	CA	C	A06	70232638	A	AG
A06	34327152	AATATAT	A	A11	28752675	GA	G	A08	35451157	T	TA	A06	70335110	AT	A
A06	34428346	CAT	C	A11	31427288	T	TA	A08	35658251	G	GA	A06	70932272	TG	T
A06	34510675	TC	T	A11	31728201	G	GA	A08	36983109	GA	G	A06	72558316	TG	T
A06	36841093	A	AT	A11	34695105	A	AT	A08	37027047	T	TG	A06	72610394	CT	C
A06	37286407	CTTTTTAT	C	A11	37062764	AT	A	A08	37520996	AT	A	A06	73011863	TA	T
A06	37873465	C	CAT	A11	38682245	TG	T	A08	38103972	CATA	C	A06	73071555	C	CAT
A06	38103489	A	AT	A11	41548488	ATTT	A	A08	38269826	CT	C	A06	77106334	A	AT
A06	38857393	AG	A	A11	42871178	C	CA	A08	38545468	G	GCCAAAAACATCAA	A06	77569759	T	TG
A06	39051872	CT	C	A11	44187720	GT	G	A08	39804061	TA	T	A06	79063545	C	CTCTATTT
A06	39096871	A	AC	A11	46052840	TG	T	A08	39928870	CA	C	A06	79225443	A	AC
A06	39866096	T	TG	A11	46053016	TC	T	A08	40837844	AT	A	A06	79253774	T	TA
A06	40389883	G	GC	A11	49229417	GA	G	A08	42300329	G	GT	A06	79913695	G	GT
A06	40452042	T	TA	A11	49858725	TGG	T	A08	42671328	A	AT	A06	79920088	TA	T
A06	40712048	A	AT	A11	51230795	A	AT	A08	43421787	GA	G	A06	81719395	C	CG
A06	41996797	T	TC	A11	51713969	TC	T	A08	47180544	A	AT	A06	82475740	AG	A
A06	42840932	AT	A	A11	57997039	AT	A	A08	48205239	A	AT	A06	82961329	G	GC
A06	42988609	G	GT	A11	58032824	C	CA	A08	48323808	T	TA	A06	84618400	T	TA
A06	43892162	TC	T	A11	66328439	TA	T	A08	49974089	C	CG	A06	87203564	G	GC
A06	44338967	C	CA	A11	69797184	GCCCTAAC	G	A08	50988460	A	AC	A06	87762818	G	GT
A06	44660533	T	TC	A11	71779691	GA	G	A08	51635424	G	GT	A06	88928948	TG	T
A06	44660729	T	TA	A11	73293470	A	AT	A08	51855950	G	GA	A06	89739830	TC	T
A06	45133518	G	GC	A11	73522875	T	TA	A08	52176780	GA	G	A06	91265898	T	TA
A06	47598638	TATG	T	A11	74988706	A	AG	A08	52531518	CTATTTTTATTTT	C	A06	91440579	T	TTG
A06	48122475	A	AG	A11	76407877	A	AT	A08	53649219	T	TA	A06	92694141	A	ATT
A06	50609679	GA	G	A11	81338776	TC	T	A08	53818717	T	TG	A06	92842971	TA	T
A06	55101154	A	AT	A11	84424851	A	AACTC	A08	56357737	G	GA	A06	93480512	C	CA
A06	55183295	A	AT	A11	85001086	AT	A	A08	57928288	AT	A	A06	93575434	A	ATC
A06	59917714	A	AT	A11	85798500	GA	G	A08	58107028	C	CTT	A06	93766631	GA	G
A06	61251066	T	TAG	A11	91715598	T	TA	A08	62893208	T	TA	A06	94867987	TA	T
A06	62463849	GA	G	A11	93279134	C	CAA	A08	62987714	AC	A	A06	99983670	TA	T
A06	67472399	TTG	T	A12	684121	TG	T	A08	63952641	TC	T	A06	103001480	G	GC
A06	69681209	T	TG	A12	4811268	A	AC	A08	65844055	C	CT	A06	103001532	GT	G
A06	70232638	A	AG	A12	7100450	TCAG	T	A08	67951592	CT	C	A07	730903	TAA	T
A06	70335110	AT	A	A12	9242145	TC	T	A08	68678627	G	GT	A07	2304003	A	AT
A06	72610394	CT	C	A12	11738387	CAT	C	A08	68700861	TG	T	A07	2402958	G	GAA
A06	73011863	TA	T	A12	12737504	TG	T	A08	70253912	A	AG	A07	4138701	GT	G
A06	73071555	C	CAT	A12	14582199	G	GT	A08	73835647	CA	C	A07	4966545	G	GAA
A06	73477376	A	AGCTCGT	A12	14582475	G	GAA	A08	75116329	CA	C	A07	5040445	TG	T
A06	76885050	AG	A	A12	15172437	A	AG	A08	75473591	TG	T	A07	5448899	C	CCCAATT
A06	77106334	A	AT	A12	17060507	CCAAGCTATCA	C	A08	76350493	AT	A	A07	5723686	T	TAA
A06	77569759	T	TG	A12	18568716	AG	A	A08	76404680	T	TA	A07	7637518	AT	A
A06	79063545	C	CTCTATTT	A12	20912329	GC	G	A08	77130460	A	ACCGT	A07	9006306	G	GA
A06	79225443	A	AC	A12	21512218	T	TA	A08	77953105	GT	G	A07	9042632	C	CT
A06	79913661	TA	T	A12	25401983	GT	G	A08	78373763	A	AG	A07	9564418	T	TA
A06	79913695	G	GT	A12	25788666	CG	C	A08	79178557	CGA	C	A07	9876940	T	TC
A06	79920088	TA	T	A12	26573292	T	TA	A08	79184522	CT	C	A07	9876970	C	CCT
A06	83887873	AT	A	A12	27603843	T	TA	A08	81754919	C	CA	A07	13094751	TTGATTTG	T
A06	84618400	T	TA	A12	28193592	CT	C	A08	83711486	A	AAT	A07	13691500	T	TAA
A06	86546212	T	TA	A12	29075212	CGCTCGATCGTGT	C	A08	84692369	G	GA	A07	13731658	GTT	G
A06	86972801	G	GT	A12	29349025	AT	A	A08	84964919	AT	A	A07	15213187	AT	A
A06	87203564	G	GC	A12	31423431	AAT	A	A08	86768166	GT	G	A07	15416239	AAAAT	A
A06	88928948	TG	T	A12	31714500	A	AT	A08	93375603	G	GA	A07	15688802	GTCTAC	G
A06	89739830	TC	T	A12	32134000	G	GAGAC	A08	93658105	G	GC	A07	16568066	T	TTA
A06	90654976	CA	C	A12	35005864	AC	A	A08	93895837	G	GA	A07	17443064	C	CA
A06	91265898	T	TA	A12	39454450	CA	C	A08	94407303	T	TTA	A07	18094322	C	CACA
A06	91440579	T	TTG	A12	41115163	TAA	T	A08	96712486	A	AT	A07	18265272	G	GT
A06	92489146	T	TC	A12	47988891	A	AATT	A08	98464376	A	AAT	A07	20035625	G	GTTACTGTTACTA
A06	92694141	A	ATT	A12	49109867	AG	A	A08	100040509	ATT	A	A07	21738777	CT	C
A06	93575434	A	ATC	A12	50257106	TG	T	A09	575912	AT	A	A07	23925310	AT	A
A06	98336961	A	AT	A12	53639925	C	CA	A09	1367730	C	CAG	A07	27231725	TA	T
A06	98584430	TA	T	A12	59068172	AT	A	A09	3421179	TTCAGGGATGCA	T	A07	27991050	TA	T
A06	99900947	TTA	T	A12	60043794	T	TTC	A09	3812868	T	TC	A07	28440149	C	CTT
A06	99983670	TA	T	A12	60727075	CT	C	A09	5386780	C	CT	A07	29573717	A	AT
A06	101235265	T	TA	A12	61727605	G	GC	A09	5386966	AG	A	A07	29804300	AT	A
A06	103001480	G	GC	A12	64822095	G	GA	A09	7739082	A	AG	A07	30895961	T	TG
A06	103001532	GT	G	A12	67125581	TA	T	A09	10028178	C	CT	A07	31277336	G	GC
A06	103142252	A	AC	A12	72116088	GT	G	A09	11243351	C	CT	A07	31308992	A	AT
A07	2304003	A	AT	A12	72887135	A	AAGTTTT	A09	11741028	C	CA	A07	32390555	A	AT
A07	2402958	G	GAA	A12	75130849	G	GAT	A09	17434728	T	TA	A07	32565090	TC	T
A07	3339900	AAGGCTACCTC	A	A12	75290290	C	CA	A09	19661438	A	AT	A07	33703795	GA	G
A07	3764896	C	CT	A12	78989067	CA	C	A09	24183708	T	TTA	A07	34176690	GAACAAA	G
A07	3992666	T	TA	A13	411070	G	GT	A09	24183899	ATTTCCCAAACC	A	A07	35072627	TGA	T
A07	4138701	GT	G	A13	12008344	T	TA	A09	27086775	A	AT	A07	35676567	T	TA
A07	5040445	TG	T	A13	13186330	AT	A	A09	31084567	TC	T	A07	35729542	A	AT
A07	5723686	T	TA	A13	13995375	C	CT	A09	31789673	A	AAT	A07	36388535	GT	G
A07	9006306	G	GA	A13	14576177	GT	G	A09	34534615	T	TG	A07	37117853	A	AT
A07	9876940	T	TC	A13	20204766	GT	G	A09	34906635	ATT	A	A07	37481259	T	TA
A07	9876970	C	CCT	A13	23027063	GAA	G	A09	35487979	A	AATATTTG	A07	38081822	A	AC
A07	13094751	TTGATTTG	T	A13	25011645	A	AC	A09	36159506	T	TG	A07	42870139	T	TA
A07	13691500	T	TAA	A13	28077247	CA	C	A09	37894664	C	CCAATG	A07	42893568	A	AT
A07	13731658	GTT	G	A13	37332461	T	TAA	A09	38055532	A	AT	A07	43154595	G	GA
A07	15213187	AT	A	A13	41244988	TA	T	A09	41121977	C	CT	A07	43653231	T	TA
A07	15416239	AAAAT	A	A13	41787145	AAAATGAGAAATG	A	A09	41122002	TA	T	A07	43653515	TA	T
A07	15688802	GTCTAC	G	A13	45390886	AT	A	A09	41392828	GA	G	A07	44185591	GT	G
A07	16568066	T	TTA	A13	48497236	AGT	A	A09	42069817	A	AT	A07	44223270	T	TG
A07	17443064	C	CAA	A13	49177021	AT	A	A09	42664832	AT	A	A07	44487387	G	GT
A07	18265272	G	GT	A13	49552143	AC	A	A09	44475098	C	CAT	A07	44705717	GTTACAATCCAAATC	G
A07	22188676	A	AG	A13	49704196	GT	G	A09	45103932	ACT	A	A07	45790172	AC	A
A07	23925310	AT	A	A13	49986175	T	TC	A09	46102083	T	TAA	A07	47703325	TA	T
A07	24161319	CT	C	A13	50772948	TG	T	A09	46462435	CA	C	A07	48043488	GT	G
A07	24282223	T	TC	A13	52004102	A	ATAATAGATGTTAT	A09	48565313	T	TTAAG	A07	48633926	AT	A
A07	26438139	AC	A	A13	52342830	CAT	C	A09	49487060	A	AG	A07	51385765	C	CA
A07	27183922	AC	A	A13	53690808	AT	A	A09	50091409	GGAGAGCGTAA	G	A07	51672142	G	GA
A07	27231725	TA	T	A13	54225566	TG	T	A09	54328386	T	TG	A07	52028201	GA	G
A07	28304600	C	CT	A13	55650856	A	AG	A09	54404994	GT	G	A07	52584523	GA	G
A07	28440149	C	CTT	A13	55898420	C	CT	A09	55144999	C	CAA	A07	53085256	A	AAT
A07	29534154	TA	T	A13	58227086	T	TA	A09	55767023	GA	G	A07	53481588	T	TA
A07	29628766	CA	C	A13	59477270	GC	G	A09	57137656	ATT	A	A07	53584646	A	AACCCTAAGCT
A07	29804300	AT	A	A13	59857249	GC	G	A09	57431991	A	AC	A07	53960950	A	AG
A07	30297617	A	AT	A13	60457392	TA	T	A09	61101649	C	CA	A07	54919803	TGCTTCACACACCC	T
A07	30518008	CTT	C	A13	61497328	C	CA	A09	64479807	A	AC	A07	55370110	G	GA
A07	30895961	T	TG	A13	63464405	AC	A	A09	66129769	T	TA	A07	55660551	T	TA
A07	31277336	G	GC	A13	67858437	TG	T	A09	68801126	G	GT	A07	58268298	TG	T
A07	31794355	G	GATCC	A13	69043433	C	CA	A09	69303564	CT	C	A07	58948282	AG	A
A07	32390555	A	AT	A13	70003249	A	AT	A10	2278936	TAAA	T	A07	59572561	CTATCT	C
A07	34479799	A	AT	A13	70446614	A	AT	A10	3967467	CA	C	A07	61833087	TC	T
A07	35676567	T	TA	A13	70554241	T	TA	A10	4676152	G	GA	A07	62693589	A	AT
A07	36388535	GT	G	A13	71629910	GC	G	A10	13433152	TTTA	T	A07	63413236	CG	C
A07	37117853	A	AT	A13	74127962	A	AT	A10	15103370	T	TCA	A07	64460181	GA	G
A07	37921538	AT	A	A13	74643371	AT	A	A10	15780256	T	TA	A07	64827838	CT	C
A07	38081822	A	AC	A13	76839648	T	TGTA	A10	17986795	A	AT	A07	66023971	AG	A
A07	38769594	GGAGTTAGA	G	A13	76861520	C	CAA	A10	18321203	A	AC	A07	66440018	G	GTTC
A07	39750043	GA	G	A13	78677373	TGC	T	A10	18626204	A	AG	A07	67144795	AATTATT	A
A07	40335410	T	TA	A13	79716386	CT	C	A10	19451698	C	CCT	A07	67325974	C	CT
A07	42870139	T	TA	A13	79862985	TC	T	A10	19471554	CA	C	A07	67548810	TA	T
A07	42893568	A	AT	D01	764758	A	AT	A10	20730616	AT	A	A07	68196952	AAGT	A
A07	43154595	G	GA	D01	960732	C	CA	A10	20733996	CT	C	A07	68310618	A	AT
A07	43653231	T	TA	D01	983166	GT	G	A10	21477880	A	AT	A07	68317507	A	AT
A07	43653515	TA	T	D01	7258402	CT	C	A10	21744056	T	TA	A07	68512117	A	AT
A07	44223270	T	TG	D01	7262043	CT	C	A10	22678959	AT	A	A07	69518187	GCT	G
A07	44270602	TC	T	D01	9263234	G	GCCT	A10	26427375	TG	T	A07	69558514	T	TA
A07	44705717	GTTACAATCCAAATC	G	D01	12551082	TA	T	A10	28665513	G	GA	A07	69823987	GA	G
A07	47084962	T	TA	D01	13995619	C	CA	A10	29337500	AT	A	A07	71192957	A	AG
A07	47703325	TA	T	D01	15090837	TA	T	A10	31599472	C	CA	A07	71274480	GTA	G
A07	48633926	AT	A	D01	16268786	G	GA	A10	31912919	GT	G	A07	71967927	GA	G
A07	51385765	C	CA	D01	16608991	T	TA	A10	33425717	A	AG	A07	73560335	CT	C
A07	51399055	TTA	T	D01	17598231	T	TG	A10	34373007	G	GA	A07	77069497	AC	A
A07	51672142	G	GA	D01	18833607	CT	C	A10	34671941	GA	G	A07	77113419	T	TG
A07	52028201	GA	G	D01	19638458	CA	C	A10	36076261	T	TA	A07	78061579	TG	T
A07	53481588	T	TA	D01	21802905	GC	G	A10	38008021	AC	A	A08	1301181	C	CT
A07	53584646	A	AACCCTAAGCT	D01	24557749	A	AT	A10	39276542	A	AT	A08	5797949	T	TA
A07	53960950	A	AG	D01	29103406	TG	T	A10	39692524	C	CCTTACA	A08	7968009	T	TA
A07	55660551	T	TA	D01	29219186	A	AT	A10	39816706	TA	T	A08	9330699	A	ATTTTGAGC
A07	55668283	G	GA	D01	31954071	A	AT	A10	44766603	CTCACACGGGCGTG	C	A08	9418443	T	TC
A07	56656127	TA	T	D01	35323450	C	CA	A10	45766837	T	TA	A08	10325328	C	CA
A07	57545674	G	GA	D01	37780488	T	TATG	A10	46561819	GC	G	A08	11380226	CT	C
A07	58225900	A	AC	D01	38424484	G	GA	A10	47062238	A	AG	A08	11517755	T	TG
A07	58268298	TG	T	D01	43913487	G	GA	A10	47273792	A	AT	A08	13269684	TG	T
A07	58466036	TTAAA	T	D01	44175233	CA	C	A10	49096013	C	CA	A08	13314511	C	CAT
A07	58948282	AG	A	D01	45381155	CA	C	A10	49905305	C	CA	A08	14150061	A	AC
A07	59572561	CTATCT	C	D01	46004277	GT	G	A10	50102040	C	CT	A08	14554570	T	TC
A07	61833087	TC	T	D01	46911576	A	AT	A10	50374230	A	AAT	A08	16776221	C	CA
A07	61850810	TA	T	D01	47045967	AGT	A	A10	51591948	TATAC	T	A08	17428916	G	GAA
A07	64827838	CT	C	D01	49368097	T	TG	A10	51768069	CT	C	A08	18396206	A	AT
A07	66440018	G	GTTC	D01	49871570	TGAC	T	A10	52106340	T	TAAGA	A08	18560020	AT	A
A07	67144795	AATTATT	A	D01	54403266	AT	A	A10	53429977	T	TC	A08	18798953	TG	T
A07	67154929	A	AT	D02	1822716	A	AT	A10	54030678	TA	T	A08	21760867	T	TA
A07	67325974	C	CT	D02	2029085	GA	G	A10	54538933	AT	A	A08	21927333	GA	G
A07	67548810	TA	T	D02	4756172	C	CTCACTTT	A10	55610590	G	GC	A08	23318461	G	GT
A07	68317507	A	AT	D02	6108234	AT	A	A10	57959640	T	TA	A08	25904962	C	CT
A07	68512117	A	AT	D02	8503186	CA	C	A10	61631612	C	CA	A08	26046295	TA	T
A07	69518187	GCT	G	D02	8715251	GAC	G	A10	64410008	T	TA	A08	26721798	TC	T
A07	69823987	GA	G	D02	13317030	GA	G	A10	67191319	G	GT	A08	27047900	TC	T
A07	71274480	GTA	G	D02	15669308	CT	C	A10	68203591	GT	G	A08	27867405	TC	T
A07	71593957	A	AT	D02	16527674	GT	G	A10	69435578	G	GTTTCTACACCAC	A08	28561772	T	TC
A07	73560335	CT	C	D02	18127849	T	TA	A10	72670497	ATTCACATCAAT	A	A08	29944528	T	TG
A07	75843892	CA	C	D02	27306550	C	CAT	A10	76779208	CT	C	A08	30506945	A	AT
A07	76844479	C	CA	D02	30147960	C	CG	A10	78493992	TC	T	A08	30522672	T	TA
A07	77069497	AC	A	D02	31419896	TTAA	T	A10	79276257	A	ACTG	A08	30844306	AG	A
A07	77113419	T	TG	D02	32313288	C	CT	A10	80410827	C	CAA	A08	30948120	CT	C
A07	78061579	TG	T	D02	35234507	TA	T	A10	82720621	G	GCT	A08	31246553	T	TA
A08	1301181	C	CT	D02	35654391	T	TGCTTTCCACAC	A10	86585832	TTA	T	A08	34673937	TC	T
A08	2425996	TA	T	D02	39169655	AT	A	A10	89461245	A	AT	A08	35119749	CA	C
A08	2558399	T	TA	D02	42066811	AAT	A	A10	90294682	AT	A	A08	35658251	G	GA
A08	5797949	T	TA	D02	42680069	GA	G	A10	90732732	A	AG	A08	37027047	T	TG
A08	7968009	T	TA	D02	43418776	A	AT	A10	91786789	A	AT	A08	37870238	TA	T
A08	9330699	A	ATTTTGAGC	D02	47659210	GT	G	A10	94340874	AG	A	A08	37873534	C	CA
A08	9848461	G	GT	D02	48738408	A	AC	A10	95501511	AGATTTTGTT	A	A08	38103972	CATA	C
A08	10325328	C	CA	D02	48767436	GA	G	A10	99926688	CACTGATG	CAATG	A08	38269826	CT	C
A08	11199902	TA	T	D02	50811122	CT	C	A11	11644	A	AG	A08	38545468	G	GCCAAAAACATCAA
A08	11380226	CT	C	D02	50961965	CTTTT	C	A11	2017803	TTAA	T	A08	39804061	TA	T
A08	11517755	T	TG	D02	51164759	CACT	C	A11	2244306	G	GATAT	A08	41513410	AT	A
A08	13314511	C	CAT	D02	51730277	A	AT	A11	3589026	C	CT	A08	42300380	CT	C
A08	14252211	A	AC	D02	51998656	GA	G	A11	4864645	A	AC	A08	42671328	A	AT
A08	14554570	T	TC	D02	52912984	T	TC	A11	11582392	TC	T	A08	43421787	GA	G
A08	16776221	C	CA	D02	52995010	GA	G	A11	18357578	AG	A	A08	44071167	TC	T
A08	17407229	GT	G	D02	53056753	TA	T	A11	20892957	TTTTTCTAAG	T	A08	48323808	T	TA
A08	17428916	G	GAA	D02	55025872	A	AT	A11	20998849	CAA	C	A08	49124492	TG	T
A08	18396206	A	AT	D02	55090454	T	TA	A11	22686116	G	GA	A08	49378863	T	TA
A08	18560020	AT	A	D02	55390713	TC	T	A11	22776779	A	AT	A08	49611796	A	AC
A08	18798953	TG	T	D02	56310969	C	CA	A11	22939089	CT	C	A08	49974089	C	CG
A08	19965854	GT	G	D02	56555036	TG	T	A11	23604837	TA	T	A08	50988460	A	AC
A08	20608101	C	CA	D02	56655088	A	AG	A11	26226739	TA	T	A08	51855950	G	GA
A08	21760867	T	TA	D02	57012816	G	GC	A11	26457700	GCT	G	A08	51911476	AT	A
A08	21927333	GA	G	D02	57933213	C	CA	A11	26954586	G	GA	A08	52033780	A	AT
A08	21998910	AT	A	D02	58474494	CA	C	A11	29377283	AT	A	A08	52800217	ATC	A
A08	22334829	A	AG	D02	59467688	C	CT	A11	31427288	T	TA	A08	52945559	TGTGGA	T
A08	23743738	TC	T	D02	59540306	G	GCAACCA	A11	31875544	G	GT	A08	52999344	G	GTA
A08	25904962	C	CT	D02	62595058	A	AT	A11	32719571	TA	T	A08	53649219	T	TA
A08	26023233	T	TG	D02	63860020	TGG	T	A11	34313582	CA	C	A08	54460213	G	GA
A08	26046293	TA	T	D02	64740767	CA	C	A11	34616942	A	AG	A08	56357737	G	GA
A08	26046295	TA	T	D02	64875901	AT	A	A11	35219226	A	AT	A08	56501031	C	CA
A08	26579407	AC	A	D03	628322	T	TA	A11	38949484	A	AT	A08	57181944	T	TG
A08	26782597	TA	T	D03	2848278	AT	A	A11	41467059	GA	G	A08	58107028	C	CTT
A08	27047900	TC	T	D03	2848510	T	TG	A11	41548488	ATTT	A	A08	60674771	TC	T
A08	27709209	ATAT	A	D03	3862737	C	CT	A11	42481732	T	TA	A08	61341582	A	AT
A08	28561772	T	TC	D03	3862753	CT	C	A11	43027809	TA	T	A08	61888135	AT	A
A08	28818337	CA	C	D03	6920607	T	TG	A11	44787996	AT	A	A08	62257975	TG	T
A08	29249664	T	TCA	D03	8686010	C	CTT	A11	49068131	T	TA	A08	62893208	T	TA
A08	29609780	C	CG	D03	9686494	CG	C	A11	49229417	GA	G	A08	62987714	AC	A
A08	29944528	T	TG	D03	10644631	AC	A	A11	50163286	CAT	C	A08	64843976	C	CAGT
A08	30154960	TA	T	D03	12983405	AT	A	A11	50623291	GA	G	A08	65589737	CT	C
A08	30347058	TA	T	D03	13401708	T	TC	A11	51230795	A	AT	A08	65629787	G	GT
A08	30506945	A	AT	D03	13644200	CT	C	A11	51266246	GT	G	A08	65844055	C	CT
A08	30522672	T	TA	D03	16141099	TA	T	A11	51306883	A	AC	A08	66048873	C	CT
A08	30844306	AG	A	D03	17318125	AGATCTTACC	A	A11	51940608	C	CA	A08	66159549	AC	A
A08	30948120	CT	C	D03	18798474	AT	A	A11	53635561	TG	T	A08	66586055	A	AT
A08	32134808	T	TA	D03	20491119	A	AGCTC	A11	53750899	AC	A	A08	66586327	TA	T
A08	34673937	TC	T	D03	21912893	C	CA	A11	54165283	TTAG	T	A08	68059802	A	ATCT
A08	35119749	CA	C	D03	22989478	A	AAT	A11	54194912	A	ATTT	A08	68840988	A	AT
A08	35658251	G	GA	D03	26504872	A	AT	A11	56036335	TA	T	A08	69716962	TA	T
A08	37870238	TA	T	D03	27902606	C	CA	A11	57614370	GA	G	A08	71258115	AT	A
A08	38103972	CATA	C	D03	28567655	G	GT	A11	58029788	AC	A	A08	72233203	T	TTA
A08	38269826	CT	C	D03	35509475	GA	G	A11	59018163	AT	A	A08	73093543	CG	C
A08	38545468	G	GCCAAAAACATCAA	D03	35577009	CA	C	A11	61477886	G	GA	A08	76350493	AT	A
A08	39804061	TA	T	D03	35577028	CA	C	A11	61631745	T	TC	A08	78373763	A	AG
A08	42300380	CT	C	D03	35881977	A	AG	A11	62696288	GA	G	A08	78470452	GT	G
A08	42671328	A	AT	D03	37481181	A	AT	A11	63275312	AG	A	A08	83711486	A	AAT
A08	43421787	GA	G	D03	37481409	GA	G	A11	65903567	C	CTGT	A08	84964919	AT	A
A08	44049432	GT	G	D03	38620000	TCAATTAGGTAGAAAA	T	A11	66054067	A	AT	A08	86567189	T	TA
A08	45470170	A	AT	D03	38620252	AT	A	A11	67302312	CA	C	A08	86567427	CAGTGAA	C
A08	46450327	G	GA	D03	39368740	A	AAT	A11	69075845	C	CT	A08	91058417	TGAAGA	T
A08	48323808	T	TA	D03	43282975	C	CA	A11	69575809	G	GA	A08	91989049	TTA	T
A08	48828296	AT	A	D04	146134	AT	A	A11	72382511	A	AG	A08	92561559	TC	T
A08	49378863	T	TA	D04	1078922	TCA	T	A11	73293470	A	AT	A08	92614358	T	TA
A08	49974089	C	CG	D04	1700432	A	AT	A11	74988706	A	AG	A08	93658105	G	GC
A08	50988460	A	AC	D04	2496716	AAT	A	A11	75644417	ATTTATT	A	A08	93677393	T	TA
A08	51911476	AT	A	D04	2496752	GT	G	A11	81112053	GTT	G	A08	93682528	C	CAA
A08	52033780	A	AT	D04	3804693	AC	A	A11	83445876	G	GA	A08	93895837	G	GA
A08	52945559	TGTGGA	T	D04	9995122	CT	C	A11	84424851	A	AACTC	A08	93937696	TA	T
A08	52999344	G	GTA	D04	10964322	AT	A	A11	84918681	T	TTTTAACTATTAAA	A08	94407303	T	TTA
A08	53649219	T	TA	D04	11697797	C	CGGATTTCGTAT	A11	90664353	A	AGACC	A08	96115692	AAGGT	A
A08	54460213	G	GA	D04	12486837	CT	C	A11	90664921	T	TAA	A08	97395753	C	CA
A08	55921033	T	TC	D04	12559541	TG	T	A11	93279134	C	CAA	A08	97572105	AC	A
A08	56357737	G	GA	D04	15851309	AT	A	A12	1281541	C	CT	A08	98464179	TC	T
A08	58107028	C	CTT	D04	16272085	AATGGATTAGCCATTACACCCCTAATCCGTGGCCCC	A	A12	2802241	T	TCAACAA	A08	98464376	A	AAT
A08	60674771	TC	T	D04	19159500	GT	G	A12	4811268	A	AC	A08	98491211	A	AC
A08	61888135	AT	A	D04	19299599	G	GT	A12	4815046	G	GA	A08	102808728	GA	G
A08	62257975	TG	T	D04	19356277	A	AC	A12	5909721	TA	T	A09	575914	T	TTTTGCACCTTCTA
A08	62893208	T	TA	D04	22584625	T	TA	A12	6017192	T	TAA	A09	1367730	C	CAG
A08	62987714	AC	A	D04	24001059	C	CCT	A12	11022787	CT	C	A09	1811683	AT	A
A08	65629787	G	GT	D04	24056402	GC	G	A12	11738387	CAT	C	A09	1951022	TTA	T
A08	65844055	C	CT	D04	24056464	G	GA	A12	13581469	T	TG	A09	2555508	G	GGA
A08	66048873	C	CT	D04	24180591	C	CT	A12	15492770	C	CT	A09	3946442	T	TA
A08	66054317	TTA	T	D04	25407001	CT	C	A12	15931150	TC	T	A09	4321049	TA	T
A08	66159549	AC	A	D04	27820663	AT	A	A12	16951656	G	GA	A09	4652407	G	GA
A08	66662760	G	GT	D04	29744481	AG	A	A12	18734481	T	TG	A09	5386780	C	CT
A08	66907404	G	GC	D04	30128474	T	TA	A12	19662683	C	CG	A09	5702326	TA	T
A08	68037191	A	AG	D04	31993572	T	TAAC	A12	21552606	CTAAAAA	C	A09	7322461	AGTC	A
A08	68059802	A	ATCT	D04	33295324	GC	G	A12	26573292	T	TA	A09	7739082	A	AG
A08	68840988	A	AT	D04	35589151	GT	G	A12	29075212	CGCTCGATCGTGT	C	A09	8053036	GC	G
A08	68866394	AT	A	D04	35593974	T	TA	A12	29494985	G	GT	A09	8493661	AAAC	A
A08	69530825	AT	A	D04	37224399	A	AT	A12	30073032	GA	G	A09	11741028	C	CA
A08	69538468	G	GA	D04	38057152	CA	C	A12	30449543	GT	G	A09	12138269	A	AT
A08	70885080	A	AT	D04	38088276	CA	C	A12	32018166	CA	C	A09	12637688	T	TTG
A08	77969144	C	CAT	D04	39475076	TA	T	A12	32134000	G	GAGAC	A09	12961782	AT	A
A08	78309052	AC	A	D04	40085517	TAAATGGC	T	A12	32527120	AC	A	A09	15919292	AC	A
A08	78373763	A	AG	D04	40290401	G	GT	A12	33102846	T	TCG	A09	16092787	TG	T
A08	78980853	G	GTA	D04	41485323	C	CA	A12	33304947	TAG	T	A09	16642369	T	TA
A08	79178557	CGA	C	D04	43842246	C	CA	A12	38186448	GA	G	A09	17498296	GT	G
A08	79544405	T	TA	D04	44755593	A	AT	A12	38251593	TG	T	A09	17888453	GTA	G
A08	80527263	C	CT	D04	46501202	A	AC	A12	39454452	AT	A	A09	19120571	TATCGTGGG	T
A08	81030378	A	AT	D04	46741299	C	CT	A12	42661639	AC	A	A09	19537404	TTG	T
A08	82627887	AAAG	A	D04	47297847	GA	G	A12	42809034	AC	A	A09	20162027	G	GA
A08	83711486	A	AAT	D04	48515059	CTG	C	A12	43487310	TG	T	A09	20371290	T	TA
A08	84964919	AT	A	D04	48570041	A	AG	A12	44548415	T	TC	A09	20979089	G	GA
A08	85149386	C	CA	D04	50688719	CA	C	A12	45164911	A	AT	A09	21972237	TC	T
A08	86567189	T	TA	D05	2905639	CA	C	A12	45635654	TA	T	A09	22016332	TC	T
A08	86567427	CAGTGAA	C	D05	3489935	TA	T	A12	46739165	TA	T	A09	22895837	GT	G
A08	89014598	G	GT	D05	5271400	GGA	G	A12	47491165	TA	T	A09	22968674	AG	A
A08	90082048	AC	A	D05	13495250	AC	A	A12	49315719	G	GA	A09	25793619	T	TCACAACGAG
A08	90291899	C	CT	D05	13593570	TTC	T	A12	51298609	TG	T	A09	26800016	CAAT	C
A08	91058417	TGAAGA	T	D05	17656885	AG	A	A12	54028907	T	TA	A09	26949405	G	GC
A08	91989049	TTA	T	D05	18868230	GA	G	A12	56920017	CGT	C	A09	27840335	GT	G
A08	92415465	ATTT	A	D05	23679213	G	GGTTCATATTATTTGA	A12	56953175	T	TA	A09	28584074	G	GA
A08	92561559	TC	T	D05	27064493	T	TC	A12	57191494	AT	A	A09	29321935	T	TA
A08	93658105	G	GC	D05	30443459	G	GT	A12	57784895	AT	A	A09	30093850	CT	C
A08	93677393	T	TA	D05	30619072	A	ATATT	A12	59070366	T	TA	A09	31084567	TC	T
A08	93895837	G	GA	D05	30700277	TA	T	A12	60352805	CAGT	C	A09	31529715	A	AT
A08	93937696	TA	T	D05	31589670	AT	A	A12	61727605	G	GT	A09	31789666	G	GAA
A08	94407303	T	TTA	D05	32802577	CT	C	A12	62858630	AT	A	A09	31824299	GTA	G
A08	94646273	AG	A	D05	36428157	AACAC	A	A12	63625794	AG	A	A09	32879043	TC	T
A08	94653545	AT	A	D05	36428389	C	CAG	A12	63964834	C	CG	A09	34534616	G	GA
A08	96712486	A	AT	D05	37504557	AT	A	A12	64510047	T	TA	A09	35161812	T	TA
A08	97395753	C	CA	D05	37523970	GT	G	A12	64822095	G	GAA	A09	36042539	TTCACTGTCTACAGCGATGCA	T
A08	97572105	AC	A	D05	41035498	CG	C	A12	65326978	TTA	T	A09	36399890	C	CT
A08	98464179	TC	T	D05	43012474	TA	T	A12	67705341	TC	T	A09	36969024	TA	T
A08	98464376	A	AAT	D05	43012483	GT	G	A12	71411198	C	CA	A09	37593988	AT	A
A08	98491211	A	AC	D05	43377230	G	GT	A12	72116088	GT	G	A09	37894664	C	CAATG
A08	100725397	CT	C	D05	46625597	A	AT	A12	72887135	A	AAGTTTT	A09	37904029	AC	A
A08	101253865	A	AT	D05	46934024	TAA	T	A12	73755595	G	GA	A09	38055532	A	AT
A08	102808728	GA	G	D05	49511263	T	TA	A12	75290290	C	CA	A09	38556008	GT	G
A09	575914	T	TTTTGCACCTTCTA	D05	49810021	CA	C	A12	77324045	TA	T	A09	38688174	AG	A
A09	766156	T	TA	D05	51368360	T	TA	A12	78179242	AATATAT	A	A09	38794881	GCC	G
A09	1367730	C	CAG	D05	52067932	TG	T	A12	78893881	TGCG	T	A09	38876265	GA	G
A09	1811683	AT	A	D05	52526337	CG	C	A12	84406657	AG	A	A09	39080067	T	TC
A09	2144052	TG	T	D05	56294936	AG	A	A12	84406661	GGT	G	A09	39343195	CT	C
A09	2555508	G	GGA	D05	58766859	AC	A	A13	6293390	A	AC	A09	39818617	AT	A
A09	3946442	T	TA	D05	58767041	T	TAGA	A13	8774697	GA	G	A09	40574537	AT	A
A09	4652407	G	GA	D06	131777	T	TC	A13	9448255	T	TA	A09	40691782	CA	C
A09	4653283	T	TC	D06	2285985	A	AT	A13	9481954	TA	T	A09	41085033	TA	T
A09	5386780	C	CT	D06	3401777	GA	G	A13	9888784	A	AT	A09	41454220	GT	G
A09	5702326	TA	T	D06	3430244	A	AG	A13	12008344	TA	T	A09	42069817	A	AT
A09	5978657	AT	A	D06	4857296	AT	A	A13	12813690	AC	A	A09	42302812	TA	T
A09	7322461	AGTC	A	D06	6656495	AC	A	A13	12964395	AT	A	A09	43259121	A	AT
A09	7739082	A	AG	D06	8393188	C	CA	A13	14230403	G	GT	A09	45132870	G	GC
A09	8053036	GC	G	D06	10926606	C	CT	A13	15167895	T	TC	A09	46021514	T	TTA
A09	8493661	AAAC	A	D06	12165449	CT	C	A13	16059160	CCCCT	C	A09	46734264	CA	C
A09	11741028	C	CA	D06	19686828	C	CT	A13	18113631	GT	G	A09	48565313	T	TTAAG
A09	12630941	C	CA	D06	20188430	A	AC	A13	18151805	AT	A	A09	49289881	TA	T
A09	12637688	T	TTG	D06	22369523	T	TA	A13	18928396	A	AGT	A09	50349308	GT	G
A09	12961782	AT	A	D06	24021986	TG	T	A13	19087879	GC	G	A09	53229259	GA	G
A09	13123157	A	AT	D06	27190465	AAGGGTCAAATTAC	A	A13	19415697	TG	T	A09	53601538	T	TC
A09	13666344	C	CT	D06	27499105	CCAA	C	A13	23027063	GAA	G	A09	54328386	T	TG
A09	15919292	AC	A	D06	28550730	AT	A	A13	25092248	T	TG	A09	54404994	GT	G
A09	16092787	TG	T	D06	29298916	AC	A	A13	25677373	A	AT	A09	54472229	T	TC
A09	16642369	T	TA	D06	30974883	TAG	T	A13	26940159	A	AT	A09	56453307	A	AT
A09	19120571	TATCGTGGG	T	D06	31691369	T	TG	A13	28077247	CA	C	A09	57137656	ATT	A
A09	20162027	G	GA	D06	32701402	CA	C	A13	32424984	GATT	G	A09	61101365	TA	T
A09	20162044	C	CA	D06	32701439	A	AAG	A13	32850090	A	AT	A09	61101649	C	CA
A09	20229517	GT	G	D06	33326254	TCTATGA	T	A13	34255569	AT	A	A09	62291627	A	AT
A09	20979089	G	GA	D06	34052035	G	GT	A13	37332461	T	TAA	A09	62421873	CTTTTAACGGCAT	C
A09	21972237	TC	T	D06	35586678	C	CTT	A13	37745985	C	CT	A09	64479807	A	AC
A09	22016332	TC	T	D06	35586730	C	CT	A13	38933877	A	AC	A09	64591217	GA	G
A09	22797624	TC	T	D06	36149619	G	GT	A13	39985105	AG	A	A09	67056771	AC	A
A09	22895837	GT	G	D06	36236609	TC	T	A13	40045298	CA	C	A09	72183255	AG	A
A09	24083451	AT	A	D06	36313906	AG	A	A13	40369276	TA	T	A09	72412789	C	CA
A09	24183685	G	GA	D06	36324320	CT	C	A13	41324248	TA	T	A09	73985965	AT	A
A09	25793619	T	TCACAACGAG	D06	36324558	AC	A	A13	41448567	GATGCT	G	A10	3967467	CA	C
A09	26800016	CAAT	C	D06	38177423	A	AT	A13	41787145	AAAATGAGAAATG	A	A10	4676152	G	GA
A09	26821004	A	AT	D06	40578114	CT	C	A13	42732606	TG	T	A10	5417860	TATACACACAC	T
A09	27840335	GT	G	D06	43240574	A	AC	A13	44961546	G	GT	A10	6868674	AATTGGGT	A
A09	28584074	G	GA	D06	43853358	CAT	C	A13	45390886	AT	A	A10	7600040	A	AC
A09	28831212	AT	A	D06	44038890	C	CA	A13	49177021	AT	A	A10	9773391	G	GC
A09	31529715	A	AT	D06	45902004	CA	C	A13	49552143	AC	A	A10	10753345	A	AT
A09	31789666	G	GAA	D06	46385208	T	TC	A13	49704196	GT	G	A10	11695940	A	AT
A09	32879043	TC	T	D06	47688679	T	TG	A13	49986175	T	TC	A10	13433152	TTTA	T
A09	34247543	TA	T	D06	47851829	A	AT	A13	50441881	AAT	A	A10	13732662	T	TC
A09	34534616	G	GA	D06	48975703	TG	T	A13	51945037	TG	T	A10	14082318	G	GA
A09	35161812	T	TA	D06	49830304	CA	C	A13	53218315	GT	G	A10	14120599	G	GAT
A09	35751653	TC	T	D06	50302108	CA	C	A13	53690808	AT	A	A10	16462402	CA	C
A09	36042539	TTCACTGTCTACAGCGATGCA	T	D06	50385938	C	CT	A13	54377773	TA	T	A10	17000253	C	CA
A09	37270978	C	CA	D06	51195936	G	GC	A13	54758333	AT	A	A10	17695517	A	AG
A09	37894664	C	CAATG	D06	51387011	G	GA	A13	55610656	CA	C	A10	17781485	T	TAG
A09	37904029	AC	A	D06	53870593	AC	A	A13	55650856	A	AG	A10	18626204	A	AG
A09	38055532	A	AT	D06	54198411	GAA	G	A13	55757985	TA	T	A10	18851236	GC	G
A09	38688174	AG	A	D06	55285934	G	GT	A13	56051245	A	AT	A10	19451698	C	CCT
A09	38785250	G	GC	D06	56082488	CA	C	A13	56614175	T	TG	A10	21227768	GA	G
A09	38794881	GCC	G	D06	57610896	ATG	A	A13	58227086	T	TA	A10	21477880	A	ATT
A09	39080067	T	TC	D06	60445075	C	CA	A13	58413090	T	TA	A10	22563443	A	AT
A09	39343195	CT	C	D06	63199105	CT	C	A13	59288682	CG	C	A10	22831891	GCATCTA	G
A09	39818617	AT	A	D07	1162259	G	GT	A13	59375309	C	CAT	A10	23328366	GAC	G
A09	40574537	AT	A	D07	1613783	T	TAC	A13	59857249	GC	G	A10	23722431	A	AAC
A09	40691782	CA	C	D07	3191965	TA	T	A13	60864484	GA	G	A10	26377605	T	TA
A09	41541462	T	TC	D07	7615736	AAGT	A	A13	62038839	GA	G	A10	27334984	T	TAA
A09	42069817	A	AT	D07	8695876	CT	C	A13	62166310	G	GTT	A10	28639810	TA	T
A09	42302812	TA	T	D07	10419914	GA	G	A13	64179616	TA	T	A10	28665513	G	GA
A09	44015638	T	TA	D07	12331269	G	GA	A13	68019632	AT	A	A10	29009102	G	GC
A09	45422828	TG	T	D07	14363871	CA	C	A13	68370683	AG	A	A10	29847889	CT	C
A09	46021514	T	TTA	D07	14594972	TA	T	A13	68589408	A	AG	A10	31565709	G	GT
A09	46315285	CT	C	D07	14651285	TG	T	A13	69043433	C	CA	A10	31599472	C	CA
A09	46734264	CA	C	D07	14974493	GA	G	A13	69917865	G	GA	A10	32827126	A	AT
A09	47325778	CGT	C	D07	16114881	A	AG	A13	70003249	A	AT	A10	33425717	A	AG
A09	48293759	A	AT	D07	16756831	C	CA	A13	70554241	T	TA	A10	33449374	A	ATATATG
A09	48565313	T	TTAAG	D07	16957638	GATC	G	A13	71531626	T	TC	A10	34373007	G	GA
A09	49289881	TA	T	D07	16957846	TA	T	A13	71991720	CA	C	A10	35412407	GA	G
A09	52561142	GT	G	D07	19286181	C	CA	A13	74062166	A	AT	A10	35582596	GT	G
A09	53229259	GA	G	D07	20025335	AC	A	A13	75954906	GC	G	A10	39207180	T	TG
A09	53601538	T	TC	D07	20769304	CA	C	A13	76839648	T	TGTA	A10	39310392	TG	T
A09	54328386	T	TG	D07	20903816	AT	A	A13	78079265	A	AG	A10	40042371	C	CA
A09	54404994	GT	G	D07	20927962	TA	T	A13	78677373	TGC	T	A10	43078392	CA	C
A09	54472229	T	TC	D07	21603181	G	GA	D01	764758	A	AT	A10	43726349	C	CT
A09	55144999	C	CAAA	D07	24179789	G	GAC	D01	4530984	T	TAAGAA	A10	44994417	T	TC
A09	55685005	CA	C	D07	24335447	TGCG	T	D01	7262043	CT	C	A10	45520467	AT	A
A09	56453307	A	AT	D07	26722346	T	TG	D01	7303145	TG	T	A10	46103271	AT	A
A09	57137656	ATT	A	D07	26746717	T	TA	D01	9000533	T	TAAA	A10	47062238	A	AG
A09	60100783	GA	G	D07	27961492	AAT	A	D01	11359523	GTT	G	A10	47273792	A	AT
A09	61101649	C	CA	D07	29138346	G	GT	D01	12551082	TA	T	A10	47640940	C	CT
A09	61774371	G	GT	D07	30830408	GA	G	D01	13935495	T	TC	A10	48284174	AT	A
A09	62291627	A	AT	D07	34546121	ATTTGTTACATGTTTTGTTT	A	D01	13995619	C	CA	A10	49637356	TTG	T
A09	64065806	T	TAA	D07	35027413	A	AT	D01	14087657	G	GA	A10	50596375	T	TAC
A09	64422844	G	GA	D07	36637634	A	AT	D01	15090591	C	CA	A10	50665263	AC	A
A09	64479807	A	AC	D07	38916892	T	TC	D01	15090837	TA	T	A10	51111048	GC	G
A09	64591217	GA	G	D07	40196818	T	TA	D01	17598231	T	TG	A10	51591937	TTA	T
A09	66997699	A	AT	D07	41130614	CA	C	D01	17885583	AG	A	A10	51592188	AG	A
A09	67056771	AC	A	D07	41699711	A	AT	D01	20923742	A	AT	A10	52106336	A	AAAT
A09	67101897	ATGATT	A	D07	42720216	AT	A	D01	21121669	CT	C	A10	52362073	A	AT
A09	68801126	G	GT	D07	44948688	T	TA	D01	22551534	T	TA	A10	52816164	G	GC
A09	70247387	TA	T	D07	47435848	GA	G	D01	23078349	AATGCAT	A	A10	53869918	T	TA
A09	72183255	AG	A	D07	53661025	G	GA	D01	23190541	TA	T	A10	55438563	G	GA
A09	72412789	C	CA	D08	3078828	TGTATAA	T	D01	31820289	G	GT	A10	55610590	G	GC
A09	73945629	T	TTTTA	D08	3112508	CT	C	D01	32077639	G	GC	A10	58347312	TA	T
A09	73985965	AT	A	D08	8964071	T	TA	D01	36179201	GTA	G	A10	58523176	AT	A
A10	1671765	TA	T	D08	9424907	TAA	T	D01	36544020	A	ATGT	A10	60117829	A	AT
A10	4199529	TTGAA	T	D08	11243913	AGCTATAGGGGACACATGG	A	D01	37780488	T	TATG	A10	62031443	GA	G
A10	4676152	G	GA	D08	14643343	AT	A	D01	38418658	CA	C	A10	62294993	AT	A
A10	6868461	AC	A	D08	15425803	GA	G	D01	40204641	TC	T	A10	64342217	AT	A
A10	6868674	AATTGGGT	A	D08	15426050	GA	G	D01	40533130	T	TA	A10	64477098	G	GA
A10	7610491	G	GT	D08	15908688	G	GT	D01	44175233	CA	C	A10	64882574	TG	T
A10	8812059	G	GA	D08	16904026	TA	T	D01	44237283	TGA	T	A10	65341850	TA	T
A10	8813030	AG	A	D08	17223596	A	AT	D01	45195817	AGAGCCC	A	A10	66241506	CT	C
A10	9009450	T	TA	D08	17377737	T	TA	D01	46129057	GA	G	A10	66732933	T	TA
A10	9009702	CCGTGCGATACGGT	C	D08	19470073	TC	T	D01	46911576	A	AT	A10	67191319	G	GT
A10	9773391	G	GC	D08	19757565	A	AT	D01	48017588	GGGC	G	A10	67237220	CAT	C
A10	10753345	A	AT	D08	26400040	GT	G	D01	48018196	A	AG	A10	72067284	C	CTAAAAAAA
A10	11409956	T	TC	D08	28950316	G	GA	D01	48087489	A	AG	A10	73531404	T	TA
A10	11847071	CT	C	D08	29543813	T	TA	D01	48667401	T	TC	A10	73812563	AC	A
A10	13433152	TTTA	T	D08	30084721	GA	G	D01	48709101	T	TA	A10	75582510	AT	A
A10	13732662	T	TC	D08	30358953	TAATTTCTTTTTAGAGAC	T	D01	49368097	T	TG	A10	76779208	CT	C
A10	14054699	G	GT	D08	30850179	AG	A	D01	49552893	A	ACAGCATCACC	A10	76868118	CA	C
A10	14082318	G	GA	D08	32753173	A	AG	D01	50086916	C	CG	A10	77536272	T	TC
A10	16462402	CA	C	D08	35718980	A	AT	D01	50522149	AT	A	A10	77628976	C	CA
A10	17043364	T	TG	D08	36647325	A	AAAC	D01	51601948	A	AT	A10	80011649	GT	G
A10	17127533	C	CTT	D08	37946276	A	AT	D01	52764675	T	TA	A10	80371887	AGT	A
A10	18626204	A	AG	D08	38282406	A	ATT	D01	54316432	G	GC	A10	80410827	C	CAA
A10	18851236	GC	G	D08	38969384	C	CAA	D01	55808571	T	TG	A10	80740015	T	TG
A10	19451698	C	CCT	D08	41712156	CGT	C	D01	57467149	A	AT	A10	80858943	A	AG
A10	21227768	GA	G	D08	43951274	CA	C	D01	60725446	A	AT	A10	82484809	T	TA
A10	21477880	A	ATT	D08	44296872	C	CT	D02	1822716	A	AT	A10	82554753	G	GT
A10	22079169	TC	T	D08	45594547	A	AC	D02	11419754	A	AG	A10	82720625	T	TCA
A10	22563443	A	AT	D08	49141076	CTATA	C	D02	11419959	TA	T	A10	84195343	G	GT
A10	23699628	CT	C	D08	52096686	TA	T	D02	12331282	A	AT	A10	84239524	T	TA
A10	23722431	A	AAC	D08	53523818	GA	G	D02	12725207	C	CA	A10	86517249	CCCTTTTCGCACTT	C
A10	26377605	T	TA	D08	53760040	C	CATATTGAGAAAA	D02	13860511	GC	G	A10	88404333	C	CA
A10	27334984	T	TAA	D08	54201217	AG	A	D02	14100471	GC	G	A10	89461245	A	AT
A10	27532138	T	TTC	D08	62534890	C	CGT	D02	16027348	TG	T	A10	90098489	CA	C
A10	29314347	GA	G	D08	63225952	TG	T	D02	17080817	A	AG	A10	90687303	TA	T
A10	31565709	G	GT	D08	63759265	G	GA	D02	18127849	T	TA	A10	91786789	A	AT
A10	31599472	C	CA	D08	65016498	AT	A	D02	19050680	TA	T	A10	92343986	C	CT
A10	32314591	T	TC	D08	65686650	A	AT	D02	20507776	C	CA	A10	94340874	AG	A
A10	32827126	A	AT	D09	1228005	CA	C	D02	21514204	GA	G	A10	94360454	TA	T
A10	33425717	A	AG	D09	2811617	A	ATT	D02	25284062	TACTTGCAC	T	A10	98028018	G	GT
A10	34373007	G	GA	D09	5501076	C	CA	D02	27306550	C	CAT	A10	99926688	CACTGATG	C
A10	34644022	AC	A	D09	5615111	AG	A	D02	29649777	C	CAA	A10	99988853	TA	T
A10	35121136	GTATGAGAT	G	D09	6630089	TA	T	D02	30147960	C	CG	A10	100277711	T	TA
A10	35412407	GA	G	D09	8232042	AC	A	D02	30949732	G	GT	A10	100598158	T	TA
A10	38062305	AT	A	D09	8792474	CA	C	D02	32313288	C	CT	A11	11409	A	AT
A10	42468325	A	AT	D09	9303715	T	TA	D02	33095769	CT	C	A11	11644	A	AG
A10	43078392	CA	C	D09	11925738	TA	T	D02	34273444	AGTTTTGAGTAATAAC	A	A11	98962	T	TC
A10	43726349	C	CT	D09	11988603	CG	C	D02	34447502	T	TC	A11	1957764	T	TA
A10	44733268	G	GT	D09	12512005	C	CA	D02	35234507	TA	T	A11	4864645	A	AC
A10	45520467	AT	A	D09	12695672	T	TAAC	D02	35654391	T	TGCTTTCCACAC	A11	5958273	T	TA
A10	45594497	GA	G	D09	14102191	A	AT	D02	36533176	TG	T	A11	13588175	A	AC
A10	47220360	A	AG	D09	14260566	T	TA	D02	37141588	CG	C	A11	13947482	G	GT
A10	47220597	AT	A	D09	14792484	C	CA	D02	37656486	C	CA	A11	15358099	ATAATT	A
A10	47273792	A	AT	D09	14792520	CA	C	D02	38345498	CT	C	A11	15947715	A	AT
A10	48010821	GT	G	D09	15273758	CA	C	D02	38687114	CG	C	A11	16005054	TGTGGG	T
A10	49637356	TTG	T	D09	18557259	C	CA	D02	39169655	AT	A	A11	19427200	AT	A
A10	50665263	AC	A	D09	19092897	A	AG	D02	43418776	A	AT	A11	22686116	G	GA
A10	51111048	GC	G	D09	19983485	AT	A	D02	43927665	C	CAT	A11	24909977	CA	C
A10	51591937	TTA	T	D09	24004322	AT	A	D02	45100708	TATC	T	A11	25393231	ATCT	A
A10	51592188	AG	A	D09	27349801	C	CT	D02	48564922	A	AT	A11	25929007	AG	A
A10	52106336	A	AAAT	D09	27825958	ATAC	A	D02	48738408	A	AC	A11	26226739	TA	T
A10	52362073	A	AT	D09	27859376	A	AG	D02	49092874	A	AT	A11	26457700	GCT	G
A10	52816164	G	GC	D09	29705550	C	CT	D02	50811122	CT	C	A11	26710739	GA	G
A10	55438563	G	GA	D09	30012709	C	CA	D02	52912984	T	TC	A11	26954586	G	GA
A10	55610590	G	GC	D09	31043584	G	GA	D02	53476628	T	TA	A11	27097225	C	CA
A10	55794774	C	CTT	D09	31571113	T	TA	D02	53476629	AG	A	A11	27614282	A	AGG
A10	55921936	T	TA	D09	35026609	TA	T	D02	55090454	T	TA	A11	29376843	AC	A
A10	58347312	TA	T	D09	39008397	C	CA	D02	55100012	G	GT	A11	29470854	T	TA
A10	58523176	AT	A	D09	40218806	CA	C	D02	55390692	T	TC	A11	30948309	C	CT
A10	62031443	GA	G	D09	40218846	CT	C	D02	55819539	G	GA	A11	31427288	T	TA
A10	64342217	AT	A	D09	41084934	AAAATAGCAG	A	D02	56310969	C	CA	A11	31728201	G	GA
A10	64882574	TG	T	D09	41201504	TA	T	D02	57012816	G	GC	A11	31875544	G	GT
A10	65341850	TA	T	D09	44122692	T	TG	D02	57933213	C	CG	A11	34313537	T	TA
A10	66241506	CT	C	D09	46321804	TA	T	D02	58476062	G	GGCACGCCCAATTA	A11	34601391	AG	A
A10	66732933	T	TA	D09	48422322	T	TCACC	D02	59467688	C	CT	A11	34695329	G	GTT
A10	66817458	TG	T	D09	48466520	TA	T	D02	60990416	T	TA	A11	34908073	C	CT
A10	67191319	G	GT	D10	1527403	T	TA	D02	61321429	T	TC	A11	35218993	AT	A
A10	67805716	G	GT	D10	2648586	AC	A	D02	63860020	TGG	T	A11	36958804	AT	A
A10	68950144	T	TA	D10	3003507	TCA	T	D03	2848269	T	TAA	A11	37062764	AT	A
A10	69119957	TG	T	D10	4066633	TA	T	D03	3271423	G	GGTTCTACTTT	A11	37173828	C	CT
A10	71178974	TC	T	D10	5371832	T	TCTG	D03	3862737	C	CT	A11	40698759	AT	A
A10	73174137	TA	T	D10	6553736	AC	A	D03	3862753	CT	C	A11	41343482	A	AT
A10	73812563	AC	A	D10	9954203	G	GA	D03	4062276	CA	C	A11	41548488	ATT	A
A10	76486721	CAAG	C	D10	10792817	T	TA	D03	10719035	CT	C	A11	42233061	G	GAC
A10	76779208	CT	C	D10	14323402	C	CGCA	D03	12365477	TC	T	A11	42470035	C	CA
A10	80371887	AGT	A	D10	16362912	ATGCAAGTTG	A	D03	12497784	TTC	T	A11	42481732	T	TA
A10	80410827	C	CAA	D10	16505054	TC	T	D03	13243712	T	TA	A11	43574545	AT	A
A10	80740015	T	TG	D10	17094872	T	TA	D03	13319332	T	TC	A11	45446968	A	AC
A10	80858943	A	AG	D10	21508372	TA	T	D03	13401708	T	TC	A11	46769544	TA	T
A10	81543992	TA	T	D10	21508558	A	AT	D03	13644200	CT	C	A11	48162169	TA	T
A10	81738545	AT	A	D10	23568212	A	AT	D03	14342125	TGTAAGGCCATGTCTGGGACATG	T	A11	48991495	AC	A
A10	82452977	A	AT	D10	24861168	AT	A	D03	19996498	C	CA	A11	49229417	GA	G
A10	82554753	G	GT	D10	27289859	G	GA	D03	20819016	T	TA	A11	50847584	A	AT
A10	84195343	G	GT	D10	28326165	CA	C	D03	21912893	C	CA	A11	50956229	CT	C
A10	84239524	T	TA	D10	28865955	CT	C	D03	22774800	A	AG	A11	51298550	ATT	A
A10	89461245	A	AT	D10	29358360	CT	C	D03	23424448	GA	G	A11	51306883	A	AC
A10	90548916	A	AT	D10	30080683	G	GT	D03	23439941	T	TC	A11	51380674	GAC	G
A10	90732732	A	AG	D10	32677492	C	CTG	D03	23561003	AG	A	A11	51595392	AT	A
A10	91786789	A	AT	D10	33056360	C	CG	D03	25448477	AT	A	A11	52432851	CT	C
A10	92343986	C	CT	D10	33160086	A	AT	D03	26504872	A	AT	A11	52677881	TA	T
A10	93894239	T	TA	D10	33245794	GCT	G	D03	27982631	ATT	A	A11	53942448	G	GAT
A10	94340874	AG	A	D10	33296391	GA	G	D03	28567655	G	GT	A11	54194912	A	ATT
A10	94360454	TA	T	D10	34860904	G	GA	D03	28756353	A	AGGT	A11	54800498	G	GC
A10	96520482	TA	T	D10	35848872	T	TA	D03	28759811	TA	T	A11	55433552	CCAGT	C
A10	99926688	CACTGATG	C	D10	37522320	CA	C	D03	28806207	T	TA	A11	56762213	TTTTGTTCAAACTTC	T
A10	99988853	TA	T	D10	40192849	G	GA	D03	29384221	A	AT	A11	58651442	G	GA
A10	100277686	CA	C	D10	40224036	T	TG	D03	29993505	A	AG	A11	58826757	AT	A
A11	11409	A	AT	D10	40914610	TG	T	D03	30981047	AG	A	A11	58968782	C	CT
A11	11644	A	AG	D10	41535184	G	GC	D03	32950235	AC	A	A11	59018163	A	AT
A11	1270362	GA	G	D10	42820527	G	GA	D03	35509475	GA	G	A11	60595428	G	GC
A11	1576201	TG	T	D10	48359746	TC	T	D03	35881977	A	AG	A11	62696288	GAA	G
A11	1957764	T	TA	D10	52449747	TG	T	D03	36823394	T	TA	A11	62814679	A	AG
A11	1957977	A	AC	D10	53135806	T	TA	D03	37102012	TC	T	A11	65226947	CATAT	C
A11	2113117	TA	T	D10	56846679	T	TA	D03	37481181	A	AT	A11	66301457	AG	A
A11	2244306	G	GAT	D10	58831621	A	AT	D03	37481409	G	GA	A11	66362412	AT	A
A11	3387856	T	TAA	D10	61387369	C	CATAT	D03	39368740	A	AAT	A11	66376333	TA	T
A11	4864645	A	AC	D10	61685601	ACT	A	D03	42695046	TC	T	A11	66385008	GA	G
A11	6720117	C	CA	D10	61802446	CTAAT	C	D03	45647919	AAC	A	A11	67390496	AG	A
A11	7755342	TA	T	D10	61853612	C	CA	D03	46027248	T	TA	A11	67670687	CA	C
A11	9153774	TTA	T	D11	1388195	AT	A	D04	2187597	A	AAAAAC	A11	69553245	TCAC	T
A11	9278078	A	AT	D11	2399523	A	AT	D04	3281389	T	TA	A11	70152657	AATG	A
A11	11741209	GA	G	D11	2399795	CA	C	D04	5879876	TTA	T	A11	71895168	G	GAA
A11	12409353	TA	T	D11	9088708	AC	A	D04	6385951	GT	G	A11	73293470	A	AT
A11	12703307	GT	G	D11	10825978	A	AT	D04	6386170	A	ATG	A11	73522875	TA	T
A11	12753579	GT	G	D11	10826983	C	CT	D04	7217094	CA	C	A11	73958719	A	AGAGCT
A11	13588175	A	AC	D11	12325665	GA	G	D04	9995122	CT	C	A11	74648344	GT	G
A11	13947482	G	GT	D11	12932097	G	GT	D04	11697797	C	CGGATTTCGTAT	A11	74789993	ATGTAAATAT	A
A11	15358099	ATAATT	A	D11	16393087	C	CATACCAAT	D04	12325056	CT	C	A11	75533878	AG	A
A11	15841058	G	GT	D11	16393260	CAT	C	D04	12559541	TG	T	A11	78980294	G	GT
A11	19427200	AT	A	D11	21190877	A	AG	D04	13564288	AT	A	A11	79407105	AC	A
A11	21578009	T	TA	D11	21476588	TA	T	D04	15851306	TC	T	A11	81194606	AG	A
A11	22686116	G	GA	D11	22066587	T	TA	D04	16585553	A	AG	A11	81200502	T	TC
A11	23010172	AAGAAACAGCAG	A	D11	26337305	T	TA	D04	23647340	A	AG	A11	81620844	C	CG
A11	24909977	CA	C	D11	32720156	A	AT	D04	24023401	CT	C	A11	82444856	A	AT
A11	25393231	ATCT	A	D11	33309564	A	AC	D04	24056402	GC	G	A11	84594463	TA	T
A11	25929007	AG	A	D11	33944644	AAT	A	D04	24056464	G	GA	A11	84620729	AT	A
A11	26457700	GCT	G	D11	34956605	TG	T	D04	24158145	CT	C	A11	85781279	GT	G
A11	26710739	GA	G	D11	37095797	TA	T	D04	24604722	TCCG	T	A11	86500571	C	CT
A11	26954586	G	GA	D11	37653644	A	AT	D04	24829705	A	AT	A11	86802553	GC	G
A11	27097225	C	CA	D11	43593883	CA	C	D04	25407001	CT	C	A11	87772438	A	AC
A11	27614282	A	AGG	D11	46090918	AT	A	D04	26687953	TA	T	A11	92515221	TC	T
A11	28672005	T	TTATA	D11	47023488	TG	T	D04	27343486	TG	T	A12	1764056	TG	T
A11	29376843	AC	A	D11	47317187	A	AG	D04	27343770	AT	A	A12	2802241	T	TCAACAA
A11	29470854	T	TA	D11	49664029	T	TA	D04	28314430	T	TTG	A12	4811268	A	AC
A11	30948309	C	CT	D11	51087893	GCCTAGTTTAAAAAGGAATA	G	D04	29006884	GA	G	A12	7734192	T	TG
A11	31427288	T	TA	D11	55874403	G	GC	D04	30128474	T	TA	A12	7923764	AC	A
A11	31728201	G	GA	D11	58024715	TA	T	D04	32059832	C	CT	A12	11039879	G	GA
A11	31875544	G	GT	D11	59520328	C	CT	D04	34897592	C	CA	A12	11738387	CAT	C
A11	34098224	GT	G	D11	60011115	T	TG	D04	35593974	T	TA	A12	13399504	AT	A
A11	34601391	AG	A	D11	62999946	GT	G	D04	37330178	C	CA	A12	18056493	GT	G
A11	34695329	G	GTT	D11	65616843	CT	C	D04	37665753	T	TC	A12	18298328	A	AT
A11	37062764	AT	A	D11	65715767	CT	C	D04	38088276	CA	C	A12	19265749	T	TA
A11	38975599	T	TC	D12	710884	C	CT	D04	41485323	C	CA	A12	19662683	C	CG
A11	41343482	A	AT	D12	1338411	G	GC	D04	41682503	G	GT	A12	20523151	G	GA
A11	41548488	ATT	A	D12	2861426	T	TAATA	D04	42058551	A	AG	A12	25835808	G	GTA
A11	42233061	G	GAC	D12	8585459	GTT	G	D04	42058770	ATT	A	A12	26573292	T	TA
A11	42470035	C	CA	D12	8965617	C	CTT	D04	43465033	T	TG	A12	27817673	TC	T
A11	42481732	T	TA	D12	10975011	AT	A	D04	43968663	TA	T	A12	27961363	AT	A
A11	43574545	AT	A	D12	12492965	T	TG	D04	44526288	AC	A	A12	29368270	C	CT
A11	46549290	GT	G	D12	15767333	G	GC	D04	44732173	TTA	T	A12	29429993	CT	C
A11	46769544	TA	T	D12	16005527	C	CT	D04	46741299	C	CT	A12	29494985	G	GT
A11	48991495	AC	A	D12	18413294	C	CTCT	D04	48515059	CTG	C	A12	30184333	TA	T
A11	49068131	T	TA	D12	19161928	GA	G	D04	48570041	A	AG	A12	30428824	GA	G
A11	50847584	A	AT	D12	19203467	A	AC	D04	48949648	GAGTGA	G	A12	31291825	A	AT
A11	51230795	A	AT	D12	19392282	TG	T	D05	1115413	A	AT	A12	31423431	A	AAT
A11	51306883	A	AC	D12	21952973	C	CT	D05	2905639	CA	C	A12	31714502	T	TA
A11	51380674	GAC	G	D12	23836986	TG	T	D05	3270221	G	GA	A12	32018166	CA	C
A11	53006280	TA	T	D12	25167858	C	CT	D05	8305590	A	AT	A12	32134000	G	GAGAC
A11	53942448	G	GAT	D12	26578076	TA	T	D05	12312655	CT	C	A12	32701861	T	TA
A11	54194912	A	ATT	D12	26692969	GAA	G	D05	13024305	AC	A	A12	33102846	T	TCG
A11	54800498	G	GC	D12	26865345	G	GA	D05	13159987	CAA	C	A12	35279991	G	GATAT
A11	55433552	CCAGT	C	D12	27206569	A	AT	D05	13593570	T	TTC	A12	36366363	C	CT
A11	56008507	TACA	T	D12	27407794	A	AT	D05	19788043	T	TC	A12	40804348	A	AG
A11	56762213	TTTTGTTCAAACTTC	T	D12	27864650	GT	G	D05	23679213	G	GGTTCATATTATTTGA	A12	40868075	TC	T
A11	57141684	AT	A	D12	28410494	A	AG	D05	27064496	T	TA	A12	41115163	TAA	T
A11	58032856	G	GA	D12	30845841	AC	A	D05	27409667	GT	G	A12	41433190	AAT	A
A11	58651442	G	GA	D12	30887338	AT	A	D05	28624212	AG	A	A12	42577972	TA	T
A11	59018163	A	AT	D12	33241755	G	GA	D05	30619072	A	ATATT	A12	43058368	GACACGGCCTAGAC	G
A11	60985276	T	TC	D12	33390884	AAG	A	D05	30700277	TA	T	A12	43304274	G	GT
A11	61853995	AT	A	D12	33851564	TA	T	D05	30728817	T	TA	A12	44639601	G	GA
A11	62696288	GAA	G	D12	34212879	A	AAT	D05	31662358	C	CA	A12	45650038	A	ACC
A11	65226947	CATAT	C	D12	35320741	CT	C	D05	31870450	C	CT	A12	46847839	CT	C
A11	66362412	AT	A	D12	37795662	A	AT	D05	33801592	AT	A	A12	47155274	CA	C
A11	67302312	CA	C	D12	41471203	A	AT	D05	37107944	TGCTTGGTA	T	A12	48646479	CG	C
A11	67390496	AG	A	D12	43792280	CT	C	D05	37504557	AT	A	A12	48671845	A	AT
A11	67957918	T	TC	D12	45121224	TA	T	D05	37523970	GT	G	A12	48695759	CT	C
A11	68654894	CT	C	D12	48181203	C	CGTT	D05	40734972	C	CA	A12	49457810	GT	G
A11	69797184	GCCCTAAC	G	D12	51539839	TTA	T	D05	44021785	A	AT	A12	51270662	TC	T
A11	71895168	G	GAA	D12	56257059	CTT	C	D05	44112878	A	AT	A12	51852683	TC	T
A11	72987209	G	GT	D12	56778123	A	AATT	D05	45118410	AT	A	A12	52484201	TAACATACAAACTTA	T
A11	73522875	TA	T	D13	967805	CA	C	D05	45480976	CT	C	A12	55839227	T	TA
A11	73958719	A	AGAGCT	D13	5154138	C	CT	D05	45872413	A	AT	A12	56142464	AG	A
A11	74648344	GT	G	D13	5571765	TTATTGTATCTAGG	T	D05	46572179	T	TC	A12	56953175	T	TA
A11	74789993	ATGTAAATAT	A	D13	6374320	GAA	G	D05	46753574	G	GC	A12	57797413	GTGA	G
A11	76407877	A	AT	D13	9818926	T	TC	D05	49132676	G	GT	A12	57991315	GC	G
A11	77024356	T	TC	D13	10047088	CAG	C	D05	49329053	TA	T	A12	61219029	AC	A
A11	77135434	TA	T	D13	11548113	T	TA	D05	52057931	TGG	T	A12	61491664	GC	G
A11	77178399	G	GA	D13	15064986	T	TTTAG	D05	56392503	AAT	A	A12	61727605	G	GC
A11	78540525	T	TC	D13	17887321	TACGGTTG	T	D05	57064764	A	ACAGTTTGCTC	A12	63964834	C	CG
A11	79407105	AC	A	D13	17900830	C	CT	D05	59725300	ACTTGGG	A	A12	64682096	T	TA
A11	80182517	AT	A	D13	18999068	TA	T	D06	2285985	A	AT	A12	64822095	G	GA
A11	80182720	G	GA	D13	20587898	ATACGAAT	A	D06	3295132	TC	T	A12	65326968	GTT	G
A11	81620844	C	CG	D13	20808304	CGTT	C	D06	3430237	T	TA	A12	70368263	GA	G
A11	82283110	AT	A	D13	24889587	TC	T	D06	3874300	G	GCTCGTGC	A12	71078816	C	CG
A11	83604281	AC	A	D13	25487202	CAT	C	D06	4550456	CT	C	A12	72116088	GT	G
A11	84594463	TA	T	D13	32076172	C	CA	D06	9470733	A	AC	A12	72887135	A	AAGTTTT
A11	85781279	GT	G	D13	32248116	T	TA	D06	10039533	A	AT	A12	73368978	T	TA
A11	86280115	CAA	C	D13	36685848	A	AT	D06	12485718	C	CT	A12	74015854	AACC	A
A11	86500571	C	CT	D13	36686064	A	AT	D06	12552559	T	TGTCAGC	A12	74539572	AAG	A
A11	86518665	CT	C	D13	36949287	GA	G	D06	15240967	A	AT	A12	75036733	AG	A
A11	86802553	GC	G	D13	39111927	T	TG	D06	15357266	T	TAG	A12	75290290	C	CA
A11	86819109	G	GA	D13	42617943	A	AT	D06	15924073	A	AT	A12	75393415	C	CT
A11	89821499	CT	C	D13	44533035	GA	G	D06	16230462	T	TG	A12	78050519	A	AG
A11	91716762	AAT	A	D13	45286869	TA	T	D06	18448252	CTTTTCT	C	A12	78989068	A	AT
A11	93279134	C	CAA	D13	46605622	GAGATGA	G	D06	19686828	C	CT	A12	79957752	C	CA
A12	486063	CT	C	D13	52399705	TA	T	D06	20188429	G	GA	A12	85977176	TGG	T
A12	573742	CGA	C	D13	56264788	A	AT	D06	20827605	A	AT	A13	411070	G	GT
A12	2370212	G	GT	D13	56265009	T	TA	D06	22369339	TG	T	A13	3857184	G	GTA
A12	2802241	T	TCAACAA	D13	56475782	T	TG	D06	22994829	AC	A	A13	4112855	G	GTA
A12	4811268	A	AC	D13	56749459	GT	G	D06	23453001	TC	T	A13	4928917	T	TA
A12	4815046	G	GA	D13	57313913	G	GCTGGTTGGCCTA	D06	26990317	AAT	A	A13	4953748	T	TAAACCAAAACCA
A12	5169324	C	CA	D13	57314187	T	TA	D06	28550730	AT	AAT	A13	5549878	TG	T
A12	6066811	AATCAC	A	D13	59159391	CA	C	D06	29299122	GA	G	A13	7693265	GC	G
A12	7739101	GA	G	scaffold104_A01	78374	T	TACCA	D06	29747688	A	ATTGTTGAAAGC	A13	9888799	TA	T
A12	7869048	G	GA	scaffold10536	3810	A	AT	D06	29800797	A	AAT	A13	10423964	A	ATAGAC
A12	7923764	AC	A	scaffold10876	2057	T	TC	D06	30024826	AT	A	A13	13231401	T	TA
A12	8807821	A	AT	scaffold111_A01	348502	CT	C	D06	31309019	TA	T	A13	13896886	T	TAA
A12	10309744	G	GA	scaffold1163_A05	30184	ACATGAAAAGGCTTCGG	A	D06	31691369	T	TG	A13	15691247	AT	A
A12	11738387	CAT	C	scaffold1163_A05	30423	TA	T	D06	32701402	CA	C	A13	21624511	AT	A
A12	13374602	TATGCAGAAAA	T	scaffold11691	930	TA	T	D06	32701439	A	AAG	A13	22279221	A	AC
A12	13399504	AT	A	scaffold1171_A05	8248	TA	T	D06	35586678	C	CTT	A13	22855637	G	GA
A12	13931342	TAA	T	scaffold1176_A05	685207	T	TG	D06	36236609	TC	T	A13	23253543	A	AC
A12	14582475	G	GAA	scaffold119_A01	303554	A	AT	D06	36324320	CT	C	A13	26940159	A	AT
A12	15426073	TC	T	scaffold120_A01	28875	T	TTA	D06	36324558	AC	A	A13	28077247	CA	C
A12	18298328	A	AT	scaffold1217_A05	4421	T	TA	D06	36471025	TC	T	A13	28397410	AT	A
A12	18394068	C	CT	scaffold122_A01	44541	A	ACAT	D06	36801767	AC	A	A13	29233926	G	GAA
A12	21512218	T	TA	scaffold125_A01	114147	G	GC	D06	38177423	A	AT	A13	29753360	AC	A
A12	22559036	T	TA	scaffold1264_A06	20136	TG	T	D06	39055572	CG	C	A13	32424984	GATT	G
A12	24303756	T	TA	scaffold129_A01	159820	ACCGTAAGTCCTTGCAGGCGC	A	D06	40788625	A	AC	A13	33952040	C	CA
A12	25793208	C	CAG	scaffold1314_A06	17712	A	AAC	D06	41073713	GA	G	A13	34515345	GA	G
A12	25800436	TA	T	scaffold1330_A06	37710	CACT	C	D06	41298061	G	GA	A13	35645150	CAG	C
A12	25835808	G	GTA	scaffold134019	245	ACT	A	D06	42977309	ACATG	A	A13	37332461	T	TAA
A12	26573292	T	TA	scaffold1343_A06	81335	TA	T	D06	43240574	A	AC	A13	37526314	AT	A
A12	29494985	G	GT	scaffold134_A01	24560	GA	G	D06	44617878	CT	C	A13	37745985	C	CT
A12	31423431	A	AAT	scaffold134_A01	75942	TA	T	D06	46385208	T	TC	A13	37995539	G	GT
A12	32018166	CA	C	scaffold1351_A06	164820	TA	T	D06	47456587	A	AC	A13	40369276	TA	T
A12	32134000	G	GAGAC	scaffold1353_A06	144951	CA	C	D06	47624575	CT	C	A13	41252382	CTAGCCATCAAAATGG	C
A12	32701861	T	TA	scaffold1355_A06	68233	AT	A	D06	47688679	T	TG	A13	41787145	AAAATGAGAAATG	A
A12	33102846	T	TCG	scaffold1377_A06	43846	C	CA	D06	49295331	T	TTAC	A13	44961546	G	GT
A12	34751379	G	GC	scaffold1377_A06	922756	G	GT	D06	49492693	GT	G	A13	45142488	GT	G
A12	37904764	A	AC	scaffold1405_A06	15186	AT	A	D06	49830304	CA	C	A13	45390886	AT	A
A12	37989842	AC	A	scaffold1426_A06	27828	T	TC	D06	50385938	C	CT	A13	46855801	CT	C
A12	40804348	A	AG	scaffold14667	367	AC	A	D06	51387011	G	GA	A13	48497236	AGT	AAT
A12	41115163	TAA	T	scaffold14755	300	T	TC	D06	52335314	C	CA	A13	49177021	AT	A
A12	41433190	AAT	A	scaffold1475_A06	53320	A	AGG	D06	53863061	G	GT	A13	49305804	T	TA
A12	42577972	TA	T	scaffold1518_A06	905722	AG	A	D06	54011240	TA	T	A13	49368590	C	CT
A12	43687980	G	GT	scaffold1531_A06	33423	AC	A	D06	54057395	TG	T	A13	49552143	AC	A
A12	45561494	T	TC	scaffold1533_A06	14514	TC	T	D06	54711642	T	TG	A13	49704196	GT	G
A12	46130393	A	AG	scaffold15912	848	T	TA	D06	54996836	TA	T	A13	49785396	G	GA
A12	47155274	CA	C	scaffold1658_A07	178964	TA	T	D06	55290402	G	GA	A13	49986175	T	TC
A12	48646479	CG	C	scaffold1700_A07	9965	T	TA	D06	55309222	A	AT	A13	50571283	A	AT
A12	48671845	A	AT	scaffold1709_A07	23400	AT	A	D06	56082488	CA	C	A13	51710201	GA	G
A12	48695759	CT	C	scaffold1753_A07	130131	TA	T	D06	57231684	AT	A	A13	53690808	AT	A
A12	49457810	GT	G	scaffold1756_A07	407877	C	CA	D06	58932530	TC	T	A13	54120514	G	GC
A12	50301459	TA	T	scaffold1826_A07	14490	G	GC	D06	62644654	GT	G	A13	54225566	TG	T
A12	51270662	TC	T	scaffold1845_A07	561347	T	TA	D06	63199105	CT	C	A13	55228605	CA	C
A12	51852683	TC	T	scaffold1845_A07	561381	AC	A	D07	1810754	AT	A	A13	55650856	A	AG
A12	53098288	CT	C	scaffold1845_A07	802749	GA	G	D07	2706323	GA	G	A13	56986697	AT	A
A12	55295104	ACT	A	scaffold18484	228	AAG	A	D07	3887691	A	AAAAAC	A13	58133546	TA	T
A12	56142464	AG	A	scaffold1852_A07	9344	G	GA	D07	10095786	GGTTAGTA	G	A13	58227086	T	TA
A12	56953175	T	TA	scaffold1889_A07	10636	GGT	G	D07	10161133	C	CT	A13	59055896	A	AT
A12	57038086	AAAATAAG	A	scaffold1895_A07	31533	A	AT	D07	11457156	AG	A	A13	59790610	GGATT	G
A12	57191494	AT	A	scaffold1916_A07	18753	T	TA	D07	12331269	G	GA	A13	59835158	T	TA
A12	60947142	A	AT	scaffold19735	949	A	AG	D07	12947724	GA	G	A13	60457164	GA	G
A12	61219029	AC	A	scaffold2012_A08	63216	G	GT	D07	13171539	T	TC	A13	61444094	G	GT
A12	61727605	G	GC	scaffold2012_A08	460958	A	AT	D07	13189429	A	AT	A13	61800688	GA	G
A12	61881186	CA	C	scaffold2012_A08	2082335	T	TA	D07	14035981	AT	A	A13	64125373	A	AT
A12	63045053	T	TC	scaffold2017_A08	36243	G	GT	D07	14363871	CA	C	A13	65000876	A	AT
A12	63964834	C	CG	scaffold2028_A08	32243	G	GA	D07	16114881	A	AG	A13	65934979	GA	G
A12	64682096	T	TA	scaffold20290	666	AC	A	D07	16308095	CT	C	A13	66758156	A	AT
A12	64822095	G	GA	scaffold2037_A08	22417	C	CA	D07	17113177	G	GGTGAT	A13	66923740	AC	A
A12	67125581	TA	T	scaffold2040_A08	10972	C	CT	D07	19286181	C	CA	A13	67115367	A	AT
A12	69678112	GA	G	scaffold2043_A08	286968	CT	C	D07	20752185	GAC	G	A13	68589408	A	AG
A12	70368224	T	TG	scaffold2060_A08	73433	A	AC	D07	20769272	GA	G	A13	69043433	C	CA
A12	72116088	GT	G	scaffold2060_A08	270623	CA	C	D07	20903816	AT	A	A13	69917867	AAAAAAAACCCT	A
A12	72887135	A	AAGTTTT	scaffold2070_A08	28564	TCGA	T	D07	22625675	CA	C	A13	70003249	A	AT
A12	73456960	TA	T	scaffold2070_A08	28566	GA	G	D07	22764598	C	CT	A13	70446614	A	AT
A12	73755595	G	GA	scaffold2075_A08	169474	GC	G	D07	23551530	T	TA	A13	70554241	T	TA
A12	74015854	AACC	A	scaffold2089_A08	355534	A	AT	D07	23600325	G	GA	A13	70695080	GA	G
A12	74026574	T	TA	scaffold2093_A08	184708	CA	C	D07	24224412	ATT	A	A13	71799797	GCGCCGA	G
A12	75019557	C	CT	scaffold2098_A08	323446	CAT	C	D07	24463169	T	TG	A13	72228186	ACG	A
A12	75036733	AG	A	scaffold2106_A08	191962	AT	A	D07	26722346	T	TG	A13	74062166	A	AT
A12	75290290	C	CA	scaffold2146_A08	38355	A	AAT	D07	29967804	G	GTA	A13	74127962	A	AT
A12	75393415	C	CT	scaffold2160_A08	12315	GT	G	D07	30521087	CT	C	A13	76839648	T	TGTA
A12	75922712	C	CT	scaffold2215_A08	101542	CAT	C	D07	31427056	CAG	C	A13	76861528	AT	A
A12	78179242	AATATATAT	A	scaffold221_A02	4884	A	AT	D07	31893403	A	AT	A13	77644267	A	AT
A12	78989068	A	AT	scaffold2256_A08	152875	C	CT	D07	35089501	AG	A	A13	77644484	CT	C
A12	79957752	C	CA	scaffold2293_A09	29987	TG	T	D07	36483162	G	GA	A13	78677373	TGC	T
A12	83348964	TGGA	T	scaffold2301_A09	40564	G	GT	D07	36637634	A	AT	D01	764758	A	AT
A12	85665766	T	TTA	scaffold2350_A09	304587	C	CTACAACTT	D07	36637867	CTTT	C	D01	1358170	T	TGCC
A13	411070	G	GT	scaffold2392_A09	29538	CA	C	D07	37249289	A	ACT	D01	2872787	T	TA
A13	3116735	G	GT	scaffold2406_A09	306520	G	GA	D07	38347803	C	CT	D01	4530985	A	AAGAAT
A13	3340557	T	TG	scaffold2415_A09	15039	A	AC	D07	40211466	AG	A	D01	4726972	GA	G
A13	4112855	G	GTA	scaffold2433_A09	55771	CG	C	D07	41130614	CA	C	D01	7262043	CT	C
A13	4398562	G	GT	scaffold2434_A09	260417	T	TA	D07	42720216	ATT	A	D01	7680061	TG	T
A13	4729817	TC	T	scaffold2464_A10	45319	TA	T	D07	42834860	T	TC	D01	11038613	G	GT
A13	4928917	T	TA	scaffold2468_A10	22960	G	GA	D07	43134977	AATGCTATCGAT	A	D01	11167244	TG	T
A13	4953748	T	TAAACCAAAACCA	scaffold2468_A10	154790	ATT	A	D07	44740655	A	AT	D01	12276053	CAA	C
A13	5144337	C	CT	scaffold2473_A10	592776	GA	G	D07	44948696	A	AAT	D01	12551082	TA	T
A13	5602559	A	AAG	scaffold2491_A10	1201	TC	T	D07	47010457	AT	A	D01	12597794	TA	T
A13	6624129	TA	T	scaffold249_A02	978242	ACT	A	D07	47299251	GT	G	D01	12891969	A	AT
A13	6624158	C	CAA	scaffold2513_A10	227784	T	TG	D07	47687947	GA	G	D01	13995619	C	CA
A13	8117854	G	GA	scaffold2534_A10	2208	AT	A	D07	49343399	C	CA	D01	14087654	T	TG
A13	9888799	TA	T	scaffold2551_A10	50073	AG	A	D07	49385165	GCAAA	G	D01	16268786	G	GA
A13	12918050	T	TG	scaffold2567_A10	16329	C	CAT	D07	53661025	G	GA	D01	16608991	T	TA
A13	13231401	T	TA	scaffold2588_A10	13414	TG	T	D07	54047969	C	CA	D01	17598231	T	TG
A13	13896886	T	TAA	scaffold2618_A10	13980	AT	A	D07	54568536	C	CAAT	D01	20362353	AC	A
A13	14874479	C	CA	scaffold2635_A10	933555	CT	C	D07	55055550	TG	T	D01	21802905	GC	G
A13	15167895	T	TC	scaffold2635_A10	1403795	G	GT	D08	2191987	A	AT	D01	23091327	C	CG
A13	16059160	CCCCT	C	scaffold264_A02	142795	GT	G	D08	3157002	CTAAAATTT	C	D01	23190541	TA	T
A13	17540993	A	AAC	scaffold2667_A10	11807	CT	C	D08	5852941	A	AG	D01	23563546	G	GT
A13	21929798	AG	A	scaffold2721_A10	24588	AAG	A	D08	8642139	AG	A	D01	23973831	AT	A
A13	22279221	A	AC	scaffold2762_A11	7662	GAAC	G	D08	9424907	TAA	T	D01	24644962	G	GAC
A13	22458831	C	CA	scaffold2787_A11	56455	A	ATT	D08	11961902	G	GTA	D01	27485703	GA	G
A13	23027063	GAA	G	scaffold2811_A11	165316	C	CA	D08	13142398	AT	A	D01	28361390	G	GA
A13	23253543	A	AC	scaffold2818_A11	41566	CATTT	C	D08	14302172	A	AT	D01	29777393	GA	G
A13	23987530	T	TA	scaffold2929_A11	6272	GA	G	D08	15754835	AG	A	D01	31954071	A	AT
A13	25803126	T	TA	scaffold2949_A11	115424	TTA	T	D08	16430412	A	AG	D01	36544020	A	ATGT
A13	26033458	TTC	T	scaffold2949_A11	612855	A	AC	D08	17223593	G	GA	D01	36840900	TA	T
A13	26940159	A	AT	scaffold2955_A11	1289587	GA	G	D08	17355494	C	CA	D01	37780488	T	TATG
A13	27139650	GT	G	scaffold2958_A11	1061299	TG	T	D08	19135770	T	TAAA	D01	38591698	AT	A
A13	28077247	CA	C	scaffold2963_A11	177237	TG	T	D08	19357212	AT	A	D01	39305507	AT	A
A13	28397410	AT	A	scaffold2993_A11	771235	GTA	G	D08	19365297	T	TG	D01	44175233	CA	C
A13	29233926	G	GAA	scaffold3012_A11	34208	TC	T	D08	21118496	CA	C	D01	44540622	G	GA
A13	32424984	GATT	G	scaffold3018_A11	33102	C	CT	D08	27913693	TTCTGTGAAA	T	D01	46911576	A	AT
A13	32850090	A	AT	scaffold307_A02	57650	GT	G	D08	28815675	A	AG	D01	47247457	T	TG
A13	33952040	C	CA	scaffold3080_A12	9048	C	CA	D08	28976324	C	CA	D01	47725769	C	CT
A13	34515345	GA	G	scaffold3114_A12	5586	AT	A	D08	29196923	GCT	G	D01	47884869	TGGA	T
A13	35645150	CAG	C	scaffold3118_A12	72759	AC	A	D08	31581170	CA	C	D01	48595705	AC	A
A13	35741783	A	AT	scaffold3200_A12	18255	C	CT	D08	33152368	CAT	C	D01	48709101	TA	T
A13	37313507	CAAGAACAGCACCT	C	scaffold3207_A12	8960	A	AT	D08	37946276	A	AT	D01	53439891	TA	T
A13	37332461	T	TAA	scaffold3230_A12	27992	A	AC	D08	38282406	A	ATT	D01	53513954	A	AT
A13	37526314	AT	A	scaffold3247_A12	36205	AC	A	D08	39847782	G	GA	D01	53944860	GT	G
A13	37745985	C	CT	scaffold33591	530	CT	C	D08	39893721	AC	A	D01	57467149	A	AT
A13	37995539	G	GT	scaffold3406_A12	11985	G	GA	D08	40999149	TG	T	D01	60789419	AC	A
A13	38933844	CGATAAA	C	scaffold3424_A13	4541	TA	T	D08	41302681	TA	T	D02	18616	GA	G
A13	41252382	CTAGCCATCAAAATGG	C	scaffold3429_A13	69672	G	GT	D08	41924829	GA	G	D02	1822716	A	AT
A13	41787145	AAAATGAGAAATG	AAAATGAGCAATG	scaffold3432_A13	677243	TG	T	D08	42397590	TC	T	D02	2029094	AG	A
A13	43390329	AC	A	scaffold3460_A13	930327	A	ATC	D08	43951278	A	AAT	D02	5558799	G	GT
A13	44914083	AC	A	scaffold3460_A13	1153097	G	GT	D08	43951281	AAATAAAAT	A	D02	5816313	A	AT
A13	45024121	TA	T	scaffold349_A02	29690	GT	G	D08	44740560	AT	A	D02	6218659	TA	T
A13	45142488	GT	G	scaffold34_A01	75641	ATT	A	D08	45088416	GA	G	D02	7316291	CT	C
A13	45390886	AT	A	scaffold3504_A13	756947	AC	A	D08	45212051	GC	G	D02	7641346	CTGT	C
A13	46237048	T	TA	scaffold3504_A13	983477	GA	G	D08	45212073	CT	C	D02	8095881	TACA	T
A13	47445818	A	ATTC	scaffold3517_A13	13322	AT	A	D08	46097773	CT	C	D02	8503186	CA	C
A13	48019854	CA	C	scaffold3517_A13	196393	TA	T	D08	48101568	GA	G	D02	10269929	ATTCG	A
A13	48497236	AGT	AAT	scaffold3540_A13	609116	CTCAATGCCACTCCTA	C	D08	49141076	CTA	C	D02	11419754	A	AG
A13	49177021	AT	A	scaffold3551_A13	184521	GA	G	D08	49460570	AT	A	D02	11419956	AG	A
A13	49305804	T	TA	scaffold3552_A13	2672	G	GA	D08	50451481	G	GC	D02	14246649	C	CT
A13	49552143	AC	A	scaffold3563_A13	526350	CA	C	D08	51300970	GT	G	D02	14274880	T	TG
A13	49704196	GT	G	scaffold356_A02	131358	GT	G	D08	52531308	CA	C	D02	17080816	G	GA
A13	49986175	T	TC	scaffold3570_A13	2256946	CT	C	D08	53148793	TA	T	D02	17635686	A	ATT
A13	50571283	A	AT	scaffold3573_A13	21662	CTTTTCTCGATGATAGAAGTCTATAAAA	C	D08	53490801	AT	A	D02	18127849	T	TA
A13	51710201	GA	G	scaffold3587_A13	467914	T	TTCAATTTCTCATTTTC	D08	53491041	C	CTA	D02	19619020	TCAAACGAGCCTA	T
A13	52342830	CAT	C	scaffold3596_A13	18306	C	CA	D08	54201217	AG	A	D02	19875964	GTT	G
A13	53690808	AT	A	scaffold3601_A13	6904	G	GA	D08	55149852	A	AG	D02	21148090	C	CT
A13	53716264	AG	A	scaffold3610_A13	28712	A	AGG	D08	57261144	AT	A	D02	21306451	C	CAT
A13	54120236	ACAATTAAACATGCCAT	A	scaffold3613_A13	8745	GT	G	D08	57559248	GA	G	D02	21637288	GAA	G
A13	54120514	G	GC	scaffold3623_A13	267071	TGAC	T	D08	59789956	CA	C	D02	23120466	AC	A
A13	54225566	TG	T	scaffold3623_A13	355145	A	AG	D08	60256850	CA	C	D02	23436376	AAAAAAG	A
A13	55650856	A	AG	scaffold3623_A13	384865	CT	C	D08	63759265	G	GA	D02	24611731	AG	A
A13	56189082	ATCAGCC	A	scaffold3629_A13	4335	AT	A	D08	64650759	G	GA	D02	25315962	A	AC
A13	56614175	T	TG	scaffold3679_A13	11673	A	ATT	D08	65016498	AT	A	D02	26285884	T	TG
A13	58227086	T	TA	scaffold3679_A13	207670	T	TG	D08	65078037	GA	G	D02	27306550	C	CAT
A13	58968029	C	CT	scaffold3684_A13	45069	T	TA	D08	65686649	T	TTTTA	D02	29952401	GT	G
A13	59498044	AT	A	scaffold3695_A13	60018	TA	T	D09	472502	GA	G	D02	30147960	C	CG
A13	59965115	AC	A	scaffold37253	514	TA	T	D09	2031960	GT	G	D02	30999775	TC	T
A13	60457392	TA	T	scaffold3825_D02	186756	GA	G	D09	2316826	A	AT	D02	31596847	T	TTAAAA
A13	60864484	GA	G	scaffold3827_D02	5525	T	TC	D09	2811617	A	ATT	D02	31922969	GACTAA	G
A13	61444094	G	GT	scaffold3834_D02	41480	GT	G	D09	6630088	TTA	T	D02	32313288	C	CT
A13	61839213	CT	C	scaffold3901_D03	78215	AT	A	D09	7067142	TAATCGAA	T	D02	32608504	CAT	C
A13	62304164	GA	G	scaffold3916_D03	8034	T	TA	D09	9303714	A	ATT	D02	35145971	GA	G
A13	62625686	C	CA	scaffold3920_D03	1674378	TG	T	D09	9544609	T	TAA	D02	35234500	A	AT
A13	63281166	GT	G	scaffold3920_D03	1942273	AT	A	D09	12080963	AG	A	D02	35654069	T	TG
A13	64125373	A	AT	scaffold3920_D03	2597420	A	AG	D09	14260566	T	TA	D02	35654391	T	TGCTTTCCACAC
A13	64185304	GA	G	scaffold3920_D03	3946487	AC	A	D09	15445617	A	AC	D02	38160918	GA	G
A13	64567690	AT	A	scaffold3931_D03	23243	T	TGAA	D09	15688138	GA	G	D02	38345455	AT	A
A13	65519780	CGAG	C	scaffold3975_D04	57191	TA	T	D09	15708804	A	AT	D02	38356757	TAA	T
A13	66758156	A	AT	scaffold3983_D04	13904	A	AAAG	D09	16777489	TC	T	D02	38356789	C	CT
A13	66923740	AC	A	scaffold4074_D05	78208	CA	C	D09	16804921	A	AT	D02	39169655	AT	A
A13	67115367	A	AT	scaffold4120_D06	2245	T	TA	D09	17448888	G	GA	D02	40733716	T	TAAC
A13	67298124	T	TG	scaffold4169_D07	29952	TG	T	D09	18169041	TA	T	D02	41248163	TAATA	T
A13	68589408	A	AG	scaffold417_A02	1225348	A	AT	D09	19092896	TA	T	D02	44935465	AAAAAG	A
A13	69043433	C	CA	scaffold417_A02	1251243	C	CT	D09	19092897	A	AG	D02	47196393	AG	A
A13	69917867	AAAAAAAACCCT	A	scaffold41_A01	22259	CA	C	D09	19338997	CTA	C	D02	47272754	TA	T
A13	70003249	A	AT	scaffold423_A02	682869	AT	A	D09	20300474	TC	T	D02	48338518	CA	C
A13	70446614	A	AT	scaffold426_A02	13550	T	TA	D09	21602397	C	CA	D02	49048424	GT	G
A13	70554241	T	TA	scaffold4290_D08	10061	CT	C	D09	22215036	T	TA	D02	49154826	TC	T
A13	70695080	GA	G	scaffold4312_D08	82718	CG	C	D09	25921043	T	TA	D02	49165281	TA	T
A13	71313121	C	CT	scaffold4312_D08	94461	G	GA	D09	26243459	AG	A	D02	50811122	CT	C
A13	71799797	GCGCCGA	G	scaffold4318_D09	2367	AACCCATGGACAC	A	D09	26243683	TA	T	D02	50948272	A	AT
A13	72045447	T	TC	scaffold4318_D09	2625	T	TA	D09	27851741	GC	G	D02	51730277	A	AT
A13	72183327	TA	T	scaffold4384_D09	43207	T	TA	D09	29586288	AG	A	D02	52233966	G	GA
A13	72228186	ACG	A	scaffold4421_D10	10976	GC	G	D09	29732432	C	CA	D02	52841633	ACCCATCCATT	A
A13	72592843	T	TA	scaffold4474_D10	72706	TTGG	T	D09	30012709	C	CAA	D02	52912984	T	TC
A13	74062166	A	AT	scaffold4482_D10	138999	T	TA	D09	34691092	GT	G	D02	53476629	AG	A
A13	74127962	A	AT	scaffold4530_D11	1778242	A	AAACACCC	D09	35026609	TA	T	D02	53778575	T	TA
A13	75603784	G	GC	scaffold4539_D11	84467	C	CA	D09	39008397	C	CA	D02	54353423	A	AG
A13	75954906	GC	G	scaffold4636_D12	16376	G	GA	D09	45904179	T	TA	D02	54372384	A	AT
A13	76839648	T	TGTA	scaffold4636_D12	16574	C	CG	D09	48422322	T	TCACC	D02	55090454	T	TA
A13	77321537	AG	A	scaffold4640_D12	30563	TG	T	D09	48466520	TA	T	D02	55903467	A	AT
A13	78022137	AC	A	scaffold4723	225459	C	CT	D09	49260743	C	CA	D02	57509403	CAGCCTTCTAGTA	C
A13	78677373	TGC	T	scaffold4728	7014	T	TC	D10	378207	G	GA	D02	57933213	C	CG
A13	78741122	TC	T	scaffold4733	4191	TA	T	D10	3845611	T	TG	D02	59467688	C	CT
A13	78898355	C	CT	scaffold473_A02	270383	GT	G	D10	4620553	T	TA	D02	59482639	CT	C
A13	78898581	CT	C	scaffold4758	11598	T	TAA	D10	5371598	C	CT	D02	59540316	C	CCAAAA
A13	79470844	AT	A	scaffold478_A02	472334	G	GT	D10	5371832	T	TCTG	D02	60129202	A	AAAGTT
D01	764758	A	AT	scaffold4795	47054	A	AT	D10	7713318	TG	T	D02	60901925	G	GAGTC
D01	983166	GT	G	scaffold4798	87668	AAT	A	D10	9954203	G	GA	D02	64827525	C	CT
D01	1358170	T	TGCC	scaffold4830	40833	TG	T	D10	10520046	A	AT	D02	64827772	A	AGT
D01	2872787	T	TA	scaffold4830	41089	TG	T	D10	10792817	T	TA	D02	65166234	AC	A
D01	4530984	T	TAAGAA	scaffold4830	59629	GA	G	D10	10792839	A	AT	D02	65228754	G	GT
D01	7262043	CT	C	scaffold4946	10772	A	AT	D10	16168609	AG	A	D02	66796002	A	ATCT
D01	7680061	TG	T	scaffold5047	568	TA	T	D10	16505050	GT	G	D03	632627	CAA	C
D01	8980015	GT	G	scaffold5106	18472	A	AC	D10	17094872	T	TA	D03	1738669	TA	T
D01	9911724	ACTAAAATCAC	A	scaffold5137	20592	C	CG	D10	19620925	A	AT	D03	2848510	T	TG
D01	10841307	ATCTTAATGG	A	scaffold5179	13849	AG	A	D10	20102014	GT	G	D03	5841241	CT	C
D01	11167244	TG	T	scaffold5227	511	TC	T	D10	20341214	A	AT	D03	6534475	TAACTTATAATTAAACATATA	T
D01	12551082	TA	T	scaffold5280	17858	CT	C	D10	20474318	TA	T	D03	6692605	A	AT
D01	13995619	C	CA	scaffold53852	412	GT	G	D10	22755588	TGA	T	D03	8401484	A	AC
D01	16268786	G	GA	scaffold544_A03	6979	T	TTA	D10	27610716	C	CA	D03	8551982	AC	A
D01	17598231	T	TG	scaffold5513	6172	TC	T	D10	28587358	A	AT	D03	8686010	C	CTT
D01	20362353	AC	A	scaffold560_A03	113085	GT	G	D10	28948676	TA	T	D03	8791193	GCCACATATA	G
D01	21121669	CT	C	scaffold5793	11262	AAT	A	D10	30080683	G	GT	D03	9601871	A	AT
D01	21445985	AT	A	scaffold5872	10673	TG	T	D10	30223462	GGCTC	G	D03	9620152	AT	A
D01	21464274	C	CT	scaffold5913	2882	A	AC	D10	30764778	G	GT	D03	10644630	AAC	A
D01	21802905	GC	G	scaffold5913	11252	G	GT	D10	32787279	C	CT	D03	10719035	CT	C
D01	23091327	C	CG	scaffold592_A03	21095	AC	A	D10	33056360	C	CG	D03	12632436	T	TC
D01	23190541	TA	T	scaffold6101	5593	A	AT	D10	34398431	GA	G	D03	13243712	T	TA
D01	23511276	T	TTTTTC	scaffold6197	5040	G	GTT	D10	34601378	GA	G	D03	13319332	T	TC
D01	23563546	G	GT	scaffold6232	6549	AG	A	D10	34860904	G	GA	D03	13464407	G	GA
D01	23973831	AT	A	scaffold626_A03	819916	TA	T	D10	35848872	TA	T	D03	13574881	T	TGTA
D01	25552944	AT	A	scaffold6404	588	TA	T	D10	36511872	A	AG	D03	13644200	CT	C
D01	25659960	T	TA	scaffold659_A03	32198	CA	C	D10	37096836	TA	T	D03	14813035	A	AAT
D01	25975693	AC	A	scaffold662_A03	10596	G	GT	D10	37548448	A	ACCT	D03	15708883	G	GT
D01	27066065	TA	T	scaffold668_A03	13359	AG	A	D10	37605751	TACCACTCACCACTC	T	D03	17688279	G	GA
D01	27485703	GA	G	scaffold668_A03	13370	TG	T	D10	37876289	AC	A	D03	18401561	TTAAAG	T
D01	29777393	GA	G	scaffold6756	551	AT	A	D10	39281402	GTC	G	D03	18958156	GA	G
D01	31271781	AT	A	scaffold68662	373	T	TA	D10	40079792	A	AG	D03	19996279	GA	G
D01	31776863	TC	T	scaffold6888	4213	T	TC	D10	40192849	G	GA	D03	20819016	T	TA
D01	31954071	A	AT	scaffold69289	558	GA	G	D10	40224036	T	TG	D03	21912893	C	CA
D01	32268065	A	AG	scaffold7229	3048	TTGAG	T	D10	42229502	AC	A	D03	22353090	TCACACAAAGTGTGCTAAA	T
D01	34417826	A	AT	scaffold73289	384	C	CT	D10	46368226	A	AC	D03	23424448	GA	G
D01	36544020	A	ATGT	scaffold746_A04	147730	T	TTTG	D10	46762084	G	GCCTA	D03	23439937	C	CT
D01	36840900	TA	T	scaffold7502	5983	AC	A	D10	50033249	C	CT	D03	24162874	TAA	T
D01	37780488	T	TATG	scaffold750_A04	137455	GT	G	D10	51883502	AT	A	D03	26310502	G	GA
D01	38418658	CA	C	scaffold77_A01	71938	C	CT	D10	54469604	C	CA	D03	26504872	A	AT
D01	38591698	AT	A	scaffold793_A04	323528	A	AT	D10	56846679	T	TA	D03	27327583	AT	A
D01	39305507	AT	A	scaffold806_A04	222351	A	AT	D10	58420348	A	ACCC	D03	27902601	A	AT
D01	40204401	AG	A	scaffold807_A04	34030	GA	G	D10	58831621	A	AT	D03	28567655	G	GT
D01	40533130	T	TA	scaffold82_A01	9437	G	GC	D10	59229859	CATAATAT	C	D03	28806207	T	TA
D01	44175233	CA	C	scaffold8315	6368	AAGCTTGCC	A	D10	61802446	CTAAT	C	D03	30564967	AG	A
D01	44857653	A	AC	scaffold831_A04	147508	T	TA	D11	764101	C	CA	D03	31706390	A	AG
D01	46911576	A	AT	scaffold841_A04	463492	G	GA	D11	1693272	AACAACAATGACAACT	A	D03	32384987	A	AT
D01	47725769	C	CT	scaffold850_A04	104986	GA	G	D11	8663318	AT	A	D03	35881977	A	AG
D01	47884869	TGGA	T	scaffold855_A04	13005	A	AAT	D11	10825978	A	AT	D03	36309417	GTA	G
D01	48443612	C	CAT	scaffold8614	4611	C	CA	D11	10826983	C	CT	D03	36639151	T	TA
D01	48595705	AC	A	scaffold870_A04	44832	T	TA	D11	12880078	GGAAAAAACTTACAGAAACGA	G	D03	37094619	G	GA
D01	48667401	T	TC	scaffold874_A04	1276040	GT	G	D11	12932097	G	GT	D03	37281442	TA	T
D01	48709101	TA	T	scaffold888_A04	101159	TA	T	D11	15631203	AG	A	D03	37333776	T	TA
D01	49368097	T	TA	scaffold913_A04	6175	T	TA	D11	23179864	TG	T	D03	37715869	T	TA
D01	49532686	GTCC	G	scaffold9178	2113	T	TTCAG	D11	23507845	A	AT	D03	37955224	GA	G
D01	50256223	CTT	C	scaffold949_A04	761146	CG	C	D11	29881813	G	GA	D03	38152597	T	TCAGCTACAAACCGATGGG
D01	51227845	C	CAT	scaffold949_A04	800156	C	CA	D11	33309564	A	AC	D03	39367297	A	AT
D01	51601891	CATG	C	scaffold95441	207	A	AATCCAG	D11	35319761	A	AG	D03	39368740	A	AAT
D01	51601948	A	AT	scaffold965_A04	19331	C	CA	D11	37770196	TTTTCTTGAA	T	D03	40506211	CAG	C
D01	51727522	G	GT	scaffold9838	3885	A	AT	D11	38074086	TG	T	D03	40836591	GA	G
D01	53439891	TA	T					D11	39016949	ATG	A	D03	41757111	TA	T
D01	53944860	GT	G					D11	40417585	CT	C	D03	42537839	GACACTGTTAAGCT	G
D01	54316432	G	GC					D11	44432596	TG	T	D03	43004003	GT	G
D01	54505929	CT	C					D11	46937320	G	GA	D03	43282975	C	CA
D01	57467149	A	AT					D11	47317187	A	AG	D03	43744431	C	CT
D01	58127569	C	CTATT					D11	48095878	AAAATCATGCTT	A	D03	44510345	C	CTATA
D01	60609653	TGTAC	T					D11	49363083	TA	T	D03	45703208	GA	G
D01	60789419	AC	A					D11	49664029	T	TA	D04	146134	AT	A
D02	178156	C	CA					D11	51602640	TA	T	D04	1700432	A	AT
D02	277537	T	TA					D11	51799295	AT	A	D04	2496716	AAT	A
D02	592186	T	TTA					D11	55698564	ATTGTTG	A	D04	2767200	GAGACC	G
D02	1822716	A	AT					D11	58024715	TA	T	D04	5984268	T	TA
D02	2029094	AG	A					D11	59520328	C	CT	D04	7328237	A	ATCTC
D02	3613633	AGGGGCCTCAATTTGGG	A					D11	62412448	CACG	C	D04	8236872	T	TTC
D02	3613840	A	AC					D11	65616843	CT	C	D04	10964322	AT	A
D02	4851942	AT	A					D12	710884	C	CT	D04	14065156	T	TG
D02	5575763	ATG	A					D12	1338411	G	GC	D04	14387291	A	AT
D02	5759617	TA	T					D12	1757746	TA	T	D04	15789203	A	ACC
D02	6051463	CG	C					D12	1772687	T	TAAAA	D04	15851309	AT	A
D02	7488498	CAT	C					D12	2135269	A	AG	D04	15979586	AC	A
D02	8095881	TACA	T					D12	5813075	T	TA	D04	16920705	AAATAAAAAAGATATTAT	A
D02	8492909	CTT	C					D12	8965615	C	CTA	D04	18089858	G	GA
D02	10269929	ATTCG	A					D12	9282034	AT	A	D04	19299599	G	GT
D02	11419754	A	AG					D12	9408538	A	AT	D04	19356281	C	CAG
D02	11419956	AG	A					D12	10605618	GATAGAAT	G	D04	19405382	TA	T
D02	12511317	TC	T					D12	10975011	AT	A	D04	19564730	AC	A
D02	13313297	AT	A					D12	12492962	G	GT	D04	21696664	GGTT	G
D02	14246649	C	CT					D12	12774474	CT	C	D04	22011690	ATT	A
D02	14274880	T	TG					D12	13136263	A	AT	D04	22584625	T	TA
D02	14479295	C	CA					D12	14378221	AT	A	D04	23647340	A	AG
D02	15682682	GA	G					D12	15998296	CT	C	D04	24023401	CT	C
D02	15741191	CA	C					D12	17881309	CA	C	D04	24056402	GC	G
D02	16372239	T	TACAC					D12	17881563	G	GT	D04	24114174	AAT	A
D02	17080816	G	GA					D12	18016693	A	AT	D04	24604690	CT	C
D02	18127849	T	TA					D12	20575577	C	CT	D04	24829705	A	AT
D02	19619020	TCAAACGAGCCTA	T					D12	21593079	GT	G	D04	25407001	CT	C
D02	21148090	C	CT					D12	23027971	CGAT	C	D04	25814804	AAT	A
D02	21637288	GAA	G					D12	24470546	GC	G	D04	26191498	AAT	A
D02	22042426	GA	G					D12	26174838	GA	G	D04	26246206	A	AG
D02	23120466	AC	A					D12	26313760	T	TG	D04	26457588	AG	A
D02	23256449	C	CA					D12	26783089	GA	G	D04	27340610	GT	G
D02	23436376	AAAAAAG	A					D12	27407794	A	AT	D04	27341570	TTC	T
D02	24611731	AG	A					D12	28410494	A	AG	D04	27991533	T	TG
D02	25315962	A	AC					D12	29022217	ATT	A	D04	29440338	A	AC
D02	26081606	AT	A					D12	32264397	A	AT	D04	29617202	ACCTCT	A
D02	26285884	T	TG					D12	32559819	TG	T	D04	29879211	TC	T
D02	27306550	C	CAT					D12	33571782	TA	T	D04	30635355	AG	A
D02	29952401	GT	G					D12	33851564	TA	T	D04	30974018	T	TA
D02	30147960	C	CG					D12	33934420	A	AT	D04	31993572	T	TAAC
D02	30949732	G	GT					D12	34419817	ATGTATGTATGTATGTT	A	D04	33408680	A	AT
D02	30999775	TC	T					D12	34808735	GT	G	D04	34194995	CCTT	C
D02	31411350	A	AT					D12	37795662	A	AT	D04	34897592	C	CA
D02	31419896	TTAA	T					D12	38123594	TC	T	D04	35779988	T	TTC
D02	31596847	T	TTAAAA					D12	39410881	A	AT	D04	37224392	T	TA
D02	31922969	GACTAA	G					D12	40349397	A	AAAT	D04	37665754	T	TC
D02	32313288	C	CT					D12	41208397	ATTTCATTGCATACAATAAT	A	D04	38088276	CA	C
D02	34155735	T	TTATA					D12	42346741	AT	A	D04	38138069	T	TCA
D02	34447501	A	AG					D12	43282984	A	AGAATTAG	D04	38951561	G	GC
D02	34891071	G	GC					D12	46335529	T	TTCAAG	D04	39474829	CT	C
D02	35234500	A	AT					D12	46667601	TA	T	D04	41485323	C	CA
D02	35654391	T	TGCTTTCCACAC					D12	47487569	A	AT	D04	42058551	A	AG
D02	37134297	A	AT					D12	48181203	C	CGTT	D04	43842246	C	CA
D02	38345455	AT	A					D12	48200588	T	TA	D04	43842452	G	GT
D02	38345498	CT	C					D12	49852108	GA	G	D04	44287158	T	TA
D02	38356757	TAA	T					D12	51539838	TTTA	T	D04	44513169	T	TA
D02	38356789	C	CT					D12	51802520	CA	C	D04	44526065	GAAATAAGAAAGAA	G
D02	39169655	AT	A					D12	55734236	CT	C	D04	44755593	A	AT
D02	40733716	T	TAAC					D12	58911810	AAG	A	D04	46741299	C	CT
D02	41248163	TAATA	T					D13	4295442	A	AT	D04	48111657	A	ATTG
D02	41600841	TCCCC	T					D13	5154138	C	CT	D04	48515059	CTG	C
D02	44877838	T	TA					D13	7106523	TA	T	D04	49598640	T	TC
D02	44935465	AAAAAG	A					D13	7221206	GC	G	D04	50381524	T	TA
D02	45407056	G	GT					D13	7253797	C	CT	D04	50688719	CA	C
D02	46610418	TTTCTTCTTCTTC	T					D13	7434167	CT	C	D05	849683	AC	A
D02	47272754	TA	T					D13	8226188	A	AG	D05	1068828	A	AATGG
D02	48150010	T	TA					D13	12305489	G	GA	D05	2586110	A	AT
D02	49048424	GT	G					D13	14243801	GA	G	D05	2905639	CA	C
D02	50811122	CT	C					D13	14723541	CA	C	D05	3489935	TA	T
D02	50948272	A	AT					D13	16259289	C	CA	D05	8078998	C	CA
D02	51730277	A	AT					D13	17900830	C	CT	D05	12086961	AC	A
D02	52233966	G	GA					D13	18999068	TA	T	D05	12518186	TA	T
D02	52841633	ACCCATCCATT	A					D13	19236176	AT	A	D05	13593570	TTCTC	T
D02	52912984	T	TC					D13	21780427	TTC	T	D05	14162550	ATTTACG	A
D02	53152871	A	AT					D13	21979790	A	AT	D05	14340448	T	TA
D02	53476629	AG	A					D13	24331960	T	TA	D05	15075530	T	TTTTA
D02	53778575	T	TA					D13	25477340	C	CT	D05	15754078	A	AT
D02	53872300	ACCCTGAAAACCTTGCTTCCTCACACC	A					D13	29652785	G	GTA	D05	21145851	AAT	A
D02	54372384	A	AT					D13	30469951	TAA	T	D05	23679213	G	GGTTCATATTATTTGA
D02	55090454	T	TA					D13	30840833	A	AT	D05	28627333	AT	A
D02	55496967	G	GC					D13	32076180	T	TC	D05	29037890	GA	G
D02	55819539	G	GA					D13	32248116	T	TA	D05	29108391	T	TTA
D02	57933213	C	CG					D13	36092618	ATATT	A	D05	29652277	AATAT	A
D02	58476062	G	GGCACGCCCAATTA					D13	36283211	CA	C	D05	30619072	A	ATATT
D02	59467688	C	CT					D13	36685848	A	AT	D05	30700277	TA	T
D02	59540316	C	CCAAAA					D13	36686062	T	TA	D05	31870450	C	CT
D02	59937208	T	TA					D13	36949068	G	GT	D05	32802577	CT	C
D02	61321429	T	TC					D13	36949102	A	AAAG	D05	35536997	GTATTTCA	G
D02	64827525	C	CT					D13	37057963	TG	T	D05	35543912	T	TA
D02	64827772	A	AGT					D13	37148568	GT	G	D05	37150711	AC	A
D02	65166234	AC	A					D13	37151332	GA	G	D05	37504557	AT	A
D02	65228754	G	GT					D13	37179895	C	CA	D05	37523970	GT	G
D02	66131625	T	TA					D13	38291889	A	AG	D05	38054640	AT	A
D02	66384927	A	AT					D13	38999595	A	AT	D05	38326462	A	AT
D03	615923	AGCCATGTTAATGTACT	A					D13	39111927	T	TG	D05	38365582	AT	A
D03	632627	CAA	C					D13	42299123	CA	C	D05	38392373	GA	G
D03	2173943	ATAG	A					D13	43650200	T	TAC	D05	40099245	G	GA
D03	2848510	T	TG					D13	43702410	TCAACGCTTCATGTG	T	D05	42034632	T	TGTGTCAAA
D03	4759403	GGGC	G					D13	44533035	GA	G	D05	42209662	T	TC
D03	5816514	A	AG					D13	45456222	AT	A	D05	42340268	GC	G
D03	5841241	CT	C					D13	45833207	T	TA	D05	43968755	AT	A
D03	6198417	T	TG					D13	50194337	T	TA	D05	43984340	G	GT
D03	6534475	TAACTTATAATTAAACATATA	T					D13	51055724	C	CATT	D05	45941296	GAC	G
D03	6667182	CA	C					D13	53737913	AT	A	D05	46625597	A	AT
D03	8401484	A	AC					D13	55898656	TA	T	D05	46650715	A	AAG
D03	8686010	C	CTT					D13	56265009	T	TA	D05	48709095	AT	A
D03	9620152	AT	A					D13	57313913	G	GCTGGTTGGCCTA	D05	50102294	C	CAT
D03	10719035	CT	C					D13	57314187	T	TA	D05	50940592	C	CT
D03	11347270	T	TC					D13	59934618	A	ACAC	D05	56957532	C	CAAA
D03	12632436	T	TC					D13	60312456	TC	T	D05	58005093	TA	T
D03	13243712	T	TA					scaffold10244	449	AAGG	A	D05	58074219	T	TC
D03	13464407	G	GA					scaffold104_A01	78374	T	TACCA	D05	58689769	CA	C
D03	13644200	CT	C					scaffold10876	2057	T	TC	D05	58766859	AC	A
D03	14813035	A	AAT					scaffold1092_A05	179268	G	GT	D05	58767041	T	TAGA
D03	15708883	G	GT					scaffold1099_A05	92455	T	TA	D05	59725300	ACTTGGG	A
D03	16070355	CAG	C					scaffold110_A01	652591	GA	G	D05	60493242	TA	T
D03	17688279	G	GA					scaffold110_A01	762317	TA	T	D05	60786000	G	GT
D03	18401561	TTAAAG	T					scaffold113_A01	26665	AT	A	D06	131777	T	TC
D03	18551466	TA	T					scaffold1168_A05	1104205	AT	A	D06	1267623	CAT	C
D03	18958156	GA	G					scaffold11691	930	TA	T	D06	1872948	C	CA
D03	19996498	C	CA					scaffold1176_A05	685207	T	TG	D06	2285985	A	AT
D03	20259023	GA	G					scaffold1176_A05	769128	A	AT	D06	4857296	AT	A
D03	20819016	T	TA					scaffold119_A01	303554	A	AT	D06	7764531	G	GA
D03	21912893	C	CA					scaffold124_A01	212248	A	AT	D06	9535709	ATGGAGGTTGG	A
D03	22353090	TCACACAAAGTGTGCTAAA	T					scaffold1266_A06	231269	AG	A	D06	10039533	A	AT
D03	23424448	GA	G					scaffold1314_A06	17712	A	AAC	D06	10254217	T	TG
D03	23439937	C	CT					scaffold134019	245	ACT	A	D06	15190384	GT	G
D03	26310502	G	GA					scaffold1351_A06	36214	TA	T	D06	15517095	T	TA
D03	26504872	A	AT					scaffold135_A01	1366	TC	T	D06	17125182	T	TG
D03	27902601	A	AT					scaffold1363_A06	6123	AG	A	D06	17722715	ATAT	A
D03	28567655	G	GT					scaffold136_A01	221608	AT	A	D06	18336874	G	GA
D03	28806207	T	TA					scaffold1426_A06	27828	T	TC	D06	19686828	C	CT
D03	30564917	AT	A					scaffold1440_A06	3588	AG	A	D06	20188430	A	AC
D03	30564967	AG	A					scaffold14667	367	AC	A	D06	20622429	GT	G
D03	31706390	A	AG					scaffold1473_A06	521970	GTT	G	D06	21395100	G	GT
D03	32384987	A	AT					scaffold1475_A06	53320	A	AGG	D06	22514828	CA	C
D03	32423985	A	AAT					scaffold1494_A06	29724	T	TA	D06	25124130	T	TG
D03	33222710	TTTAA	T					scaffold1518_A06	905722	AG	A	D06	28550730	AT	A
D03	35881977	A	AG					scaffold1518_A06	1282032	AT	A	D06	29186536	CAT	C
D03	37094619	G	GA					scaffold1531_A06	33682	CCA	C	D06	29299122	GA	G
D03	37333776	T	TA					scaffold1571_A06	165012	G	GA	D06	29747688	A	ATTGTTGAAAGC
D03	37412387	A	AT					scaffold1580_A06	25077	G	GA	D06	29800796	T	TA
D03	37481181	A	AT					scaffold15912	848	T	TA	D06	31309019	TA	T
D03	37715869	T	TA					scaffold1622_A07	266071	TCGGC	T	D06	31691369	T	TG
D03	37903384	T	TA					scaffold1644_A07	3526	CA	C	D06	31734187	CT	C
D03	37955224	GA	G					scaffold1649_A07	42354	TA	T	D06	32701402	CA	C
D03	38152597	T	TCAGCTACAAACCGATGGG					scaffold16538	1782	A	AT	D06	32701439	A	AAG
D03	39367297	A	AT					scaffold1667_A07	77490	CTT	C	D06	33547313	G	GT
D03	39368740	A	AAT					scaffold16709	790	T	TA	D06	33577553	ATT	A
D03	39916520	TC	T					scaffold1691_A07	126204	GC	G	D06	34052035	G	GT
D03	41757111	TA	T					scaffold1697_A07	116062	C	CT	D06	34658769	G	GC
D03	42537839	GACACTGTTAAGCT	G					scaffold1700_A07	9965	T	TA	D06	35586678	C	CTT
D03	44510345	C	CTATA					scaffold1728_A07	156329	C	CAT	D06	35586730	C	CT
D03	44734051	C	CT					scaffold1756_A07	407877	C	CA	D06	35800370	GATTGGGCTTGGAACATCTT	G
D03	44981776	CTATTATT	C					scaffold1762_A07	28361	TG	T	D06	36236609	TC	T
D03	45703208	GA	G					scaffold1770_A07	3755	A	AG	D06	36324320	CT	C
D03	46635389	C	CA					scaffold1788_A07	7792	T	TA	D06	36801767	AC	A
D04	146134	AT	A					scaffold1790_A07	333953	A	AT	D06	38177423	A	AT
D04	1700432	A	AT					scaffold1790_A07	679175	T	TG	D06	39055572	CG	C
D04	2496716	AAT	A					scaffold1792_A07	148564	G	GA	D06	40788625	A	AC
D04	2767200	GAGACC	G					scaffold1792_A07	186510	GGA	G	D06	41703937	T	TC
D04	3132998	CT	C					scaffold1826_A07	14490	G	GC	D06	41797125	A	AT
D04	4434504	T	TG					scaffold182_A01	390	CTGT	C	D06	43240574	A	AC
D04	5984268	T	TA					scaffold1845_A07	137866	CG	C	D06	46385208	T	TC
D04	6279274	TA	T					scaffold1845_A07	802508	A	ATTTTG	D06	46458923	T	TC
D04	8007480	CT	C					scaffold1845_A07	802749	GA	G	D06	47304878	GTT	G
D04	8245500	C	CA					scaffold1845_A07	1645869	ACATGAT	A	D06	47688679	T	TG
D04	10964322	AT	A					scaffold1845_A07	1702771	G	GACTC	D06	49830304	CA	C
D04	12559541	TG	T					scaffold193_A02	6761	T	TAAG	D06	50385938	C	CT
D04	14387291	A	AT					scaffold1971_A08	35450	CT	C	D06	51468737	A	ACCCTAAAAATATT
D04	15630470	T	TA					scaffold19735	949	A	AG	D06	52335314	C	CA
D04	15789203	A	ACC					scaffold1994_A08	46196	T	TG	D06	53111821	GA	G
D04	15851309	AT	A					scaffold2004_A08	13298	TG	T	D06	54302105	CT	C
D04	15979586	AC	A					scaffold2012_A08	63216	G	GT	D06	54368723	GA	G
D04	16141904	GA	G					scaffold2012_A08	460958	A	AT	D06	54711659	G	GT
D04	16920705	AAATAAAAAAGATATTAT	A					scaffold2012_A08	2082335	T	TA	D06	54996836	T	TA
D04	17239557	TG	T					scaffold2012_A08	2707664	G	GA	D06	55516269	CGCT	C
D04	19299599	G	GT					scaffold20290	666	AC	A	D06	56082488	CA	C
D04	19356281	C	CAG					scaffold2040_A08	10972	C	CT	D06	56228053	CCGCATG	C
D04	20178429	A	AG					scaffold2060_A08	73433	A	AC	D06	57437403	AC	A
D04	20239759	C	CA					scaffold2060_A08	136815	TCACCG	T	D06	57610896	ATG	A
D04	20712336	CG	C					scaffold2064_A08	175528	C	CT	D06	61270536	TA	T
D04	22011690	ATT	A					scaffold2075_A08	169474	GC	G	D06	62644654	GT	G
D04	22528306	ATG	A					scaffold2089_A08	292029	C	CACCCCTA	D07	107792	G	GT
D04	23647340	A	AG					scaffold2089_A08	355534	A	AT	D07	1181307	TA	T
D04	24023401	CT	C					scaffold2098_A08	323446	CAT	C	D07	1613793	C	CAT
D04	24056402	GC	G					scaffold2098_A08	325373	C	CT	D07	1810754	AT	A
D04	24158145	CT	C					scaffold2101_A08	259405	GT	G	D07	1956497	TG	T
D04	24402278	TG	T					scaffold2104_A08	1561	CAAA	C	D07	3887691	A	AAAAAC
D04	24604690	CT	C					scaffold2104_A08	6374	TC	T	D07	4825259	G	GT
D04	24829705	A	AT					scaffold2106_A08	191962	AT	A	D07	5647456	C	CT
D04	25407001	CT	C					scaffold2110_A08	6368	T	TA	D07	7022653	A	AT
D04	25618309	C	CA					scaffold2124_A08	6904	AT	A	D07	7022873	T	TA
D04	25814804	AAT	A					scaffold2146_A08	38355	A	AAT	D07	7896144	G	GA
D04	26191499	AT	A					scaffold2160_A08	12315	GT	G	D07	9065828	GA	G
D04	26457588	AG	A					scaffold2174_A08	546855	CT	C	D07	11375571	A	AT
D04	27340610	GT	G					scaffold2206_A08	885	G	GT	D07	12331269	G	GA
D04	27341570	TTC	T					scaffold2215_A08	101542	CAT	C	D07	13056982	GCTCCAC	G
D04	27829628	TG	T					scaffold2234_A08	74550	TTATA	T	D07	13171539	T	TC
D04	27991533	T	TG					scaffold22449	1017	GA	G	D07	14363871	CA	C
D04	29304200	A	AT					scaffold2272_A08	117282	C	CT	D07	14890649	A	AT
D04	29440338	A	AC					scaffold2273_A08	102967	A	AT	D07	15620284	G	GA
D04	29617202	ACCTCT	A					scaffold2295_A09	49173	T	TAA	D07	16114881	A	AG
D04	29834260	TC	T					scaffold2350_A09	140238	TA	T	D07	16308095	CT	C
D04	29879211	TC	T					scaffold2350_A09	304587	C	CTACAACTT	D07	16614569	T	TC
D04	30635355	AG	A					scaffold2355_A09	14644	AT	A	D07	16756831	C	CA
D04	31993572	T	TAAC					scaffold2356_A09	221412	CG	C	D07	17253203	GT	G
D04	34194995	CCTT	C					scaffold2370_A09	51260	T	TC	D07	18640321	A	AC
D04	34685978	G	GA					scaffold2375_A09	21357	GA	G	D07	19286181	C	CA
D04	37224392	T	TA					scaffold2376_A09	192137	AC	A	D07	20903816	AT	A
D04	37665754	T	TC					scaffold237_A02	145038	TG	T	D07	21602988	T	TA
D04	38088276	CA	CAAA					scaffold2406_A09	306520	G	GA	D07	21603181	G	GA
D04	38138069	T	TCA					scaffold2415_A09	15039	A	AC	D07	23012076	CT	C
D04	38951561	G	GC					scaffold2415_A09	18149	TC	T	D07	23054250	AAT	A
D04	39474829	CT	C					scaffold2434_A09	260417	T	TA	D07	23707760	AT	A
D04	40441835	C	CA					scaffold2464_A10	45319	TA	T	D07	23730428	G	GAA
D04	40798925	A	AT					scaffold2468_A10	154788	T	TA	D07	24179789	G	GAC
D04	41485323	C	CA					scaffold2473_A10	1067742	C	CT	D07	24224134	TA	T
D04	41653899	T	TA					scaffold2473_A10	1115134	A	AG	D07	24463169	T	TG
D04	42066157	A	AGTAGCACT					scaffold2477_A10	294707	AG	A	D07	26274625	GT	G
D04	42742699	AATGACTAAATTCCAAG	A					scaffold2485_A10	4053	AG	A	D07	26722346	T	TG
D04	44250537	C	CT					scaffold249_A02	9026	TG	T	D07	26746717	T	TA
D04	44287158	T	TA					scaffold249_A02	665192	C	CA	D07	27961492	A	AAT
D04	44526065	GAAATAAGAAAGAA	G					scaffold249_A02	667314	C	CG	D07	28575356	CT	C
D04	44755593	A	AT					scaffold2513_A10	227784	T	TG	D07	29138346	G	GT
D04	44880932	AAG	A					scaffold2517_A10	27637	AC	A	D07	29632284	A	AT
D04	46741299	C	CT					scaffold253_A02	10634	G	GGC	D07	29968659	T	TC
D04	48111657	A	ATTG					scaffold2567_A10	16329	C	CAT	D07	31893403	A	AT
D04	48515059	CTG	C					scaffold2634_A10	491372	A	AG	D07	32604715	TA	T
D04	48570041	A	AG					scaffold2635_A10	933555	CT	C	D07	32809282	A	AT
D04	48595462	G	GA					scaffold2635_A10	1403796	T	TC	D07	32971721	C	CTT
D04	48687448	CTG	C					scaffold266_A02	136850	CAAA	C	D07	33273403	AGAGTG	A
D04	50381524	T	TA					scaffold2682_A10	23921	AT	A	D07	35027413	A	AT
D05	455834	CCTGATAAAA	C					scaffold2686_A10	9706	CAT	C	D07	35027652	CCAA	C
D05	1229633	TAC	T					scaffold2687_A10	123835	G	GTA	D07	36393952	GT	G
D05	2905639	CA	C					scaffold2688_A10	11689	TA	T	D07	36637634	A	AT
D05	3352657	AAC	A					scaffold2688_A10	43900	T	TC	D07	36637867	CTT	C
D05	3489935	TA	T					scaffold2775_A11	566713	AT	A	D07	37401071	T	TC
D05	8078998	C	CA					scaffold2782_A11	404311	C	CT	D07	39357524	A	AT
D05	8200365	G	GC					scaffold2787_A11	56463	TA	T	D07	40486417	T	TA
D05	8305590	A	AT					scaffold2798_A11	167794	TAA	T	D07	41130614	CA	C
D05	8549567	T	TG					scaffold2811_A11	165316	C	CA	D07	41494480	A	AT
D05	12086961	AC	A					scaffold2815_A11	153516	A	AG	D07	41940449	G	GC
D05	12518186	TA	T					scaffold2851_A11	1224732	A	AG	D07	42720440	T	TG
D05	13593570	TTCTC	T					scaffold2859_A11	46302	AC	A	D07	43034894	A	AT
D05	13836126	AT	A					scaffold289_A02	35435	TA	T	D07	44948696	A	AT
D05	14059491	G	GA					scaffold2902_A11	19079	A	AT	D07	45454530	CT	C
D05	14162549	A	AG					scaffold2902_A11	798458	AT	A	D07	46721804	A	ATAAATGATGAAAT
D05	14162550	ATTTACG	A					scaffold2915_A11	28594	AG	A	D07	47299251	GT	G
D05	14340448	T	TA					scaffold2918_A11	525509	CA	C	D07	47637909	TA	T
D05	15075530	T	TTTTA					scaffold2920_A11	783737	T	TG	D07	49966312	T	TA
D05	17799469	C	CG					scaffold2926_A11	474158	T	TGG	D07	50933341	GTT	G
D05	18264019	TTA	T					scaffold2929_A11	6272	G	GA	D07	51359939	CT	C
D05	19557776	TG	T					scaffold2932_A11	9455	A	ATT	D07	51429228	G	GT
D05	19757378	T	TA					scaffold2932_A11	37124	A	AT	D07	53469419	A	AT
D05	21144632	A	ATGTG					scaffold2939_A11	468050	A	AT	D07	53661025	G	GA
D05	21145851	AAT	A					scaffold2949_A11	115424	TTA	T	D07	54227643	T	TA
D05	23679213	G	GGTTCATATTATTTGA					scaffold2949_A11	612855	A	AC	D07	55294697	T	TA
D05	24258785	TC	T					scaffold2955_A11	1266723	GT	G	D08	2107094	T	TGTGTGTGC
D05	25606638	A	AT					scaffold2955_A11	1289587	GA	G	D08	3112508	CT	C
D05	26694393	AAAC	A					scaffold2958_A11	162450	AG	A	D08	4257451	GTT	G
D05	27986471	GA	G					scaffold2958_A11	834430	T	TG	D08	5852941	A	AG
D05	28627333	AT	A					scaffold2958_A11	1061299	TG	T	D08	7157788	TG	T
D05	29037890	GA	G					scaffold295_A02	24843	AT	A	D08	7885229	G	GAA
D05	29108391	T	TTA					scaffold2963_A11	177234	ATG	A	D08	8964071	T	TA
D05	29652277	AATAT	A					scaffold29722	1048	AT	A	D08	8969726	C	CAA
D05	30619072	A	ATATT					scaffold297_A02	46813	C	CA	D08	9424907	TAA	T
D05	30700277	TA	T					scaffold3018_A11	33102	C	CT	D08	10287543	GA	G
D05	31578083	T	TA					scaffold3018_A11	369939	TA	T	D08	10706473	GA	G
D05	32286490	C	CAT					scaffold304_A02	167456	A	AAAT	D08	11018042	A	ATT
D05	32802577	CT	C					scaffold3064_A12	108298	TC	T	D08	11018249	AC	A
D05	34097872	A	AT					scaffold3080_A12	9048	C	CA	D08	12716539	TG	T
D05	35174861	A	AAT					scaffold311_A02	870464	G	GT	D08	12716605	CT	C
D05	35536997	GTATTTCA	G					scaffold311_A02	986843	T	TA	D08	12912470	A	AT
D05	35543912	T	TA					scaffold311_A02	1012100	C	CT	D08	12995555	C	CT
D05	36684386	TA	T					scaffold312_A02	336194	TG	T	D08	13231736	GT	G
D05	37150711	AC	A					scaffold3185_A12	1007401	TA	T	D08	15705732	CT	C
D05	37504557	AT	A					scaffold3211_A12	42006	T	TG	D08	17144541	CT	C
D05	37523970	GT	G					scaffold3226_A12	495154	G	GA	D08	17215903	A	AT
D05	38054640	AT	A					scaffold3229_A12	26712	A	AT	D08	17223596	A	AT
D05	38365582	AT	A					scaffold3229_A12	889818	CTT	C	D08	17373848	G	GT
D05	40099245	G	GA					scaffold3230_A12	27956	TC	T	D08	17377737	T	TA
D05	42340268	GC	G					scaffold3230_A12	27992	A	AC	D08	17747687	T	TA
D05	43971489	A	AT					scaffold3275_A12	148418	A	AG	D08	18270077	TA	T
D05	43984340	G	GT					scaffold3293_A12	511	AG	A	D08	18319235	AC	A
D05	44112878	A	AT					scaffold3321_A12	52400	AC	A	D08	19135770	T	TA
D05	44231539	GA	G					scaffold3330_A12	48564	A	AC	D08	20286504	GT	G
D05	45600460	TA	T					scaffold3330_A12	48821	AAAT	A	D08	20654747	GA	G
D05	46625597	A	AT					scaffold3330_A12	52783	GC	G	D08	21716542	T	TC
D05	46650715	A	AAG					scaffold3376_A12	21551	A	ATTT	D08	21764770	CCTCAT	C
D05	46753574	G	GC					scaffold3424_A13	4541	TA	T	D08	22368549	AT	A
D05	46934024	TAA	T					scaffold3432_A13	482479	A	AT	D08	22565291	CA	C
D05	48709095	AT	A					scaffold3460_A13	425169	A	AGTAG	D08	22919670	GT	G
D05	49061641	AT	A					scaffold3460_A13	930327	A	ATC	D08	23069469	GT	G
D05	50549348	AG	A					scaffold3460_A13	1153097	G	GT	D08	24057682	TC	T
D05	50940592	C	CT					scaffold3480_A13	28843	TA	T	D08	24114691	C	CT
D05	53122695	A	ACT					scaffold3497_A13	50660	T	TC	D08	24240026	A	AT
D05	56422886	T	TC					scaffold349_A02	29690	GT	G	D08	26043033	CT	C
D05	56943229	GA	G					scaffold3504_A13	145747	G	GA	D08	26255697	TG	T
D05	57064764	A	ACAGTTTGCTC					scaffold3504_A13	493894	G	GA	D08	28976324	C	CA
D05	58005093	TA	T					scaffold3504_A13	530455	C	CA	D08	29044232	CA	C
D05	58074219	T	TC					scaffold3504_A13	946255	T	TA	D08	29375292	GT	G
D05	58781258	T	TTA					scaffold3521_A13	127896	TG	T	D08	30836006	AC	A
D05	59725300	ACTTGGG	A					scaffold3526_A13	142834	TG	T	D08	31669986	T	TA
D06	131777	T	TC					scaffold354_A02	15372	A	AT	D08	32055503	TG	T
D06	699732	G	GAA					scaffold3551_A13	29946	TG	T	D08	32753173	A	AG
D06	1246237	A	AC					scaffold3551_A13	184521	GA	G	D08	33132479	A	AG
D06	1247382	A	AC					scaffold3552_A13	2672	G	GA	D08	33368555	TAA	T
D06	1872948	C	CA					scaffold3556_A13	42500	C	CA	D08	34249843	T	TGGCAA
D06	2053354	AATT	A					scaffold3561_A13	28960	GAC	G	D08	34513357	TAGGGTCG	T
D06	2285985	A	AT					scaffold3570_A13	479798	T	TA	D08	36647325	A	AAAC
D06	2615683	GC	G					scaffold3576_A13	122972	TC	T	D08	37946276	A	AT
D06	2930000	A	AT					scaffold3576_A13	157029	C	CA	D08	38282406	A	ATT
D06	3113235	T	TATA					scaffold3577_A13	59412	TA	T	D08	39024162	TA	T
D06	4857296	AT	A					scaffold3578_A13	23431	A	AG	D08	39370196	AT	A
D06	4911742	C	CTA					scaffold357_A02	655579	CA	C	D08	40264456	C	CT
D06	7362275	TG	T					scaffold3580_A13	16087	G	GA	D08	40758595	TA	T
D06	7642281	ACGTTT	A					scaffold3587_A13	467914	T	TTCAATTTCTCATTTTC	D08	41329249	A	AT
D06	7764531	G	GA					scaffold3587_A13	804824	GT	G	D08	43721323	G	GA
D06	7928887	GC	G					scaffold3596_A13	18306	C	CA	D08	43948277	AG	A
D06	9715725	GT	G					scaffold3601_A13	6904	G	GA	D08	44381192	A	AG
D06	10039533	A	AT					scaffold3601_A13	6954	AC	A	D08	44764831	T	TTC
D06	10254217	T	TG					scaffold3610_A13	28712	A	AGG	D08	45081279	TG	T
D06	12484554	CT	C					scaffold3613_A13	8745	GT	G	D08	45499147	AT	A
D06	14326446	G	GA					scaffold3617_A13	47412	AT	A	D08	45574645	CG	C
D06	15190384	GT	G					scaffold3623_A13	355145	A	AG	D08	45594547	A	AC
D06	15240966	G	GC					scaffold3623_A13	384865	CT	C	D08	46097690	AG	A
D06	15357266	T	TAG					scaffold3623_A13	591537	C	CT	D08	46246197	G	GA
D06	16230462	T	TG					scaffold3629_A13	4335	AT	A	D08	46873415	A	AT
D06	17142257	G	GA					scaffold3679_A13	11673	A	ATT	D08	48101568	GA	G
D06	17176799	T	TA					scaffold3679_A13	207670	T	TG	D08	49410968	G	GA
D06	17722715	ATAT	A					scaffold3688_A13	27948	A	AC	D08	53490820	TTA	T
D06	19686828	C	CT					scaffold3695_A13	60018	TA	T	D08	53491041	C	CTA
D06	20094081	A	AT					scaffold3776_D01	19925	T	TA	D08	53523818	GA	G
D06	20188430	A	AC					scaffold3815_D02	139314	G	GA	D08	53760040	C	CATATTGAGAAAA
D06	20197518	T	TA					scaffold381_A02	181110	GA	G	D08	53760273	AT	A
D06	20827605	A	AT					scaffold3834_D02	41480	GT	G	D08	54201217	AG	A
D06	21464494	GA	G					scaffold383_A02	85336	C	CA	D08	59798256	TC	T
D06	24421809	GT	G					scaffold3920_D03	584100	G	GA	D08	61456670	T	TAAG
D06	24557789	C	CAT					scaffold3920_D03	2597420	A	AG	D08	63225952	TG	T
D06	24933654	AT	A					scaffold3920_D03	3085504	AT	A	D08	63759265	G	GA
D06	25124130	T	TG					scaffold3920_D03	3343166	TG	T	D08	64063297	TA	T
D06	28550730	AT	AAT					scaffold3920_D03	5677900	G	GAC	D08	65016498	AT	A
D06	28628441	AT	A					scaffold3931_D03	23243	T	TGAA	D08	65154875	A	ATT
D06	29186536	CAT	C					scaffold3959_D04	174845	GT	G	D08	65686650	A	AT
D06	29299122	GA	G					scaffold3970_D04	122945	TC	T	D09	2811617	A	ATT
D06	29492496	GC	G					scaffold3970_D04	486178	A	AC	D09	3111815	TC	T
D06	29548203	G	GTGAAGGTGAGC					scaffold3974_D04	694046	A	AC	D09	5342107	AT	A
D06	29747688	A	ATTGTTGAAAGC					scaffold3975_D04	9963	T	TAC	D09	6630124	C	CT
D06	29800796	T	TA					scaffold397_A02	44667	TA	T	D09	9303714	A	AT
D06	30820368	GT	G					scaffold3983_D04	13904	A	AAAG	D09	9311936	C	CT
D06	31309019	TA	T					scaffold4003_D05	64892	CT	C	D09	9992772	GT	G
D06	31691369	T	TG					scaffold40086	251	TG	T	D09	10985732	GC	G
D06	31734187	CT	C					scaffold4047_D05	2310	TG	T	D09	11777636	AT	A
D06	32701402	CA	C					scaffold4067_D05	85060	G	GA	D09	11907630	TA	T
D06	32701439	A	AAG					scaffold4074_D05	78208	CA	C	D09	11925738	TA	T
D06	33577553	ATT	A					scaffold4085_D06	102431	A	ATG	D09	11988606	CT	C
D06	34052035	G	GT					scaffold4094_D06	7766	AGAAC	A	D09	13966391	CA	C
D06	35586678	C	CTT					scaffold413_A02	49415	C	CT	D09	14260566	T	TA
D06	35608207	CGGGGACTAGGCTT	C					scaffold413_A02	58251	AC	A	D09	14792484	C	CA
D06	36149619	G	GT					scaffold415_A02	158806	CT	C	D09	14792520	C	CA
D06	36236609	TC	T					scaffold4176_D07	41999	G	GAT	D09	15126597	GTGTAATT	G
D06	36324320	CT	C					scaffold417_A02	1225000	T	TC	D09	17448888	G	GA
D06	38177423	A	AT					scaffold41_A01	22259	CA	C	D09	17715836	A	AT
D06	39055572	CG	C					scaffold41_A01	53348	C	CAGAACTA	D09	18557259	C	CA
D06	40521400	A	AG					scaffold41_A01	55186	A	AC	D09	18632571	G	GT
D06	40666122	AT	A					scaffold423_A02	400965	AC	A	D09	18909400	GCA	G
D06	40874356	G	GA					scaffold423_A02	682869	AT	A	D09	19092897	A	AG
D06	40875008	CGA	C					scaffold426_A02	13550	TA	T	D09	19983512	GA	G
D06	41667101	T	TA					scaffold4309_D08	209	A	AAT	D09	20551878	G	GA
D06	42365933	TG	T					scaffold4376_D09	53699	G	GT	D09	21060181	CCA	C
D06	43240574	A	AC					scaffold4394_D10	81502	A	AC	D09	22214803	CG	C
D06	43870830	CT	C					scaffold4400_D10	114048	A	AT	D09	22215036	T	TA
D06	44038890	C	CA					scaffold4426_D10	8590	CAT	C	D09	27341139	C	CCA
D06	45493670	A	AT					scaffold4482_D10	138999	T	TA	D09	27341157	GTACAA	G
D06	46328319	A	AT					scaffold4530_D11	1128825	A	AT	D09	27859424	AG	A
D06	46385208	T	TC					scaffold4530_D11	1388261	A	AC	D09	29596034	CG	C
D06	47688679	T	TG					scaffold4530_D11	1721153	CT	C	D09	29705550	C	CT
D06	48172161	T	TA					scaffold4530_D11	1778242	A	AAACACCC	D09	29898581	G	GA
D06	49830304	CA	C					scaffold4545_D11	24800	AC	A	D09	30440205	G	GA
D06	50385938	C	CT					scaffold4562_D11	163068	GT	G	D09	30919646	TGAATAAAGAGGAAAA	T
D06	51195936	G	GC					scaffold4615_D12	147660	CA	C	D09	31411904	T	TA
D06	51295693	T	TC					scaffold4635_D12	175675	A	AGC	D09	33346625	AAG	A
D06	51468737	A	ACCCTAAAAATATT					scaffold4697_D13	1195192	T	TA	D09	33346626	AG	A
D06	51689210	TTG	T					scaffold4716_D13	12038	GT	G	D09	34047941	GGAGTAGAACATTT	G
D06	52335314	C	CA					scaffold4717	70852	TAA	T	D09	35026609	TA	T
D06	53111821	GA	G					scaffold4719	259338	C	CG	D09	36157772	G	GTT
D06	53271907	CA	C					scaffold4719	312880	TTAATATGTTCAA	T	D09	36859131	A	AT
D06	54302105	CT	C					scaffold4725	171748	C	CA	D09	37520901	CA	C
D06	54711659	G	GT					scaffold4739	155131	AT	A	D09	39008397	C	CA
D06	54996836	TA	T					scaffold473_A02	243243	G	GT	D09	39237461	A	AAAT
D06	55309222	A	AT					scaffold478_A02	401779	C	CTA	D09	41201504	TA	T
D06	55516269	CGCT	C					scaffold478_A02	472334	G	GT	D09	42836473	CAGT	C
D06	57610896	ATG	A					scaffold4790	95807	GA	G	D09	45904179	T	TA
D06	61270536	TA	T					scaffold4790	128404	T	TA	D09	46375434	G	GT
D06	62644654	GT	G					scaffold4828	29913	T	TTA	D09	48640523	TAC	T
D06	63198872	AC	A					scaffold4837	6510	AG	A	D09	49260743	C	CA
D06	63441994	T	TTG					scaffold4878	20821	AG	A	D10	1822918	GTGTC	G
D06	63662909	G	GT					scaffold4882	30224	AC	A	D10	2648586	AC	A
D06	63995693	T	TA					scaffold4891	16365	T	TG	D10	3845611	T	TG
D07	107792	G	GT					scaffold4946	10772	AT	A	D10	4014882	GA	G
D07	531521	TA	T					scaffold4946	23357	CT	C	D10	5371832	T	TCTG
D07	1162242	T	TA					scaffold4948	658	A	AC	D10	7063755	C	CATTT
D07	1162259	G	GT					scaffold502_A03	21494	T	TA	D10	9954203	G	GA
D07	1181307	TA	T					scaffold50638	189	A	AG	D10	10792817	T	TA
D07	1613793	C	CAT					scaffold509_A03	209346	A	AG	D10	13106031	TC	T
D07	1956497	TG	T					scaffold5113	4943	A	AC	D10	13484458	G	GA
D07	3192012	T	TA					scaffold5137	20592	C	CG	D10	14323402	C	CGCA
D07	3887691	A	AAAAAC					scaffold5280	17858	CT	C	D10	14646622	AT	A
D07	4197691	C	CG					scaffold5289	9049	TG	T	D10	14925840	T	TA
D07	5647456	CT	C					scaffold560_A03	113085	GT	G	D10	15882529	TA	T
D07	5849252	CT	C					scaffold5736	10422	TA	T	D10	15989802	A	AT
D07	7111779	T	TA					scaffold5913	2882	A	AC	D10	16271761	G	GT
D07	7896144	G	GA					scaffold5913	11252	G	GT	D10	16505054	TC	T
D07	11729193	AG	A					scaffold5992	6825	TTC	T	D10	17094872	T	TA
D07	12331269	G	GA					scaffold6004	6146	AC	A	D10	20474318	TA	T
D07	13056982	GCTCCAC	G					scaffold6101	5593	A	AT	D10	20802552	T	TAA
D07	13171539	T	TC					scaffold616_A03	34299	AT	A	D10	20843741	G	GA
D07	13186439	A	AT					scaffold6197	5040	G	GTT	D10	20852257	AC	A
D07	13519983	G	GC					scaffold627_A03	391647	A	AG	D10	21270980	A	AAAG
D07	13520200	AAG	A					scaffold6404	636	TA	T	D10	21470489	C	CA
D07	13758254	C	CT					scaffold645_A03	34831	TA	T	D10	22622313	CT	C
D07	14363871	CA	C					scaffold6756	551	AT	A	D10	23568212	A	AT
D07	14651285	TG	T					scaffold678_A03	8022	TTA	T	D10	24424346	TG	T
D07	14890649	A	AT					scaffold68136	202	A	AC	D10	26889233	A	AT
D07	15028969	A	AG					scaffold68662	373	T	TA	D10	27083271	TG	T
D07	15501769	G	GA					scaffold6888	4213	T	TC	D10	27289833	TA	T
D07	15517424	AC	A					scaffold6892	8300	T	TC	D10	27289859	G	GA
D07	15620284	G	GA					scaffold730_A03	24800	C	CA	D10	27908035	C	CT
D07	16114881	A	AG					scaffold73_A01	17818	TA	T	D10	28382635	GC	G
D07	16308095	CT	C					scaffold793_A04	323528	A	AT	D10	28779037	T	TC
D07	16756831	C	CA					scaffold793_A04	388348	CT	C	D10	30080683	G	GT
D07	17253203	GT	G					scaffold793_A04	403022	A	AC	D10	32909666	T	TC
D07	18221840	GC	G					scaffold806_A04	222351	A	AT	D10	33160084	CA	C
D07	18640321	A	AC					scaffold815_A04	4756	AT	A	D10	33245794	GC	G
D07	19286181	C	CA					scaffold8276	5110	A	AT	D10	33437358	TA	T
D07	20903816	AT	A					scaffold82_A01	9437	G	GC	D10	34609408	A	AT
D07	21107945	CA	C					scaffold8315	6368	AAGCTTGCC	A	D10	34860904	G	GA
D07	21602988	T	TA					scaffold831_A04	755788	A	AT	D10	35076014	C	CA
D07	21603181	G	GA					scaffold841_A04	135225	CG	C	D10	35848852	ATT	A
D07	22370461	T	TAC					scaffold841_A04	463492	G	GA	D10	36195157	A	ACT
D07	23012076	CT	C					scaffold849_A04	131269	T	TG	D10	37589696	GT	G
D07	23054250	AAT	A					scaffold855_A04	13005	A	AAT	D10	38722245	A	AC
D07	23730428	G	GAA					scaffold8614	4611	C	CA	D10	39132210	GA	G
D07	24179789	G	GAC					scaffold870_A04	44832	T	TA	D10	40079792	A	AG
D07	24224134	TA	T					scaffold879_A04	11600	G	GT	D10	40192849	G	GA
D07	24463169	T	TG					scaffold893_A04	182821	A	AC	D10	40224036	T	TG
D07	26193422	A	AG					scaffold9178	2113	T	TTCAG	D10	40626649	T	TA
D07	26274625	GT	G					scaffold926_A04	35778	T	TA	D10	41269152	T	TCGAA
D07	26722346	T	TG					scaffold934_A04	466417	C	CG	D10	41535184	G	GC
D07	26745237	CA	C					scaffold95441	207	A	AATCCAG	D10	41812495	G	GT
D07	26746717	T	TA					scaffold965_A04	19331	C	CA	D10	41829806	CCA	C
D07	27710641	CTTA	C					scaffold966_A04	224465	TG	T	D10	42978134	GTT	G
D07	27892462	TG	T									D10	46069134	T	TC
D07	27961492	A	AAT									D10	48359746	TC	T
D07	28575356	CT	C									D10	49711586	CAT	C
D07	29138346	G	GT									D10	50033249	C	CT
D07	29635075	A	AT									D10	51623702	A	AAGGTCAAAATCATGT
D07	31506825	AT	A									D10	52326286	C	CT
D07	31893403	A	AT									D10	52659939	T	TAA
D07	32971721	C	CTT									D10	54378430	C	CA
D07	33769252	CAT	C									D10	54526683	TGTC	T
D07	35027413	A	AT									D10	55612567	C	CT
D07	35027652	CCAA	C									D10	56846679	T	TA
D07	36393952	GT	G									D10	58785959	G	GA
D07	36637634	A	AT									D10	58831621	A	AT
D07	36637867	CTT	C									D10	59646686	AG	A
D07	37401071	T	TC									D10	61387369	C	CATAT
D07	37921268	TA	T									D10	61802446	CTAAT	C
D07	38916892	T	TC									D10	62930109	A	AT
D07	39357524	A	AT									D11	2035586	CATTAT	C
D07	40196818	T	TA									D11	2399523	A	ATT
D07	40486417	T	TA									D11	2399795	CA	C
D07	41130614	CA	C									D11	6858107	TC	T
D07	41940449	G	GC									D11	6900258	T	TA
D07	42720440	T	TG									D11	7535956	GC	G
D07	43034894	A	AT									D11	7537005	AG	A
D07	43865130	G	GC									D11	10498112	AC	A
D07	44740655	A	AT									D11	10825928	AT	A
D07	45454530	CT	C									D11	10825978	A	AT
D07	45911000	CT	C									D11	10826983	C	CT
D07	47299251	GT	G									D11	10979328	GACA	G
D07	47473474	T	TA									D11	11720457	CAT	C
D07	47637909	TA	T									D11	11843667	TG	T
D07	49829407	CA	C									D11	12158952	C	CT
D07	49966312	T	TA									D11	12325665	GA	G
D07	50933341	GTT	G									D11	12932097	G	GT
D07	51359939	CT	C									D11	14974720	TC	T
D07	51429228	G	GT									D11	15227167	A	AT
D07	52302666	A	AT									D11	17454221	CT	C
D07	53469419	A	AT									D11	20241780	C	CT
D07	53469434	GA	G									D11	20497245	T	TA
D07	53661025	G	GA									D11	20650870	A	AT
D07	53741944	A	AATC									D11	21247062	A	AAAG
D07	54124732	A	AT									D11	21355752	GCA	G
D08	2107094	T	TGTGTGTGC									D11	21456065	T	TC
D08	5852941	A	AG									D11	21476588	TA	T
D08	7157788	TG	T									D11	21922900	T	TA
D08	8964071	T	TA									D11	22138958	C	CT
D08	9424907	TAA	T									D11	22360891	T	TG
D08	10287543	GA	G									D11	23179864	TG	T
D08	11018042	A	ATT									D11	23645698	TGG	T
D08	11018249	AC	A									D11	24435665	A	AC
D08	12995555	C	CT									D11	24798597	A	AT
D08	13231736	GT	G									D11	25539680	GA	G
D08	15290873	C	CAT									D11	26287161	GA	G
D08	15705732	CT	C									D11	28449138	C	CT
D08	16430412	A	AG									D11	29882743	AT	A
D08	16675498	G	GA									D11	30918580	TC	T
D08	17144541	CT	C									D11	31631343	A	AG
D08	17215903	A	AT									D11	32366932	AT	A
D08	17223596	A	AT									D11	32375271	GT	G
D08	17373848	G	GT									D11	32564665	AT	A
D08	17377737	T	TA									D11	32984882	C	CG
D08	17747687	T	TA									D11	33309564	A	AC
D08	18319235	AC	A									D11	35479048	AC	A
D08	19135770	T	TA									D11	35748352	CA	C
D08	19882470	A	AT									D11	36907910	TC	T
D08	20286504	GT	G									D11	37095799	AAT	A
D08	20370454	T	TA									D11	37653644	AT	A
D08	20654747	GA	G									D11	39390053	A	AC
D08	21314482	TG	T									D11	40717296	T	TA
D08	21716542	T	TC									D11	42157795	GT	G
D08	21764770	CCTCAT	C									D11	47317187	A	AG
D08	22368549	AT	A									D11	47426417	TG	T
D08	22565291	CA	C									D11	48071576	T	TAATTGCTGC
D08	24240026	A	AT									D11	48086890	A	AAAC
D08	26037487	C	CT									D11	48871655	TA	T
D08	26043033	CT	C									D11	49664029	T	TA
D08	26744435	TC	T									D11	50420068	AG	A
D08	27272147	A	AC									D11	51592248	T	TG
D08	28976324	C	CA									D11	52751140	A	AT
D08	29044232	CA	C									D11	53132152	G	GTCAT
D08	29375292	GT	G									D11	53236758	CA	C
D08	31669986	T	TA									D11	55828900	GTTT	G
D08	32055503	TG	T									D11	55874403	G	GC
D08	32356247	AATAGG	A									D11	57935059	CT	C
D08	32753173	A	AG									D11	59082618	A	AT
D08	33132479	A	AG									D11	59285108	TA	T
D08	33368555	TAA	T									D11	60011115	T	TG
D08	34249843	T	TGGCAA									D11	62401102	T	TA
D08	34513357	TAGGGTCG	T									D11	63082827	AT	A
D08	34969177	C	CT									D11	63090945	G	GAATTTGGC
D08	35327976	CAA	C									D11	63810690	AAT	A
D08	35583761	AAGGTTGCCATAGTCTTTCTACAT	A									D11	65616843	CT	C
D08	35755399	C	CT									D11	65993311	G	GT
D08	35757980	A	AAG									D12	1338411	G	GC
D08	36647325	A	AAAC									D12	1977471	A	AT
D08	37946276	A	AT									D12	2612822	TA	T
D08	38282406	A	ATT									D12	2861426	T	TAATA
D08	38847171	AT	A									D12	3372289	CT	C
D08	39847782	G	GA									D12	3414794	ATG	A
D08	40266650	GA	G									D12	6572295	GT	G
D08	40758595	TA	T									D12	7491828	AC	A
D08	41329249	A	AT									D12	8199077	T	TA
D08	41335805	CA	C									D12	9915892	AG	A
D08	41366435	GT	G									D12	10000168	GA	G
D08	43721323	G	GA									D12	10975011	AT	A
D08	44375888	TA	T									D12	12492965	T	TG
D08	44381192	A	AG									D12	12601082	T	TA
D08	44764831	T	TTC									D12	13136263	A	AT
D08	45081279	TG	T									D12	15154312	AC	A
D08	45499147	AT	A									D12	15998296	C	CT
D08	45594547	A	AC									D12	18016693	A	AT
D08	48101568	GA	G									D12	18172818	TTCAAA	T
D08	48537280	AAG	A									D12	18413294	C	CTCT
D08	48953275	C	CA									D12	18738643	CT	C
D08	49292874	ATTTTTGGTCC	A									D12	19203467	A	AC
D08	50451481	G	GC									D12	19486879	GAA	G
[truncated: 896 more rows]
